# Supplementary material for: Neural stem cells traffic functional mitochondria via extracellular vesicles
Source: PLoS Biol. 2021 Apr 7;19(4):e3001166. doi: 10.1371/journal.pbio.3001166 (PMC8055036; doi:10.1371/journal.pbio.3001166)
Supplement: S1 Data — Complete dataset (unfiltered) from multiplex TMT-based proteomic experiment illustrated in Fig 1A. Normalised, unscaled protein abundances (biological replicates 1–3), log2(ratios), q values, and the numbers of unique peptides used for protein quantitation are shown in the “Complete proteomic dataset” worksheet. Data may be sorted and filtered by log2(ratios) or q values (columns F–K) to identify proteins significantly enriched in EVs (compared with NSCs) or exosomes (compared with NSCs or EVs). q values <0.05 are highlighted in red. In addition, data for any quantified protein of interest may be displayed in the “Gene search and plots” worksheet. Relative abundances (fraction of maximum, mean plus 95% CIs) for each condition are depicted by bars (grey, NSCs; gold, EVs; green, exosomes), as in Fig 1D. q values (highlighted in red if <0.05) and the number of unique peptides used for protein quantitation (with most confidence reserved for proteins with values >1) are also shown. CI, confidence interval; EV, whole EV fraction; Exo, sucrose gradient–purified exosomes; NSC, NSC whole-cell lysates; TMT, Tandem Mass Tag. (XLSX) [file pbio.3001166.s006.xlsx]

## Sheet: PCA_HID
-63.0392	14.983
-50.0899	72.3323
-77.1706	-57.215
-40.0696	-2.50867
-50.5597	30.9639
-55.7193	-49.0211
116.244	-5.98377
107.718	3.70267
112.687	-7.25339

## Sheet: Complete proteomic dataset
Accession	Gene ID	Description	# Unique Peptides	Missing values	log2(EV/NSC)	q:EV/NSC	log2(Exo/NSC)	q:Exo/NSC	log2(Exo/EV)	q:Exo/EV	NSC_1	NSC_2	NSC_3	EV_1	EV_2	EV_3	Exo_1	Exo_2	Exo_3
A0A0J9YTR2	0610012G03Rik	RIKEN cDNA 0610012G03 gene	2	0	-0.0916991	0.583022	0.159221	0.392572	0.25092	0.484732	180.7	216.7	188.8	203.2	147.3	199.6	234.4	193	227.2
Q9CPN9	2210010C04Rik	Putative uncharacterized protein	1	0	0.523751	0.29079	-0.0380964	0.559541	-0.561847	0.395337	105	106.2	88.1	138.8	133.8	157.7	139.7	119.4	32.4
A0A0N4SUI7	2210013O21Rik	RIKEN cDNA 2210013O21 gene	1	0	-2.25092	4.13422e-05	-2.74619	8.79564e-06	-0.495268	0.474805	139.2	158.1	136.8	20	43.6	27.6	20.3	29.4	15
D3Z1T2	2310009B15Rik	MCG15614	3	0	-0.126455	0.429529	-0.599359	0.00220899	-0.472904	0.111027	152.8	170	145.5	146.2	146.4	136.4	118.4	95.4	95.3
Q3TE80	2410002F23Rik	Putative uncharacterized protein	6	0	0.694757	0.00138107	0.758615	0.000698414	0.063858	0.905502	143.1	184.8	141.7	264.7	250.7	244.7	289.6	264.9	240
E9Q0Q3	2610021A01Rik	RIKEN cDNA 2610021A01 gene	1	0	0.552304	0.115	0.376507	0.259804	-0.175797	0.85936	81.7	120.5	74.8	163	87.9	155.3	97.8	161.3	100.5
Q9CZU9	2610524H06Rik	Putative uncharacterized protein	1	0	0.279781	0.305753	0.0366186	0.950194	-0.243162	0.610854	48	57.8	49.8	57.9	58.1	72.9	62.1	33.5	64
Q6PGK3	2700097O09Rik	RIKEN cDNA 2700097O09	1	0	-0.924181	0.000414865	-0.690479	0.00219842	0.233702	0.556952	107.7	111.7	121.6	67.7	56.2	55.8	60.8	85.8	64.7
A0A1B0GR85	2900026A02Rik	RIKEN cDNA 2900026A02 gene	9	0	0.0880409	0.829656	0.175424	0.540798	0.0873834	0.897605	410.3	428.4	467.6	424.5	357.7	606.3	481.1	383.4	610.7
E9Q2T4	4930523C07Rik	RIKEN cDNA 4930523C07 gene	2	0	1.97167	1.71627e-05	1.63109	7.13194e-05	-0.340579	0.431048	100.4	92.8	96.1	444.2	348.6	341.9	419.8	226.7	249.6
Q8C5X1	4931406P16Rik	Putative uncharacterized protein	19	0	0.232837	0.15812	0.279312	0.0980789	0.0464754	0.935708	1353	1421.7	1342.5	1658.5	1725.3	1454.5	1711.1	1846.7	1438.9
A0A0R4J1C3	4933427D14Rik	RIKEN cDNA 4933427D14 gene	2	0	0.307155	0.457554	0.523057	0.117053	0.215902	0.709073	52.3	53.7	43.2	54.2	40.2	90.2	64.9	58.3	91.2
Q8CC70	9230110C19Rik	Putative uncharacterized protein	3	0	-0.317457	0.0470621	-0.50172	0.00540839	-0.184263	0.570158	113	123.6	117.8	106.7	84.6	93.1	82.7	79.3	88.3
D3YTU4	9430038I01Rik	MCG1046832, isoform CRA_c	1	0	-0.382676	0.193797	-0.487276	0.072982	-0.1046	0.841134	41.4	49.8	33.7	37.3	30.4	28.1	21.3	42.3	25.5
H3BKP8	9930021J03Rik	RIKEN cDNA 9930021J03 gene	5	0	-0.636051	0.0064728	-0.631098	0.00680774	0.00495299	0.984401	256.1	305.7	251.6	194.8	138.1	190.5	156.4	203	165.8
Q6GQT1	A2m	Alpha-2-macroglobulin-P	12	0	1.01455	0.00614343	1.3618	0.000778711	0.347242	0.551838	439.7	355.2	447.8	619.7	722.6	1168.3	878.2	882	1433.6
P58742	Aaas	Aladin	16	0	0.571548	0.106336	0.770036	0.0369102	0.198487	0.83288	1191.3	1151.4	1349	1717.9	1310.3	2458.1	1870.7	1448.8	2976
Q9D2R0	Aacs	Acetoacetyl-CoA synthetase	28	0	0.145916	0.42803	0.0840687	0.619501	-0.0618471	0.928314	6116.5	5665.7	6576.8	6922.1	7783.6	5607.3	6932	6356.5	6172.1
Q8R2R3	Aagab	Alpha- and gamma-adaptin-binding protein p34	4	0	-0.717428	0.00384135	-0.768099	0.00196224	-0.0506717	0.90845	230.8	249.9	262.5	143.2	168.8	140	155.7	171.4	109.3
Q3UHJ0	Aak1	AP2-associated protein kinase 1	26	0	-0.214469	0.249482	-0.25507	0.147995	-0.0406006	0.923447	3368.1	3392.9	3177.7	2786.5	3127.4	2651.9	2919.1	3248.2	2160.8
Q8R0P4	Aamdc	Mth938 domain-containing protein	7	0	-0.63808	0.0126981	-0.853624	0.00187227	-0.215545	0.616452	1454.1	1519	1393.6	908.6	1077.4	819.9	739.2	1065.5	611.8
J3QN89	Aamp	Angio-associated migratory protein	12	0	-1.24147	5.22706e-05	-1.33721	2.3458e-05	-0.0957386	0.821386	3562	3938.1	3503.1	1655.6	1415.8	1582.3	1493.5	1706.5	1154.9
Q9D2V5	Aar2	Protein AAR2 homolog	6	0	-0.66775	0.000572663	-0.451596	0.00589223	0.216155	0.423373	400.4	404.7	420.5	268.9	263.2	239.4	311.2	305.3	279.7
Q8BGQ7	Aars	Alanine--tRNA ligase, cytoplasmic	50	0	-0.319891	0.0537409	-0.300326	0.0681424	0.0195642	0.966159	18732.8	17651.1	19092.2	15291.1	16293.4	12859.1	15681.2	15875.6	13493.6
Q14CH7	Aars2	Alanine--tRNA ligase, mitochondrial	27	0	0.926327	0.00139528	-0.11138	0.49459	-1.03771	0.018477	1905.9	2081.9	1963.9	3446.4	3606	4258.4	1517.8	1529.8	2461.9
Q3THG9	Aarsd1	Alanyl-tRNA editing protein Aarsd1	18	0	-0.265957	0.0733326	-0.117176	0.402446	0.148781	0.631467	1246.7	1286.1	1391.1	1026.3	1118.4	1118.6	1240.7	1255.7	1121.4
Q9CQF6	Aasdhppt	L-aminoadipate-semialdehyde dehydrogenase-phosphopantetheinyl transferase	8	0	0.00255493	0.998176	-0.205949	0.16101	-0.208504	0.475721	1448.1	1447	1392.6	1534.5	1329.3	1431.5	1349	1254.6	1113.7
Q9JKX4	Aatf	Protein AATF	14	0	-1.40031	1.93144e-05	-1.35011	2.25864e-05	0.0501982	0.916326	3015.7	2806.5	2833	1143.9	876.2	1258.9	1237	997.6	1160.5
Q80YE4	Aatk	Serine/threonine-protein kinase LMTK1	14	0	0.164989	0.377616	0.189161	0.305136	0.024172	0.966784	912.4	926.1	1001.6	1011.9	936.9	1235.4	1193.5	915.8	1128.7
P61922	Abat	4-aminobutyrate aminotransferase, mitochondrial	19	0	0.289537	0.535626	-0.49026	0.254277	-0.779797	0.359594	2616.4	4876.6	2428.8	2841.8	6261.8	3023.3	1800.2	3470.7	1792.4
P41233	Abca1	ATP-binding cassette sub-family A member 1	11	0	1.56651	0.0494743	1.49101	0.0578046	-0.0754978	0.977717	312	353.7	346.8	505.4	1913.7	579.8	552.5	1796	497.5
P41234	Abca2	ATP-binding cassette sub-family A member 2	26	0	1.2555	3.14009e-05	1.32697	1.77063e-05	0.0714772	0.894769	1380.8	1669.4	1368.2	3115.2	3600.2	3833.5	3566.3	3311.1	4207.3
Q8R420	Abca3	ATP-binding cassette sub-family A member 3	23	0	1.44826	2.22287e-05	1.79266	3.94539e-06	0.344402	0.333457	888.8	1068.8	929.8	2124.8	2852.3	2902	2883.3	3428.1	3692.1
Q8K448	Abca5	ATP-binding cassette sub-family A member 5	12	0	1.14608	4.16204e-05	1.23832	2.05442e-05	0.0922464	0.849061	445.2	465.6	420.9	891	1013.9	1042.3	1099.4	885	1157.4
Q91V24	Abca7	ATP-binding cassette sub-family A member 7	5	0	1.107	4.01891e-05	0.931262	0.000113036	-0.175739	0.618145	266.9	275.5	232.4	487.6	565.3	616	507.7	500	469.8
Q8K440	Abca8b	ATP-binding cassette sub-family A member 8-B	6	0	1.46782	5.74685e-06	1.64001	2.26342e-06	0.172189	0.600468	152.2	187.3	174.7	421	538.4	462.9	536.4	525.8	540.4
Q9JI39	Abcb10	ATP-binding cassette sub-family B member 10, mitochondrial	15	0	0.338553	0.0742965	0.944653	0.000302845	0.6061	0.0889155	1426.9	1227.7	1478.3	1581	1791.3	1853.7	2147.8	2874	2932.9
P06795	Abcb1b	Multidrug resistance protein 1B	21	0	2.2155	7.79407e-07	2.32148	5.03129e-07	0.105982	0.841134	1098.6	1126.6	1216.6	5417.4	4706.4	5861.4	6539	4707.6	5957.1
Q9DC29	Abcb6	ATP-binding cassette sub-family B member 6, mitochondrial	23	0	1.43509	2.67305e-05	1.96346	2.28467e-06	0.528376	0.141357	1193.4	1481.4	1150	2744.9	3634.1	3963.2	4812.7	5346.8	4757.1
Q61102	Abcb7	ATP-binding cassette sub-family B member 7, mitochondrial	23	0	1.29964	2.9059e-05	1.56316	6.379e-06	0.263514	0.452024	1996.1	2271.2	1965.2	5018.7	4498.6	5825.1	5197.1	6693.1	6526.8
Q9CXJ4	Abcb8	ATP-binding cassette sub-family B member 8, mitochondrial	15	0	1.01365	0.000690602	1.35176	8.29363e-05	0.338113	0.44673	1051.4	1041.7	1073.1	1822.9	2473.5	2096.2	1993.1	2920.8	3167
O35379	Abcc1	Multidrug resistance-associated protein 1	25	0	1.46722	0.000114952	1.50127	8.329e-05	0.0340445	0.977071	1168.3	1372.8	1540.9	3998.4	2962.2	4325.7	4577.1	2870.6	4108.1
Q8R4P9	Abcc10	Multidrug resistance-associated protein 7	7	0	1.17149	9.32853e-06	1.32468	3.39407e-06	0.153191	0.608183	289.9	300.1	299.3	658.4	682.6	662.1	761.6	681.3	784.6
Q80WJ6	Abcc12	Multidrug resistance-associated protein 9	1	0	0.890876	0.0020101	0.895089	0.00189848	0.00421307	0.992055	77.9	99.6	99.1	166.5	200.8	145.6	187	130	197.4
Q8VI47	Abcc2	Canalicular multispecific organic anion transporter 1	1	0	0.0230381	0.97798	-0.025745	0.805711	-0.0487831	0.932753	169.8	157.5	175.9	182	194.6	134.7	212.6	124.2	157.5
E9Q236	Abcc4	ATP-binding cassette, sub-family C (CFTR/MRP), member 4	43	0	2.20432	3.94231e-07	2.39969	2.38172e-07	0.19537	0.552697	1535.3	1668.4	1715	7350.4	7361	7956.8	9775	7617.9	8562.6
Q9R1X5	Abcc5	Multidrug resistance-associated protein 5	15	0	1.61733	3.19653e-06	1.78841	1.49263e-06	0.171085	0.651502	622.4	776.8	722.3	2042.5	2274	2192.4	2568.1	2123	2637.3
P48410	Abcd1	ATP-binding cassette sub-family D member 1	12	0	0.710376	0.0140006	0.165256	0.668428	-0.54512	0.213855	1056.3	953.6	1061	1444.8	1745.2	1834.7	926.9	885.3	1631.4
Q61285	Abcd2	ATP-binding cassette sub-family D member 2	2	0	0.176572	0.518579	-0.522557	0.065667	-0.699128	0.17459	261.1	371.8	255	276.4	372.1	355	137.5	201.9	278.7
P55096	Abcd3	ATP-binding cassette sub-family D member 3	29	0	0.93053	0.00467216	0.283603	0.399075	-0.646927	0.170873	7167.2	8212.1	6665	11569.9	15231.5	15214.5	7292.8	6692.8	12847.4
O89016	Abcd4	ATP-binding cassette sub-family D member 4	13	0	0.889641	0.000685936	1.13053	0.000107089	0.240891	0.528493	644.1	679.6	628.3	992.9	1330	1293.6	1242.4	1339.2	1692.1
P61222	Abce1	ATP-binding cassette sub-family E member 1	28	0	-0.168956	0.287143	-0.147579	0.35095	0.0213762	0.966699	5831.4	5179.2	6153.8	5648.8	4953	4665.7	5551.7	4689.5	5254.2
Q6P542	Abcf1	ATP-binding cassette sub-family F member 1	31	0	-0.0562847	0.729743	-0.123354	0.499816	-0.0670696	0.919608	6412	5324.7	6218.3	6770.7	5664.5	4832.8	6074.2	4779.6	5629.8
Q99LE6	Abcf2	ATP-binding cassette sub-family F member 2	36	0	0.129077	0.515433	-0.0190166	0.879163	-0.148094	0.730492	9514.4	9172.3	9858.9	11860.5	8710.6	10646.2	10362.9	7880.6	9928.3
Q8K268	Abcf3	ATP-binding cassette sub-family F member 3	22	0	-0.186829	0.314093	-0.199688	0.240434	-0.0128589	0.959387	3500.1	3984.4	3662.7	3434.9	3340.6	3017.7	3115.2	3957.8	2633.3
Q7TMS5	Abcg2	ATP-binding cassette sub-family G member 2	14	0	2.35171	3.77145e-07	2.22823	3.79221e-07	-0.123478	0.730602	709.6	816.9	750.1	3937.6	3608.8	4074	4096.2	3465.1	3105.9
Q6PE15	Abhd10	Mycophenolic acid acyl-glucuronide esterase, mitochondrial	10	0	0.385597	0.0148846	-0.479174	0.004299	-0.864771	0.00738733	1747	1899	1760	2191.8	2432.8	2437.8	1286.7	1354.6	1236.9
Q8K4F5	Abhd11	Protein ABHD11	3	0	0.192645	0.36247	-1.14935	0.000123981	-1.342	0.00624239	236.9	277.5	258.4	287.7	246.3	349.2	115.3	136.2	96.9
Q99LR1	Abhd12	Monoacylglycerol lipase ABHD12	19	0	0.847014	0.00271866	1.18054	0.000266294	0.333521	0.452438	2180.9	3011.6	2037.2	3526.2	4958.2	4520.2	4735.4	5180.2	6471.3
Q80UX8	Abhd13	Protein ABHD13	3	0	0.934703	0.000823102	1.06534	0.000317137	0.130636	0.837889	86.1	95.9	82.4	145.1	180.3	180	198.9	140.4	214
Q922Q6	Abhd14a	Protein ABHD14A	5	0	0.90396	0.00123972	1.24104	0.000115183	0.337085	0.398388	120.5	173.8	159.1	279.8	234.8	333.8	399.8	314.7	357.2
E9PW22	Abhd14a	Protein ABHD14A	2	0	-0.0563149	0.789282	0.341155	0.152886	0.39747	0.370124	181.5	189.1	209.3	166.1	199.7	191.9	281.9	176.3	276.4
Q8VCR7	Abhd14b	Protein ABHD14B	1	0	-1.18945	0.000150798	-1.13469	0.000185264	0.0547631	0.922746	95.4	117.2	135.2	42.1	50.9	59.5	51.1	59.1	48.2
Q5F2F2	Abhd15	Protein ABHD15	10	0	1.05767	0.00477074	1.28125	0.00193717	0.223582	0.860876	474.5	474.5	465.9	837.3	912.9	1195	1030.1	717.2	1691.6
Q9Z1Q2	Abhd16a	Protein ABHD16A	22	0	0.601654	0.0095615	0.958704	0.000527404	0.35705	0.364471	1724	1722.1	1761.5	2282.4	2640.4	2979.5	3033.2	2846.7	4241.4
Q99JW1	Abhd17a	Protein ABHD17A	5	0	1.30007	7.30746e-05	0.982778	0.000533912	-0.317289	0.371662	134.3	143.3	122.7	333.3	317.9	334.5	322.1	197	272
Q7M759	Abhd17b	Protein ABHD17B	11	0	1.74507	2.16272e-05	1.59882	4.3124e-05	-0.146249	0.716064	857.5	885	896.8	3020.9	2920.4	2905.9	3423.8	1819.1	2751.4
Q8VCV1	Abhd17c	Protein ABHD17C	7	0	1.96628	2.21263e-06	1.99398	1.80741e-06	0.0277016	0.978617	246.7	313.8	250	1161	973.8	1032.3	1293.8	985.7	949
Q8C1A9	Abhd18	Protein ABHD18	3	0	0.526004	0.0396338	0.346082	0.137268	-0.179922	0.780142	20	17.1	24.5	26.2	37.8	24.7	26.9	29.4	22
Q9QXM0	Abhd2	Monoacylglycerol lipase ABHD2	4	0	1.03739	0.0171182	1.2276	0.00493678	0.190211	0.794103	290.8	454.6	273.4	418.4	1009.4	663.3	601.1	1022.2	762.5
Q8VD66	Abhd4	Protein ABHD4	11	0	-0.150583	0.510967	-0.473039	0.106987	-0.322456	0.655799	1541.9	1990.3	1477.2	1219.8	2132.1	1161	1158.6	1538.3	912.1
Q9DBL9	Abhd5	1-acylglycerol-3-phosphate O-acyltransferase ABHD5	1	0	-0.883629	0.0316195	-1.54404	0.0011634	-0.660415	0.322772	48.5	87.5	37.8	30.2	24.3	39.7	18.7	25.3	15.6
Q8R2Y0	Abhd6	Monoacylglycerol lipase ABHD6	17	0	0.989771	0.00349485	0.97757	0.00384229	-0.0122014	0.976871	1823.3	1936.2	1867	3180.8	3134	4858.7	3159.1	2858.4	5061.9
Q8CBW3	Abi1	Abl interactor 1	10	0	0.928645	0.000636312	0.959371	0.000491905	0.0307258	0.982761	1413.2	1515.8	1451.8	2738.2	3096.2	2504.4	3309.7	3035.2	2173.4
P62484	Abi2	Abl interactor 2	8	0	0.702449	0.00296973	0.977249	0.000314995	0.2748	0.479697	860.6	776.4	890.8	1438.1	1486	1189.3	1946.7	1683.6	1346.2
P00520	Abl1	Tyrosine-protein kinase ABL1	18	0	0.536661	0.00779604	0.770294	0.00085606	0.233634	0.520091	1634	1490.7	1588.9	2222.6	2461.2	2153.8	2826.1	3025.8	2187.7
Q4JIM5	Abl2	Abelson tyrosine-protein kinase 2	17	0	0.424697	0.0229543	0.469174	0.0161388	0.0444775	0.958607	826	848.2	826.6	1144.3	1115.8	1096.7	1232.3	1302	927.6
Q8K4G5	Ablim1	Actin-binding LIM protein 1	6	0	-0.932156	0.000413874	-0.573966	0.00625579	0.358189	0.338872	893	772.3	831.1	428.2	447	433.1	509.3	698.4	469.3
Q5SSL4	Abr	Active breakpoint cluster region-related protein	23	0	0.335315	0.0395681	0.183514	0.221593	-0.151802	0.658224	2346.2	2543.3	3005.3	3212	3436.5	3312	3187.1	2938	2840.6
Q4KML4	Abracl	Costars family protein ABRACL	1	0	-0.701373	0.0375239	-0.97148	0.0045188	-0.270106	0.580234	134.3	129.7	141.7	72.2	90.1	87.2	69.7	98.4	38.8
Q9QYL7	Abt1	Activator of basal transcription 1	5	0	-1.28389	7.58903e-05	-1.32871	4.29651e-05	-0.0448227	0.914803	757.8	769.4	701.5	300.2	279.1	336	297.6	226.3	363.4
Q7TQI7	Abtb2	Ankyrin repeat and BTB/POZ domain-containing protein 2	13	0	0.777836	0.000703556	0.748012	0.000860753	-0.0298244	0.941887	1368.6	1404	1437.7	2582.4	2422.2	2214.2	2749.8	2003.4	2317.9
Q921H8	Acaa1a	3-ketoacyl-CoA thiolase A, peroxisomal	10	0	0.781552	0.00452452	-0.0641894	0.64958	-0.845741	0.0488206	4082.7	4294.2	3944.6	6026.9	7347.6	7805.9	3349.4	3172.8	5263.1
Q8VCH0	Acaa1b	3-ketoacyl-CoA thiolase B, peroxisomal	1	0	0.317615	0.577935	3.05648	0.000893469	2.73886	0.052164	19.9	31.9	15.2	25.3	20.9	37.3	117.8	377.1	62.5
Q8BWT1	Acaa2	3-ketoacyl-CoA thiolase, mitochondrial	28	0	0.592233	0.029384	0.0839421	0.772482	-0.508291	0.271114	5251.9	6989.4	5248.2	7042.1	10734.2	8590.5	4801.4	7630.9	6105
Q5SWU9	Acaca	Acetyl-CoA carboxylase 1	97	0	0.341847	0.0504831	0.416826	0.0206393	0.0749791	0.86693	16370.4	15821.9	17364.5	23657.4	20446.3	18703.5	24420.5	21853.3	19883.9
Q8K370	Acad10	Acyl-CoA dehydrogenase family member 10	9	0	0.694201	0.0126817	0.50739	0.0573589	-0.186811	0.714298	416.3	522.1	414.7	654.4	887.7	647.2	489.9	828.6	604.9
Q80XL6	Acad11	Acyl-CoA dehydrogenase family member 11	20	0	0.443396	0.0592935	-0.638252	0.00788352	-1.08165	0.0153857	3288.9	3358.9	3256	3885.5	4630.6	4951.1	1838.2	1704.7	2820.2
Q9D7B6	Acad8	Isobutyryl-CoA dehydrogenase, mitochondrial	19	0	0.512295	0.0209045	-0.539255	0.0117958	-1.05155	0.011511	2479.4	2381.5	2495.6	3151.1	3617.9	3723.7	1395.4	1496.6	2170.2
A0A0R4J0P1	Acad8	Acyl-Coenzyme A dehydrogenase family, member 8	4	0	0.551699	0.015301	-0.339641	0.0809759	-0.891341	0.0260369	335.3	289.4	325.9	418	492.8	482.6	209.6	220.7	320.9
Q8JZN5	Acad9	Acyl-CoA dehydrogenase family member 9, mitochondrial	30	0	0.866076	0.000594386	0.756833	0.00141086	-0.109243	0.794103	4793.5	5207.8	4823.2	8068.7	9447.3	9504.6	6728.2	8599.9	9722
P51174	Acadl	Long-chain specific acyl-CoA dehydrogenase, mitochondrial	25	0	0.732473	0.00292477	0.396094	0.0607226	-0.336379	0.361388	11174.1	14362.6	10968	18056.8	20954.5	21640.7	12872	18300.4	16865.6
P45952	Acadm	Medium-chain specific acyl-CoA dehydrogenase, mitochondrial	20	0	0.991589	0.00354389	-0.226632	0.294371	-1.21822	0.0235474	3935.2	4135.1	4135.6	6534.3	10178	7557.6	2834.8	2704.9	4891.8
Q07417	Acads	Short-chain specific acyl-CoA dehydrogenase, mitochondrial	23	0	1.14738	0.000102469	-0.0394953	0.747113	-1.18688	0.00624239	5051.7	5169	5402.5	10632.2	12532.1	11442.9	4370.8	4480.2	6350.3
Q9DBL1	Acadsb	Short/branched chain specific acyl-CoA dehydrogenase, mitochondrial	19	0	0.776334	0.00645441	0.0295509	0.965517	-0.746783	0.0969372	2141.9	2816.4	1980.8	3455.8	4440.5	3988.8	1847.6	3104.2	2130.9
P50544	Acadvl	Very long-chain specific acyl-CoA dehydrogenase, mitochondrial	34	0	0.759371	0.00361902	0.379024	0.095958	-0.380347	0.327703	6408.9	7235.1	6811.5	9833.5	11239.9	13552.7	6843.9	9294.6	10463.1
Q6ZQK5	Acap2	Arf-GAP with coiled-coil, ANK repeat and PH domain-containing protein 2	29	0	-0.217356	0.207683	-0.38992	0.0352598	-0.172564	0.656843	3724	3306.8	3481.9	3080.5	3355.4	2606.5	2968	2795.5	2259.5
Q6NXL5	Acap3	ArfGAP with coiled-coil, ankyrin repeat and PH domains 3	20	0	0.150978	0.379268	0.176529	0.309916	0.0255511	0.968929	1238.8	1038	1130.5	1414.6	1207.2	1161.4	1479.7	1171.7	1199.4
Q8QZT1	Acat1	Acetyl-CoA acetyltransferase, mitochondrial	24	0	0.756113	0.00661743	0.354009	0.164453	-0.402104	0.34217	9863.9	7947.5	9932.9	13756.3	18572.4	14529.6	9850.1	10042.2	15567.9
Q8CAY6	Acat2	Acetyl-CoA acetyltransferase, cytosolic	19	0	-0.519662	0.0190357	-0.525171	0.0216878	-0.00550935	0.978835	4417.3	3669.4	4438.4	2657.9	3721	2357.8	3095.8	2978.3	2629.3
Q8BMP6	Acbd3	Golgi resident protein GCP60	15	0	-1.45685	2.97296e-06	-1.58995	1.49086e-06	-0.133106	0.694364	4360.9	5016	4119	1680.1	1692.1	1544.2	1507.6	1480.9	1494.6
Q5XG73	Acbd5	Acyl-CoA-binding domain-containing protein 5	18	0	0.531007	0.0723038	0.650806	0.0306515	0.119799	0.873636	3063.2	3584.1	2870.9	3381.8	4521.3	5850.1	3871.4	4608.1	6464.5
Q9D061	Acbd6	Acyl-CoA-binding domain-containing protein 6	7	0	-0.884971	0.000721762	-1.07325	0.000161926	-0.188281	0.660625	1307.6	1451.9	1498.5	811.9	859.4	634.4	709.7	760.4	553.5
Q5EE38	Acd	Adrenocortical dysplasia protein	4	0	-0.376966	0.0609069	-0.295031	0.105902	0.0819348	0.919855	285.4	257.6	305.9	206.7	226.2	220.8	192.3	288.6	211
Q9JIX8	Acin1	Apoptotic chromatin condensation inducer in the nucleus	42	0	-2.46633	2.82818e-07	-2.59982	1.83039e-07	-0.133486	0.697762	16496.7	14814.4	14926.4	2960.9	2793.4	2612.4	2459.6	2849.7	2318
B8JJ89	Acin1	Apoptotic chromatin condensation inducer in the nucleus (Fragment)	2	0	-3.66536	2.2333e-06	-3.23561	3.51671e-06	0.429759	0.715411	747.9	876.3	602.5	59.2	56.4	59.9	64	126.7	45.7
P56485	Ackr3	Atypical chemokine receptor 3	1	0	-0.655983	0.114697	-0.486118	0.160489	0.169864	0.952123	131.5	140.2	145.7	62.7	141.3	60.9	68.5	174.2	55.3
Q91V92	Acly	ATP-citrate synthase	61	0	-0.0795483	0.601645	-0.0992447	0.514206	-0.0196964	0.971648	13603.8	13197.1	14805.1	14657.8	12493	12223.2	14114.9	13195.7	11529.5
P28271	Aco1	Cytoplasmic aconitate hydratase	39	0	-0.498031	0.0204758	-0.697525	0.00355172	-0.199494	0.6696	9749.7	8640.5	9101.2	6731.1	7581.3	5153.5	6563.6	5563.1	4825.3
Q99KI0	Aco2	Aconitate hydratase, mitochondrial	54	0	0.632402	0.00289971	-0.0499791	0.764729	-0.682381	0.0430538	14807.3	17577.3	14047.6	22747.1	25761.6	23467.9	12811.2	16705	15335
O55137	Acot1	Acyl-coenzyme A thioesterase 1	9	0	-0.551487	0.0169126	-0.706368	0.00414475	-0.15488	0.749947	4796.8	5796.1	5100.7	3230.2	4294.6	3183.2	2835.9	3981.4	2800.7
Q32MW3	Acot10	Acyl-coenzyme A thioesterase 10, mitochondrial	1	0	0.881356	0.0116782	1.55586	0.000422224	0.6745	0.292924	49.4	30.1	44	61.4	80.8	85.3	101.2	87.7	174.2
Q8VHQ9	Acot11	Acyl-coenzyme A thioesterase 11	2	0	0.987573	0.000128616	1.29026	1.54404e-05	0.302689	0.347002	128.1	117.5	145	237.8	277.1	259.6	276.6	345	333.7
Q9CQR4	Acot13	Acyl-coenzyme A thioesterase 13	7	0	0.377699	0.0856377	-0.1104	0.518805	-0.488099	0.196327	2377.2	2748.7	2410.5	2796	3423.9	3571.9	1884.8	2952.4	2144
Q9QYR9	Acot2	Acyl-coenzyme A thioesterase 2, mitochondrial	7	0	0.209096	0.234425	-0.633045	0.0054734	-0.842141	0.0271106	949.9	1288.5	900.8	1129.3	1226.8	1272.7	685.2	745.4	593.6
Q91V12	Acot7	Cytosolic acyl coenzyme A thioester hydrolase	13	0	-0.507269	0.00690765	-0.537143	0.00472043	-0.0298734	0.957325	3447.9	3194.1	3594.9	2658.4	2403.1	2140.7	2535.3	2427.9	2091.4
P58137	Acot8	Acyl-coenzyme A thioesterase 8	8	0	0.698242	0.00676469	1.13641	0.000292473	0.438169	0.304206	559.3	644.9	645.2	875.9	949.4	1175.4	1112	1217.7	1735.9
Q9R0X4	Acot9	Acyl-coenzyme A thioesterase 9, mitochondrial	9	0	0.65173	0.0142878	0.69117	0.0100648	0.0394396	0.958803	2183.5	2281.7	2608.6	2995.5	3532.2	4585.6	3207	3418.1	4796.2
Q9R0H0	Acox1	Peroxisomal acyl-coenzyme A oxidase 1	39	0	1.04292	0.00387808	1.38858	0.000558825	0.345656	0.575339	3708.1	4800	3801.5	6029.6	9698.1	9635	7286.1	12571.2	12371.8
A2A848	Acox1	Peroxisomal acyl-coenzyme A oxidase 1 (Fragment)	8	0	1.1034	0.00192813	1.20193	0.00100668	0.0985344	0.91211	1240.5	1667.8	1309	2205	3538.6	3317.7	2326.4	3394.3	3981.1
Q9EPL9	Acox3	Peroxisomal acyl-coenzyme A oxidase 3	18	0	0.912968	0.00676207	-0.183679	0.370971	-1.09665	0.0401583	1343	1535.5	1429.5	2109.5	2994.8	3007.3	1007.9	953.7	1831.4
Q9D358	Acp1	Low molecular weight phosphotyrosine protein phosphatase	8	0	-0.429451	0.0107066	-0.724278	0.000382539	-0.294828	0.288274	1917.6	1957.3	2083.8	1462.5	1575	1387.1	1090.7	1291.1	1225
Q561M1	Acp1	Acp1 protein	3	0	-0.758038	0.0062266	-1.0326	0.0010626	-0.274565	0.64195	583.5	535.7	729.1	361.6	463.7	267.6	326	319.5	258
P24638	Acp2	Lysosomal acid phosphatase	9	0	0.928715	0.000323845	1.17013	4.88713e-05	0.241419	0.480497	758.6	953.1	810.6	1339.9	1762	1699.5	2019.1	1925.8	1731.1
Q8BP40	Acp6	Lysophosphatidic acid phosphatase type 6	10	0	-0.806179	0.0149496	-0.910357	0.00798309	-0.104178	0.918361	2028.2	2265.7	2023.7	782.4	1325.6	1505	783.6	1508.3	1069.4
Q99PU5	Acsbg1	Long-chain-fatty-acid--CoA ligase ACSBG1	36	0	1.27548	2.73147e-05	1.24285	2.73755e-05	-0.0326302	0.958803	6365.8	6987.6	6431.3	15969.3	18237.2	13688.2	17152.4	16045	13626.2
D3Z2G8	Acsbg1	Long-chain-fatty-acid--CoA ligase ACSBG1 (Fragment)	2	0	0.746823	0.00830135	0.548179	0.031901	-0.198644	0.74966	72.8	45.4	68.5	89.5	129.2	94.6	98.4	76.8	97.8
Q8VCW8	Acsf2	Acyl-CoA synthetase family member 2, mitochondrial	26	0	0.985379	0.0016634	-0.287468	0.171055	-1.27285	0.011511	3346.3	3415.9	3571.5	5550.3	7494.1	7414.6	2272.2	2354.2	3840.4
Q3URE1	Acsf3	Acyl-CoA synthetase family member 3, mitochondrial	20	0	0.719417	0.00100812	-0.1494	0.341394	-0.868817	0.0126144	2151.7	2389.3	2104	3355.7	4061.5	3523.9	1794.7	1939.7	2256.9
P41216	Acsl1	Long-chain-fatty-acid--CoA ligase 1	16	0	0.401556	0.144077	0.411313	0.167727	0.00975721	0.977717	1204.6	1255.3	1321.9	1481.9	1464.7	2048.9	1390.1	1295.5	2343.8
Q9CZW4	Acsl3	Long-chain-fatty-acid--CoA ligase 3	30	0	0.674379	0.0720998	0.696617	0.0970991	0.0222378	0.957977	4724.4	4414.5	4983.7	6441	6379.8	9717.6	6626.1	4525.5	11736.9
Q9QUJ7	Acsl4	Long-chain-fatty-acid--CoA ligase 4	27	0	0.87779	0.0098871	0.878701	0.0126193	0.000911248	0.959531	2935.3	2772.5	3163.7	5653.1	4331.8	6317	6131.4	3336.6	6844.2
Q8JZR0	Acsl5	Long-chain-fatty-acid--CoA ligase 5	23	0	0.78075	0.0290335	0.874623	0.0233084	0.0938728	0.977152	3169	3134.9	3222.1	5000.7	4406.7	6958.5	5240.5	3654.5	8571.2
Q91WC3	Acsl6	Long-chain-fatty-acid--CoA ligase 6	17	0	1.00379	0.0236905	1.21211	0.00989526	0.208322	0.873636	880.2	1054.3	1067.7	1327.5	1874.7	2818	1487.9	1884.2	3583.3
Q99NB1	Acss1	Acetyl-coenzyme A synthetase 2-like, mitochondrial	20	0	0.682497	0.0394119	0.0536144	0.902749	-0.628882	0.270217	2442.2	3179.5	2272.8	3390.6	5887.8	3391.6	2251.4	3572.2	2369.8
Q9QXG4	Acss2	Acetyl-coenzyme A synthetase, cytoplasmic	16	0	-0.329219	0.0633822	-0.54008	0.00665202	-0.210861	0.550499	3213.1	3739.8	3139.1	2872.3	2858.6	2302	2365	2508.8	2066.8
P60710	Actb	Actin, cytoplasmic 1	1	0	1.46891	1.19678e-05	1.91359	1.58727e-06	0.444685	0.184965	37161.6	43163.2	42224.5	131087	101474	106670	148153	177162	136385
Q8BFZ3	Actbl2	Beta-actin-like protein 2	5	0	1.40229	0.000103786	2.50515	1.51275e-06	1.10286	0.0220868	577	558.2	672.3	1770.6	1576	1431	3527.8	4285.3	2448.2
P68033	Actc1	Actin, alpha cardiac muscle 1	10	0	1.37234	4.19692e-05	1.7976	5.24922e-06	0.425256	0.267546	3610.5	4500	4179.8	11938.3	9304.5	10575.6	12423.1	17504.9	12798.1
F8WGM8	Actg1	Actin, cytoplasmic 2 (Fragment)	1	0	1.29393	0.000357254	2.40644	3.94855e-06	1.11251	0.0341638	36	30.2	31.6	78.3	71.9	89.6	179.7	223.2	115.6
P63260	Actg1	Actin, cytoplasmic 2	1	0	1.70209	1.59658e-05	1.68808	1.44431e-05	-0.0140104	0.981037	118.4	127.8	122.7	448.8	315.7	435.8	485	320.9	382.8
Q9Z2N8	Actl6a	Actin-like protein 6A	17	0	-1.62511	2.50845e-06	-1.74877	1.40094e-06	-0.123668	0.749609	6257.2	5556.3	5962.4	2148.3	1732.2	1882.2	1958.6	1714	1616.7
Q7TPR4	Actn1	Alpha-actinin-1	31	0	0.265282	0.258984	0.569229	0.0380641	0.303948	0.611752	3211.9	3881.1	4112.2	4135.5	4571.5	4760.2	4830.8	7574.6	4220.1
P57780	Actn4	Alpha-actinin-4	42	0	0.42413	0.039856	0.722878	0.00309123	0.298748	0.47784	8940.7	9666.3	9851.9	12847.2	12515.3	12822.6	14778.5	19781	12411.1
A0A1L1SV25	Actn4	Alpha-actinin-4	11	0	0.576042	0.0100287	0.945699	0.000512099	0.369656	0.351061	2679.7	2536.9	2765.4	3859	4179.8	3860.4	5308.7	6173.6	3892
E9Q2W9	Actn4	Alpha-actinin-4 (Fragment)	5	0	0.98404	0.0271752	1.09068	0.0119824	0.106638	0.884785	55.1	40.5	36.2	60.9	135.4	64.4	103.6	114.9	62.2
Q9QZB7	Actr10	Actin-related protein 10	15	0	-0.0336826	0.83008	0.0596189	0.780593	0.0933015	0.858364	2041.4	2006.4	1958.3	1945.2	2123	1799.3	2207.8	2332	1719.7
P61164	Actr1a	Alpha-centractin	11	0	0.0814284	0.714441	0.367798	0.128954	0.28637	0.569052	5202.5	5576.1	5136.3	5898.6	5856.3	5084.1	6668.5	8797.8	5070
Q8R5C5	Actr1b	Beta-centractin	6	0	-0.118834	0.539313	0.228379	0.28794	0.347212	0.382961	973.5	919.5	1051.3	915	962.7	833.8	1172	1389.9	887.4
P61161	Actr2	Actin-related protein 2	20	0	0.261356	0.129318	0.311221	0.0843636	0.0498653	0.942484	7328.1	7576.8	7053.3	8710.7	9357.3	8251.2	9158.1	10513.7	7573
Q99JY9	Actr3	Actin-related protein 3	20	0	0.377511	0.0505035	0.53861	0.0113416	0.1611	0.730746	6046.7	6168.4	5963.2	8402.8	7918	7294.6	8968.9	10424.9	7011.5
Q641P0	Actr3b	Actin-related protein 3B	8	0	0.36724	0.0337346	0.550528	0.00442655	0.183288	0.601496	408	369.9	359.8	518.2	490.2	459.1	612.8	576.4	477.1
Q80US4	Actr5	Actin-related protein 5	7	0	-0.931889	0.000468383	-0.971784	0.000286553	-0.0398949	0.94176	431.8	343.8	434.5	239.9	193.8	200.6	204.5	175.4	237.1
Q9D864	Actr6	Actin-related protein 6	6	0	-1.3631	1.94795e-05	-1.39402	1.27951e-05	-0.030927	0.936613	966.9	878.8	980.3	379.3	343.6	375.7	357.5	292.1	425.7
Q8R2S9	Actr8	Actin-related protein 8	12	0	-1.26289	9.00234e-05	-1.55535	1.52123e-05	-0.292463	0.440113	2802.4	2570.7	2741.9	1279.6	984.4	1117.6	1048.6	697.8	1014.7
P37172	Acvr1	Activin receptor type-1	3	0	1.46015	6.89034e-05	1.55006	3.29126e-05	0.0899129	0.855037	105.8	145.3	133.8	368.8	265	425.2	365.2	347	414.9
Q61271	Acvr1b	Activin receptor type-1B	4	0	1.28348	2.46533e-05	1.35718	1.4345e-05	0.0737021	0.900751	118.5	103.5	135.4	279.6	286.6	303.8	316.9	260.7	338
P27038	Acvr2a	Activin receptor type-2A	6	0	1.93038	1.46443e-06	1.93771	1.33965e-06	0.00732878	0.991021	354.1	408.7	416.9	1475.1	1481.8	1539.6	1693.2	1221.4	1604.8
Q99JW2	Acy1	Aminoacylase-1	13	0	-0.870519	0.000609903	-1.08388	0.000121842	-0.213362	0.610854	2317.9	2037.2	2604.4	1129.7	1530.5	1146.3	1139.9	1140.7	1002.6
A0A0R4J050	Acy1	Aminoacylase	3	0	-0.589075	0.00281625	-0.583101	0.00255459	0.0059739	0.999689	571.6	514.7	617.6	381.6	386.1	365	429.9	346	361.5
Q91XE4	Acy3	N-acyl-aromatic-L-amino acid amidohydrolase (carboxylate-forming)	3	0	-1.20334	0.000306745	-1.34564	0.000130182	-0.142303	0.847035	462.2	431.9	437.1	174.2	253.4	150.5	178.7	205.3	139.8
P56376	Acyp1	Acylphosphatase-1	7	0	-0.944861	0.00251412	-1.00773	0.00125627	-0.0628662	0.904477	1611.9	1908.5	1590.1	919.9	1013.9	721	820.8	1113.2	607.6
P56375	Acyp2	Acylphosphatase-2	6	0	-0.731987	0.0040727	-0.687154	0.0056995	0.044833	0.940637	1649.1	1469.6	1480.4	820.3	1162.6	786.1	986.6	1101.8	768
P03958	Ada	Adenosine deaminase	11	0	-0.544669	0.0269531	-0.740275	0.0051285	-0.195606	0.697114	1529.4	1134.7	1788.1	939.4	1175.6	937.2	891.3	1004	769.9
Q80SY6	Adal	Adenosine deaminase-like protein	6	0	-0.790993	0.00555144	-0.928296	0.00205441	-0.137303	0.841744	1095.9	1076.9	1071.1	565.6	810.7	498.5	596.7	688.2	419.7
O35598	Adam10	Disintegrin and metalloproteinase domain-containing protein 10	21	0	1.52977	5.71235e-05	1.36812	0.000128374	-0.16165	0.711086	1382.3	1413.6	1574.5	4090.8	3846.4	4681.9	4225.5	2598.7	4457.3
Q61824	Adam12	Disintegrin and metalloproteinase domain-containing protein 12	15	0	1.63089	0.00284751	1.69796	0.00181758	0.0670744	0.948418	879.8	792.4	828	2788.1	1389.7	3565.4	3067.7	1543.8	3500.2
O88839	Adam15	Disintegrin and metalloproteinase domain-containing protein 15	5	0	1.82515	2.84994e-06	1.95616	1.58342e-06	0.131017	0.77861	94.2	141.5	114.3	421.3	387.7	431.2	470.6	469.2	418.3
Q9Z0F8	Adam17	Disintegrin and metalloproteinase domain-containing protein 17	27	0	1.45222	5.09853e-05	1.56033	2.74678e-05	0.108113	0.886744	2450.7	2658.3	2565.3	6681.2	6129.1	8188.8	7213.3	5876.9	9543
O35674	Adam19	Disintegrin and metalloproteinase domain-containing protein 19	5	0	0.608236	0.253994	0.835923	0.224246	0.227687	0.981854	390.2	343.6	364.8	514.9	404.2	755.6	590	257.5	1113.5
Q9R1V6	Adam22	Disintegrin and metalloproteinase domain-containing protein 22	6	0	0.815504	0.000600924	0.7292	0.00110285	-0.0863044	0.854763	233.7	265.9	234.3	376.5	478.7	436.4	388.4	365.4	462.8
Q61072	Adam9	Disintegrin and metalloproteinase domain-containing protein 9	12	0	2.00386	6.04367e-07	1.91144	6.74304e-07	-0.0924258	0.80547	437.9	464.6	468.8	1807.6	1934	1758.3	1935.3	1496.1	1727.2
P97857	Adamts1	A disintegrin and metalloproteinase with thrombospondin motifs 1	6	0	0.884344	0.00265162	0.816477	0.00462487	-0.0678666	0.89816	89	111.3	101.5	199.5	154.8	202.8	205.7	126.9	198.9
Q811B3	Adamts12	A disintegrin and metalloproteinase with thrombospondin motifs 12	9	0	1.20095	3.99861e-05	1.66413	3.33952e-06	0.463181	0.164056	363.3	331.7	402.3	820.6	791.9	910.1	1169.5	982.5	1325.6
E9PX39	Adamts14	A disintegrin-like and metallopeptidase (reprolysin type) with thrombospondin type 1 motif, 14	4	0	0.125741	0.71006	-0.00887035	0.917384	-0.134612	0.863568	35.6	40.3	38.3	52.7	30.2	41.7	46.3	31.2	36
P59384	Adamts15	A disintegrin and metalloproteinase with thrombospondin motifs 15	1	0	-0.287577	0.295257	-0.651931	0.0173238	-0.364354	0.404916	54.8	40.2	46.1	37.1	38.8	39.7	30.1	19.7	40
Q8BNJ2	Adamts4	A disintegrin and metalloproteinase with thrombospondin motifs 4	16	0	2.05741	0.000185969	1.76157	0.000593447	-0.295838	0.656843	901	978.5	1128.1	5492.9	3084.7	3941.2	4741.6	1883.4	3572.8
Q68SA9	Adamts7	A disintegrin and metalloproteinase with thrombospondin motifs 7	3	0	1.01052	6.05287e-05	1.30955	7.64109e-06	0.299025	0.310497	120.1	112.6	102	216.6	218.3	239.4	291.6	246.4	291.6
E9PUN6	Adamts9	A disintegrin-like and metallopeptidase (reprolysin type) with thrombospondin type 1 motif, 9	5	0	1.38427	1.80958e-05	1.73659	3.15073e-06	0.352326	0.309583	105.5	124.7	118.1	308.8	270.7	329.7	386.3	325.9	448.5
G3UXC7	Adamtsl3	ADAMTS-like 3	9	0	1.53581	0.00010605	1.58845	7.3828e-05	0.0526447	0.965705	234	301.8	276.2	910.3	623.6	820.5	891.9	580	970
Q99MU3	Adar	Double-stranded RNA-specific adenosine deaminase	15	0	-0.686335	0.000634581	-0.306647	0.0441641	0.379688	0.171198	1860.3	1910.3	1920.3	1122	1186.1	1228.4	1554.1	1371.4	1675.7
Q9JHI2	Adat1	tRNA-specific adenosine deaminase 1	5	0	-1.06671	2.47371e-05	-1.0163	3.0302e-05	0.0504071	0.904462	415	411.4	410.7	198.4	213.7	178.5	193.7	215.9	202
Q6P6J0	Adat2	tRNA-specific adenosine deaminase 2	4	0	-2.3251	3.17245e-06	-2.27187	2.91865e-06	0.0532352	0.987582	241	277.9	254.3	56.6	45.7	52	48.2	72.4	39.5
Q6PAT0	Adat3	Probable inactive tRNA-specific adenosine deaminase-like protein 3	5	0	-1.19369	8.8876e-05	-1.45867	1.70157e-05	-0.264972	0.486644	947.6	777.9	1103.3	462.1	360.7	413.9	380.3	318.8	330.1
Q9D0L4	Adck1	Uncharacterized aarF domain-containing protein kinase 1	13	0	1.07855	0.000228619	1.26882	6.50176e-05	0.190276	0.702375	849.9	960.8	862.1	1668.3	1999.8	1976.6	1680.6	2167	2592.9
Q80V03	Adck5	Uncharacterized aarF domain-containing protein kinase 5	6	0	0.656645	0.00493031	1.01417	0.000270967	0.357529	0.337472	570.1	548.6	532.2	742.6	986.1	873.8	948	1029.1	1357.3
Q80TL1	Adcy2	Adenylate cyclase type 2	10	0	1.98941	0.000160945	2.05203	9.49576e-05	0.0626212	0.932753	330	432	276.9	1365	1882.4	877.8	1545.8	1749.7	1012.7
Q8VHH7	Adcy3	Adenylate cyclase type 3	9	0	2.50235	6.10813e-07	2.50823	5.13167e-07	0.00588061	0.987582	295.3	349.2	301.8	1973.4	1751.8	1636.6	2114.4	1856.7	1412.6
Q01341	Adcy6	Adenylate cyclase type 6	20	0	2.16393	6.65433e-07	2.1771	5.50369e-07	0.0131779	0.997681	665.3	714.4	689.8	3093.6	3311.9	2868.6	3725.5	2683.5	2950.2
F8VQ52	Adcy6	Adenylate cyclase type 6	4	0	1.70508	1.07177e-05	2.0707	2.42016e-06	0.365619	0.364645	262.6	309.8	265.3	960.5	998.5	772.3	1457	1088.1	974
P97490	Adcy8	Adenylate cyclase type 8	10	0	2.20184	0.000293747	2.1221	0.000274012	-0.0797389	0.981037	110.3	116.3	107.7	418.6	809.8	309.6	475.5	672.6	307.2
P51830	Adcy9	Adenylate cyclase type 9	17	0	1.58322	1.64279e-06	1.5318	1.7682e-06	-0.0514275	0.904607	811.4	828.9	795.6	2427.5	2601	2270.4	2582.3	2231.5	2229.5
P70205	Adcyap1r1	Pituitary adenylate cyclase-activating polypeptide type I receptor	9	0	2.50177	0.000158276	1.95954	0.000481163	-0.542225	0.660625	448.3	422.4	458.2	1717.3	4352.6	1456.7	1931.7	1983	1253.9
Q6NXJ9	Adcyap1r1	Adenylate cyclase activating polypeptide 1 receptor 1	2	0	3.03101	0.00024812	2.77841	0.000353728	-0.252605	0.893313	16.6	16.8	15.5	94.6	233.8	71.3	116.8	166.4	52.3
Q9QYC0	Add1	Alpha-adducin	24	0	-0.323001	0.0722002	-0.20059	0.226855	0.122411	0.794103	4155.3	4207.8	3748.9	2874.9	3266	3541.5	3415.4	4095.7	3028.7
F8WGR0	Add1	Alpha-adducin	9	0	-0.902116	0.0153627	-0.817267	0.0271692	0.0848488	0.917284	227.3	122.2	227.4	83.7	139.4	85.6	125.4	85.1	116.9
Q9QYB8	Add2	Beta-adducin	15	0	-0.0441709	0.906368	0.102824	0.886734	0.146995	0.935691	1337.9	1756.7	1246.6	1213.2	1507	1490.1	1275.1	2289	1097.8
Q9QYB5	Add3	Gamma-adducin	23	0	-0.531918	0.00376076	-0.468728	0.00733091	0.0631899	0.883433	4650	4841	4333.5	2877.6	3224.8	3459.1	3285.1	3585.3	3119.2
Q8C4G9	Adgra1	Adhesion G protein-coupled receptor A1	1	0	1.57557	3.97303e-05	1.62892	2.44828e-05	0.053347	0.926405	17.4	25.9	23.5	54.1	81.3	63.7	70.2	60.6	75.8
Q7TT36	Adgra3	Adhesion G protein-coupled receptor A3	10	0	1.14381	0.00034926	1.30636	0.000130726	0.162549	0.814426	588.1	549.8	593.6	1113.3	1426.5	1286.2	1536.8	1025.4	1720.1
Q8CGM1	Adgrb2	Adhesion G protein-coupled receptor B2	15	0	1.67415	3.34184e-06	1.77686	1.94943e-06	0.102715	0.818392	618.9	601.7	630.4	1685.6	2186.7	2034.8	2256.8	1813.9	2272.3
Q80ZF8	Adgrb3	Adhesion G protein-coupled receptor B3	20	0	1.84295	2.15609e-06	1.81121	2.05014e-06	-0.0317357	0.971135	715.2	776.8	673.2	2234.9	3078.9	2453.7	2773.9	2496.8	2327.8
Q8K209	Adgrg1	Adhesion G-protein coupled receptor G1	15	0	1.63141	5.07311e-06	1.8959	1.54327e-06	0.264492	0.430853	1492.3	1483.3	1478.6	3818	4769.4	5212.4	5191.8	5073	6311.7
Q6F3F9	Adgrg6	Adhesion G-protein coupled receptor G6	7	0	1.73196	6.82885e-06	1.94387	2.87515e-06	0.211914	0.660819	192.6	200.6	175.5	671.9	577.7	639.5	844.9	554.6	788.5
Q80TR1	Adgrl1	Adhesion G protein-coupled receptor L1	11	0	1.3859	4.85136e-06	1.21376	1.05273e-05	-0.172145	0.589606	278.9	313	291.6	689.2	784.4	835.3	720.6	671.7	656.9
Q8JZZ7	Adgrl2	Adhesion G protein-coupled receptor L2	35	0	1.78936	3.11127e-06	1.56507	7.30333e-06	-0.224291	0.51993	1606.4	1650.1	1634.6	6364.6	5130.5	5411.6	5844.9	4145.9	4481.6
A0A0G2JDU4	Adgrl2	Adhesion G protein-coupled receptor L2 (Fragment)	1	0	2.08363	2.54163e-06	1.52151	2.40005e-05	-0.562123	0.12888	37.4	36.2	39.5	159.5	145.8	174.1	136.1	82.7	105.9
Q80TS3	Adgrl3	Adhesion G protein-coupled receptor L3	31	0	2.03359	5.28238e-06	1.88271	7.84798e-06	-0.150883	0.790957	1947.2	2290.1	1854.3	7382.4	10312.5	7245.5	7944.3	8610.3	5909.2
F6WMY5	Adgrl3	Adhesion G protein-coupled receptor L3 (Fragment)	3	0	2.58968	0.000107368	2.28458	0.000196682	-0.305097	0.806333	9.2	14	17.5	86.4	112.9	45.7	79.8	76.5	42
B8JJE0	Adgrv1	Adhesion G protein-coupled receptor V1	10	0	0.804099	0.0226247	1.11341	0.00309285	0.309307	0.605056	26	29.4	14.3	27.7	41.1	52.9	49.8	48.5	52.5
P28474	Adh5	Alcohol dehydrogenase class-3	19	0	-0.914591	0.00138754	-1.05343	0.000488269	-0.138837	0.820073	5975.1	5988	6110.8	3070.4	3975.8	2541.9	3063.6	3394	2250.8
Q8R0N6	Adhfe1	Hydroxyacid-oxoacid transhydrogenase, mitochondrial	8	0	0.857649	0.0428672	0.105281	0.830006	-0.752368	0.306696	696.5	878.2	583.7	1001.7	2009.5	900	656.5	1061.3	604
Q99JT9	Adi1	1,2-dihydroxy-3-keto-5-methylthiopentene dioxygenase	12	0	-0.694162	0.00288182	-0.586703	0.00715554	0.107459	0.829616	1507.9	1370.4	1599.2	872.5	1097.6	797.3	983.5	1145	852.9
Q91VH1	Adipor1	Adiponectin receptor protein 1	5	0	1.57543	2.82052e-06	1.74436	1.32187e-06	0.168924	0.634768	320.8	311.1	330	971.9	886.6	1008.2	1195.8	925.1	1101.9
Q8BQS5	Adipor2	Adiponectin receptor protein 2	1	0	0.541023	0.208777	1.33063	0.00653458	0.789604	0.313103	84	84.7	109.1	89.3	129.9	185	192	143.6	363.1
P55264	Adk	Adenosine kinase	17	0	-1.72969	8.33559e-06	-2.11484	1.75815e-06	-0.38515	0.312893	5403.5	4926.2	5202.8	1848.5	1530.4	1304.4	1449	992.5	1144.5
Q9Z103	Adnp	Activity-dependent neuroprotector homeobox protein	33	0	-2.13135	2.47494e-06	-2.38196	1.094e-06	-0.25061	0.580234	11978.1	10127.8	11153.6	2683.3	1963.5	2944.5	2090.9	1799.6	2490.3
Q8CHC8	Adnp2	ADNP homeobox protein 2	6	0	-0.759204	0.000703452	-1.22361	2.00533e-05	-0.464407	0.134978	643	511.6	621.4	368.7	312	368.6	254.2	238.5	267.8
Q6PDY2	Ado	2-aminoethanethiol dioxygenase	11	0	-0.664434	0.000708721	-0.836208	0.000119479	-0.171774	0.555306	1826.4	1831.8	1926.2	1241.2	1110.6	1171.6	1018.6	1139.2	970.1
Q60612	Adora1	Adenosine receptor A1	4	0	2.51883	8.41202e-07	2.61228	6.1248e-07	0.0934496	0.917416	113.8	118.5	133	768.3	639.4	685.9	962.5	606.9	664.3
Q8VDL4	Adpgk	ADP-dependent glucokinase	11	0	0.998959	0.00058508	1.53891	2.28315e-05	0.539956	0.172167	1186	1152.3	1265.2	2133.9	2188.2	2879.7	3257.6	2877.1	4336.2
P54923	Adprh	[Protein ADP-ribosylarginine] hydrolase	14	0	-0.479089	0.0117493	-0.542567	0.00589223	-0.063478	0.906228	4774.3	4304	4790.5	3278.3	3782.3	2889.3	3549.1	3097.4	2875.1
Q8CG72	Adprhl2	Poly(ADP-ribose) glycohydrolase ARH3	9	0	-1.36207	4.73364e-05	-1.81625	4.84179e-06	-0.454182	0.221961	2538.7	2547.2	2292.3	1034.7	1032.6	803	689.1	846.8	559.2
Q99KS6	Adprm	Manganese-dependent ADP-ribose/CDP-alcohol diphosphatase	2	0	-0.821741	0.0103906	-1.0491	0.00156252	-0.227362	0.617204	42.7	40.6	45.2	26.2	20.9	25.6	15.4	31	15.7
P97718	Adra1a	Alpha-1A adrenergic receptor	1	0	1.11518	0.000221437	1.44893	2.97756e-05	0.333747	0.413357	25.4	30.1	19.7	55.9	57.1	49.9	73.3	74.9	57.1
Q3UYH7	Adrbk2	Beta-adrenergic receptor kinase 2	2	0	0.381213	0.122895	0.267851	0.238909	-0.113362	0.893313	52.4	52.6	104.3	81.9	88.2	102.5	71.8	94.6	85.6
Q9JKV1	Adrm1	Proteasomal ubiquitin receptor ADRM1	11	0	-0.970005	0.000844941	-0.847433	0.00143467	0.122572	0.87988	2080.8	2274.7	2751	1205.8	1170.5	1251.6	1143.1	1709	1097.5
P54822	Adsl	Adenylosuccinate lyase	21	0	-0.408038	0.0221995	-0.331462	0.0472044	0.0765756	0.884785	6373.1	5525.2	6031.3	4460.1	4737.1	4315.4	5368.4	4787.4	4093.4
P46664	Adss	Adenylosuccinate synthetase isozyme 2	22	0	-0.795169	0.0029908	-0.796427	0.00224742	-0.00125749	0.974504	6608.1	6829.1	6280.8	3836.6	4256.6	3269.8	3863.6	4690.3	2799.2
Q9Z248	Aebp2	Zinc finger protein AEBP2	1	0	-0.920127	0.0014959	-1.27777	0.000156477	-0.357645	0.444037	162.7	159.7	136.1	96	59.6	86.7	67.3	51.4	70.4
Q9CZI9	Aen	Apoptosis-enhancing nuclease	2	0	-1.28798	0.00428933	-1.7331	0.000481572	-0.44512	0.507275	552.7	630.1	568.5	287.5	159.1	270.6	225.8	89.7	211.3
P63002	Aes	Amino-terminal enhancer of split	4	0	-1.55688	1.34473e-05	-1.54638	1.16717e-05	0.0104999	0.991588	879.1	692.3	885.6	309.2	283.7	242.2	329.3	266.7	245.2
Q80YS6	Afap1	Actin filament-associated protein 1	6	0	0.93175	0.0049381	1.27647	0.000642505	0.34472	0.551838	283.2	280.9	246.4	465	662	419.1	566	896.4	501
Q5DTU0	Afap1l2	Actin filament-associated protein 1-like 2	24	0	0.32138	0.225353	0.56421	0.0502519	0.24283	0.714739	1733.4	1641.9	1675.5	2175.6	2433.2	1702.3	2516.7	3223.2	1728.1
Q9QZQ1	Afdn	Afadin	69	0	0.990957	0.000142381	0.981352	0.000141364	-0.00960502	0.965218	6341.7	6388.2	6658.6	12723.1	12978.5	12833.1	14368.2	13654.8	10256
E9Q852	Afdn	Afadin	13	0	1.21652	4.45344e-05	1.27495	2.79421e-05	0.058435	0.932753	1087	1110.6	1137.9	2533.6	2863.6	2354	3082.1	2795.5	2194
E9Q9C3	Afdn	Afadin	12	0	1.25577	1.01084e-05	1.17602	1.40241e-05	-0.0797502	0.839346	199.1	182.4	214.2	459.3	489.4	473.8	465	478.6	402.4
P51827	Aff3	AF4/FMR2 family member 3	2	0	-0.208163	0.362748	0.131424	0.710861	0.339587	0.527161	569.9	665.4	580.7	391.7	697.6	482.7	489.6	665.9	833.7
Q9ESC8	Aff4	AF4/FMR2 family member 4	11	0	-0.741148	0.000301897	-1.1179	1.27402e-05	-0.376749	0.155922	831.4	931.2	793.8	520.4	514	495	397.2	400.3	380.4
Q920A7	Afg3l1	AFG3-like protein 1	25	0	0.706855	0.00746666	0.346793	0.161144	-0.360062	0.365777	3077.7	3111.6	3057	4290.5	4942.4	5859.3	3216.2	3379	5163.6
Q8JZQ2	Afg3l2	AFG3-like protein 2	28	0	0.656276	0.00458305	0.442969	0.036496	-0.213307	0.565763	5345.3	5720.8	5205.5	7483.5	8671.8	9488.9	6090.3	7052.5	8976.8
Q80WT5	Aftph	Aftiphilin	17	0	-0.894787	0.00038708	-0.841213	0.000470344	0.0535738	0.9351	1539.2	1849.4	1614.5	868.5	826.6	995.7	838.3	1097.5	856.8
Q3UPL5	Ag2	Uncharacterized protein C11orf96 homolog	2	0	-0.241665	0.131946	-0.243534	0.127127	-0.00186895	0.997478	205.8	218.4	215.1	160.1	181.1	199.5	183.9	197.5	158.6
Q64191	Aga	N(4)-(beta-N-acetylglucosaminyl)-L-asparaginase	8	0	0.252993	0.20082	-0.0886737	0.572473	-0.341667	0.331328	1491.4	1587.1	1532.9	1579.5	1947	1968.8	1536.8	1138.2	1661.5
Q8BXK8	Agap1	Arf-GAP with GTPase, ANK repeat and PH domain-containing protein 1	14	0	0.284601	0.0965521	0.37923	0.033906	0.0946287	0.835352	2367.7	2379.2	2143.9	2716.9	3116.2	2560.4	3195.6	3187.3	2579.6
A0A1D5RLD2	Agap1	Arf-GAP with GTPase, ANK repeat and PH domain-containing protein 1 (Fragment)	1	0	0.175966	0.501386	0.353946	0.192161	0.17798	0.804897	138.1	136.4	90.9	147.4	159.3	106.1	179.7	171.2	116.1
A0A1D5RMD5	Agap1	Arf-GAP with GTPase, ANK repeat and PH domain-containing protein 1 (Fragment)	1	0	0.544548	0.0569657	0.876641	0.00492612	0.332093	0.506374	20.7	19.1	14.5	22.5	35	21.7	34.4	39.1	26.2
Q3UHD9	Agap2	Arf-GAP with GTPase, ANK repeat and PH domain-containing protein 2	2	0	1.33288	0.000117463	1.56327	2.67569e-05	0.230396	0.574609	29.1	41.2	34.7	89.9	107.5	67.1	103.8	108.8	97.7
Q8VHH5	Agap3	Arf-GAP with GTPase, ANK repeat and PH domain-containing protein 3	8	0	-0.109391	0.43354	-0.157721	0.254849	-0.0483309	0.90605	630.2	589.1	598	537.9	582.2	564.5	591.9	521.9	515.3
Q8K2K6	Agfg1	Arf-GAP domain and FG repeat-containing protein 1	7	0	-0.972618	0.000890234	-1.13349	0.000247355	-0.160876	0.730799	1535.1	1523.9	1439.8	783.7	877.7	631.1	748.4	797.1	505.1
Q80WC7	Agfg2	Arf-GAP domain and FG repeat-containing protein 2	6	0	0.335871	0.083865	0.0123009	0.950415	-0.32357	0.365247	641.4	685.4	728.6	786	1056	752.2	748.8	653.5	670.7
Q7TN31	Aggf1	Angiogenic factor with G patch and FHA domains 1	3	0	-1.1828	0.000256058	-1.50662	3.56674e-05	-0.323817	0.436429	255.2	333	236.1	127.7	102.4	133	77.8	99.3	113
Q9ESW4	Agk	Acylglycerol kinase, mitochondrial	21	0	0.751044	0.00224305	1.22071	7.6538e-05	0.469662	0.215681	3243.3	3227.5	3260.1	4809	5724.5	5843.7	6353.7	6808.3	9516.9
F8VPN4	Agl	Amylo-1,6-glucosidase, 4-alpha-glucanotransferase	44	0	0.412279	0.119094	0.437881	0.105064	0.025602	0.98465	4564.1	4670	4389.2	6037.7	7366.4	4725.6	6008	7848.7	4597.6
Q8BS35	Agmo	Alkylglycerol monooxygenase	5	0	0.924562	0.00172182	1.05952	0.000730511	0.134957	0.866755	131.6	132	132.9	214.5	250.6	287.5	254.5	209.5	362.4
Q8CJG1	Ago1	Protein argonaute-1	13	0	0.481217	0.0111942	0.396256	0.0265168	-0.0849608	0.860041	1979.9	2070	1872.5	2637.4	3168.3	2461.5	2777.8	2679.3	2337.3
Q8CJG0	Ago2	Protein argonaute-2	24	0	0.120598	0.395992	0.0376779	0.796426	-0.08292	0.829652	6595.1	6683.7	6671.8	7176.2	6720.1	7793.7	7206.2	6592.2	6680.1
Q8CJF9	Ago3	Protein argonaute-3	3	0	-0.17655	0.271175	-0.527096	0.005779	-0.350546	0.25546	278.6	309.5	254.9	236.1	229.1	280.7	194.8	181.3	208.9
O35083	Agpat1	1-acyl-sn-glycerol-3-phosphate acyltransferase alpha	4	0	0.529505	0.0533588	0.713043	0.0199193	0.183538	0.84835	290	278.5	288.9	352.5	444.9	440.2	437.1	323	645.4
Q8K3K7	Agpat2	1-acyl-sn-glycerol-3-phosphate acyltransferase beta	2	0	0.669781	0.00936413	1.76582	1.62578e-05	1.09604	0.0220868	17.9	25.3	15.7	28.3	32.5	32.9	55.1	80.9	64.3
Q9D517	Agpat3	1-acyl-sn-glycerol-3-phosphate acyltransferase gamma	12	0	0.9945	0.000777541	1.32184	8.56901e-05	0.327339	0.424614	1788.1	1964.3	1766.7	2900	4371	3725.2	3821.2	4407.1	5568.6
Q8K4X7	Agpat4	1-acyl-sn-glycerol-3-phosphate acyltransferase delta	16	0	0.501667	0.0437177	0.603305	0.0209642	0.101638	0.89816	2885.1	3216.3	2798	3607.2	3903.4	5089.6	4062.7	3631.5	5825.7
Q9D1E8	Agpat5	1-acyl-sn-glycerol-3-phosphate acyltransferase epsilon	15	0	0.56193	0.0104064	0.684612	0.00373843	0.122683	0.84009	1836.2	1918.3	1923.7	2621.5	2661	3099.9	2552.2	2764.4	3809.8
Q8C0I1	Agps	Alkyldihydroxyacetonephosphate synthase, peroxisomal	29	0	1.04994	0.00545592	0.302772	0.503235	-0.747166	0.161466	3489.6	3387.6	3565.5	6264.3	6551.5	8805.2	3556.8	2779.6	6544.8
A2ASQ1	Agrn	Agrin	36	0	1.54064	2.89644e-06	1.79777	8.95177e-07	0.257137	0.368208	2056.2	2233.7	1973.1	5603.3	6963.4	5653.8	7250.7	7118.7	7406
M0QWP1	Agrn	Agrin	11	0	1.8811	1.22861e-06	2.06388	6.12418e-07	0.182781	0.618457	134.8	155.1	136.4	483.3	530.7	556.3	550.7	690.5	541.2
P11859	Agt	Angiotensinogen	3	0	1.48746	0.0279725	1.63381	0.0103207	0.146347	0.847313	113.7	112.8	132.6	178.1	626	202.8	245.2	596.7	272.5
Q641K1	Agtpbp1	Cytosolic carboxypeptidase 1	9	0	-0.0495392	0.774349	-0.285456	0.110658	-0.235917	0.502457	737	621.8	735.7	760	660.3	603.5	664.4	503.9	550.2
Q9WVK0	Agtrap	Type-1 angiotensin II receptor-associated protein	2	0	1.44342	0.000123684	0.959445	0.00178461	-0.483976	0.284026	102.7	88.2	94.1	224.3	219.4	331.4	229.3	144.3	180.6
Q8CJF7	Ahctf1	Protein ELYS	49	0	-2.09303	4.09729e-07	-2.45252	2.08087e-07	-0.359488	0.196689	6571.3	5847.1	5876.9	1442.3	1489.2	1356.7	1057.5	1243.2	1041.7
P50247	Ahcy	Adenosylhomocysteinase	24	0	-1.19923	1.94643e-05	-1.27021	1.08863e-05	-0.0709873	0.87988	12145.3	12521.1	12927.3	6143.5	4913.1	5315.8	5536.7	4664.3	5385.3
Q80SW1	Ahcyl1	Putative adenosylhomocysteinase 2	14	0	0.586273	0.0108106	0.525238	0.0161363	-0.0610349	0.940165	6968.2	7328.5	7419.9	10738.5	13162.9	8703.1	11183.3	11069.6	9001
Q68FL4	Ahcyl2	Putative adenosylhomocysteinase 3	13	0	0.811611	0.00196611	0.851383	0.00119083	0.0397715	0.940165	2483.3	2664.9	2389.7	4394	5312.3	3524	4709.1	5076.6	3814.4
Q6PAL7	Ahdc1	AT-hook DNA-binding motif-containing protein 1	21	0	-0.843371	0.000370914	-1.01273	8.8639e-05	-0.169355	0.660376	1785.3	1649.3	1734.6	1021.2	806.4	1053.4	840.4	782	939.5
Q8K3E5	Ahi1	Jouberin	19	0	0.470825	0.00737408	0.423465	0.0124717	-0.0473599	0.917846	738.7	761.5	676	1042.2	1044.4	929.4	1036.3	1002.4	879.9
E9Q616	Ahnak	AHNAK nucleoprotein (desmoyokin)	20	0	-0.570671	0.234784	-0.645248	0.164056	-0.0745764	0.949717	1645.3	3971.8	2434.1	1066.1	2376	1978.8	1121.2	2651.8	1374.8
F7CVJ5	Ahnak2	AHNAK nucleoprotein 2 (Fragment)	6	0	-1.4636	0.00170539	-1.87065	0.000373028	-0.407043	0.683542	856.4	1405.8	1079.9	247.3	356.3	608.2	208.9	321.4	383.6
Q8BK64	Ahsa1	Activator of 90 kDa heat shock protein ATPase homolog 1	21	0	-0.94113	0.00016462	-0.910402	0.000174359	0.0307275	0.955495	7673.3	6636.1	7738.7	3871.2	4213.4	3398.6	4184.9	4068.5	3477
Q8N9S3	Ahsa2	Activator of 90 kDa heat shock protein ATPase homolog 2	17	0	-0.284868	0.064108	-0.327053	0.0354949	-0.0421847	0.922549	2424.8	2361.9	2531.5	1992.6	2105.9	1908.4	1923	2148.4	1762.4
Q8C4Q6	Aida	Axin interactor, dorsalization-associated protein	19	0	1.49834	3.24123e-05	1.43666	3.66148e-05	-0.0616871	0.931768	1069.5	1116.5	1169.5	3053.2	3835.1	2591.6	3593.9	2993	2496.2
Q9EQX4	Aif1l	Allograft inflammatory factor 1-like	11	0	0.963918	0.00122207	1.16193	0.000351396	0.198015	0.756439	2029.2	1766.4	1923.1	3502.8	4253.4	3398.7	4454.8	5274.7	3066.5
Q9Z0X1	Aifm1	Apoptosis-inducing factor 1, mitochondrial	22	0	-0.0677398	0.682777	0.351288	0.114444	0.419028	0.288274	4148.6	4372.2	4363.9	3324.3	4083.6	4885.8	4331.7	6101.8	6003.5
Q8BUE4	Aifm2	Apoptosis-inducing factor 2	5	0	0.823719	0.000180683	0.876618	9.54844e-05	0.0528984	0.904607	232.6	268.4	255.4	474.1	444	420.7	490.4	435.2	463.2
P31230	Aimp1	Aminoacyl tRNA synthase complex-interacting multifunctional protein 1	19	0	-0.0659754	0.662301	-0.0322528	0.852725	0.0337226	0.940165	3930.4	3480.8	4136.7	3905.9	3267.9	3857.9	3919.2	3719.8	3653.6
Q8R010	Aimp2	Aminoacyl tRNA synthase complex-interacting multifunctional protein 2	12	0	0.322449	0.0985297	0.323956	0.0982309	0.00150688	0.998179	1978.8	1811.3	2025.8	2810.7	2129.8	2332	2894.5	2186.4	2199.2
O08915	Aip	AH receptor-interacting protein	16	0	-0.869405	0.00158488	-0.852927	0.00144083	0.0164782	0.996534	4008	3435.9	4006.8	2184.5	2340.3	1743	2215.3	2509.6	1614.9
Q91XC0	Ajuba	LIM domain-containing protein ajuba	3	0	0.190012	0.288821	0.122499	0.525176	-0.0675135	0.883526	127.4	164.8	160.3	167	181.8	167.4	164.1	192.2	136.3
Q9R0Y5	Ak1	Adenylate kinase isoenzyme 1	19	0	2.29734	1.35433e-06	2.30529	1.22428e-06	0.007954	0.987582	1653.6	1634.8	1627.8	9232.9	7810.6	7122.1	10323.8	7322.6	6652.8
Q9WTP6	Ak2	Adenylate kinase 2, mitochondrial	14	0	-0.879618	0.00361419	-1.09883	0.000895201	-0.219213	0.728978	12849.6	11733.1	12319.2	4785	6807.8	8463.8	4477.7	7178.9	5572.7
Q9WTP7	Ak3	GTP:AMP phosphotransferase AK3, mitochondrial	21	0	0.697337	0.00188877	0.194698	0.27513	-0.502638	0.125984	6088.5	6984.6	5726.8	9559.6	11374.7	9549.9	6282.9	8272.8	6960.5
Q9WUR9	Ak4	Adenylate kinase 4, mitochondrial	8	0	1.03303	0.000105979	0.15152	0.404692	-0.881511	0.0131406	1536.3	1635.8	1551.6	3029.4	3150.7	3486.1	1467	1740.6	2039.2
Q920P5	Ak5	Adenylate kinase isoenzyme 5	5	0	0.509371	0.0434671	0.63273	0.0155357	0.123359	0.842134	210.5	346.1	229.6	352.9	453.3	312.9	430.6	439.7	348.7
Q8VCP8	Ak6	Adenylate kinase isoenzyme 6	5	0	-0.643119	0.00158488	-0.815971	0.00027677	-0.172852	0.603903	1275	1173	1318.2	879.3	804.6	727.7	784.1	716	639.2
O08715	Akap1	A-kinase anchor protein 1, mitochondrial	29	0	-0.374981	0.291035	-0.277754	0.346597	0.0972276	0.972203	4365.8	4403.3	4611	2488.8	2065.3	5763.5	2529.8	2066.3	6440.8
O88845	Akap10	A-kinase anchor protein 10, mitochondrial	11	0	0.00442481	0.980563	-0.210407	0.153592	-0.214832	0.454263	991.2	1041.8	1059.7	1026.5	1090.1	985.6	908.3	976.9	787.8
E9Q777	Akap11	A kinase (PRKA) anchor protein 11	17	0	-0.287634	0.124686	-0.276939	0.132174	0.0106946	0.99002	2008.7	2154.5	2038	1614.6	1470.5	1995.2	1640.4	1445.4	2032.3
Q9WTQ5	Akap12	A-kinase anchor protein 12	66	0	0.753389	0.00181107	0.513214	0.0171941	-0.240175	0.496079	6070	6547.4	5183	9840.6	10465	9701.4	9375.5	9369.4	6660.3
E9Q394	Akap13	A-kinase anchor protein 13	61	0	-0.405551	0.0242184	-0.405061	0.023862	0.000489327	0.997984	6277.1	5234	6450.4	4795.5	4059.8	4704.7	4728.7	4720.5	4115.4
A0A140LJJ5	Akap13	A-kinase anchor protein 13	17	0	-0.283752	0.144661	-0.184516	0.347175	0.0992356	0.839901	2167.5	1589.8	2330.7	1671.9	1697.9	1631.2	1836.4	1802.6	1718.1
O54931	Akap2	A-kinase anchor protein 2	23	0	0.0918122	0.517379	0.403541	0.0125276	0.311729	0.24935	2791.5	2830.5	2514	2698.8	2989.5	2982.3	3563.2	3795.6	3403.1
D3YVF0	Akap5	A-kinase anchor protein 5	18	0	2.09481	1.53326e-05	1.97751	1.87034e-05	-0.117293	0.899772	512	536.9	485.2	2062	2891.8	1599.4	2156	2360.2	1525.3
Q7TN79	Akap7	A-kinase anchor protein 7 isoform gamma	6	0	1.08209	0.000469117	1.41141	6.25697e-05	0.329325	0.457779	323.5	400.1	412.2	849.8	889.9	664.9	1094.7	1152.6	773.9
Q9DBR0	Akap8	A-kinase anchor protein 8	16	0	-2.06297	6.75357e-07	-2.27967	3.37922e-07	-0.2167	0.525901	4365.7	4075.4	4417.7	1165.1	876.9	1035.4	897	806.8	944.4
Q9R0L7	Akap8l	A-kinase anchor protein 8-like	4	0	-1.51796	5.47355e-06	-1.61613	2.91865e-06	-0.0981635	0.795101	219.2	235.7	233	79.7	84.1	76.4	65.6	89.4	69.4
Q70FJ1	Akap9	A-kinase anchor protein 9	79	0	-0.775321	0.00376635	-0.629527	0.0090048	0.145794	0.842134	9763.4	10496.3	9238.2	5294.3	5271.5	6668.6	5262.5	5406	8398.6
E9QQ10	Akap9	A-kinase anchor protein 9	19	0	-0.574234	0.0183091	-0.589919	0.0189781	-0.0156854	0.991021	404.3	469.7	365.2	248.7	221.5	362.1	236.3	278.2	308.8
B1AXD8	Akirin2	Akirin-2	4	0	-1.60701	2.49384e-06	-1.6809	1.65333e-06	-0.0738897	0.888209	718.5	773.8	801.8	227.5	234.5	291.1	239.3	226.8	249.4
Q9JII6	Akr1a1	Alcohol dehydrogenase [NADP(+)]	19	0	-0.823226	0.00346555	-1.04859	0.000618417	-0.225367	0.641448	7719.5	8447.9	7699.3	4423.5	5405	3660.4	3746.4	4883.8	2907.9
P45376	Akr1b1	Aldose reductase	17	0	-0.897497	0.000371657	-1.11591	6.50176e-05	-0.218412	0.5386	7968.9	7089.6	9066.1	4833.2	4196.5	3920.8	4050.7	3835.3	3245.1
G5E895	Akr1b10	Aldo-keto reductase family 1, member B10 (aldose reductase)	9	0	0.341503	0.0461783	-0.254102	0.124455	-0.595605	0.0596061	1125.6	939.4	1129.6	1311.1	1498.8	1237.9	884.1	833.3	961.3
P21300	Akr1b7	Aldose reductase-related protein 1	3	0	0.565248	0.00262091	-0.167361	0.257017	-0.732608	0.0175513	997.1	952.6	1029.4	1575.3	1534.8	1297.9	927.8	885.6	839.4
P45377	Akr1b8	Aldose reductase-related protein 2	5	0	-0.0902126	0.549837	-0.981637	5.85326e-05	-0.891425	0.00922643	3194.2	2980.3	3295	2955.1	3157.9	2782.5	1696.8	1402.3	1696.3
Q8VC28	Akr1c13	Aldo-keto reductase family 1 member C13	11	0	-0.407344	0.0169814	-0.63971	0.00118511	-0.232366	0.433792	1479	1310.6	1362.2	1074.9	1106.3	949.3	978.8	865.7	820.3
Q9DCT1	Akr1e2	1,5-anhydro-D-fructose reductase	12	0	-0.39841	0.017844	-0.731698	0.000460847	-0.333288	0.24935	3801.2	3834.8	3946.8	3158.8	3029.8	2599.2	2549.2	2159.3	2266.6
Q8CG76	Akr7a2	Aflatoxin B1 aldehyde reductase member 2	8	0	-0.261919	0.194509	-0.634809	0.00672806	-0.372891	0.328913	1823.3	1705.5	1769.9	1344.7	1735.1	1339.2	1248	859.5	1305
P31750	Akt1	RAC-alpha serine/threonine-protein kinase	14	0	-0.238094	0.225277	-0.459702	0.0330543	-0.221608	0.616514	5740	5277.6	5720.8	4611.6	5658.7	3921.6	4336.5	4640.3	3194.3
Q9D1F4	Akt1s1	Proline-rich AKT1 substrate 1	5	0	-0.986605	0.00015342	-1.23024	2.52951e-05	-0.243634	0.466714	787.1	882.6	806.8	362.8	437.2	449.8	339.1	405.4	311.1
Q60823	Akt2	RAC-beta serine/threonine-protein kinase	11	0	0.227169	0.269063	-0.0611647	0.692661	-0.288334	0.442855	2557.4	2461.3	2321.7	2629.5	3369	2593.7	2491.4	2689.5	1854.8
Q9WUA6	Akt3	RAC-gamma serine/threonine-protein kinase	11	0	-0.317461	0.0768898	-0.452157	0.0174663	-0.134697	0.732472	1270.8	1257.3	1196.1	984	1119.9	884.7	946.7	1021.8	753.7
Q64362	Aktip	AKT-interacting protein	5	0	-0.386071	0.0606845	-0.340949	0.0990317	0.0451218	0.932181	252.5	240.5	276.2	190.7	241.8	156.1	234.9	194.9	177.5
P10518	Alad	Delta-aminolevulinic acid dehydratase	9	0	-0.59871	0.00890916	-0.411017	0.0393881	0.187693	0.716064	1386.1	1436.4	1453.3	887.4	1058.3	877.8	1001.5	1353.9	860.4
Q8VC19	Alas1	5-aminolevulinate synthase, nonspecific, mitochondrial	16	0	-0.283044	0.396471	-0.766401	0.0933096	-0.483357	0.700533	3794.3	3543.1	5561.1	2622.5	1922.9	6055.3	1959.1	1463	4160.7
Q61490	Alcam	CD166 antigen	16	0	2.1171	3.11127e-06	2.00508	3.78153e-06	-0.112018	0.881708	1267.6	1512.4	1784.4	5286	8132.2	6383.1	5894.5	6683.9	5743.6
Q571I9	Aldh16a1	Aldehyde dehydrogenase family 16 member A1	11	0	-0.292654	0.113236	-0.0385752	0.761124	0.254079	0.511901	1180.5	1135	1273.8	1027.4	955.8	947.1	1191.3	1372.5	930.8
Q9Z110	Aldh18a1	Delta-1-pyrroline-5-carboxylate synthase	39	0	0.98512	0.000241341	-0.243424	0.158036	-1.22854	0.00624239	7515.9	8546.8	7467.9	14392.8	16238.8	15946.7	5928.1	5805.7	8143.4
Q9JHW9	Aldh1a3	Aldehyde dehydrogenase family 1 member A3	16	0	-1.26984	0.0351118	-1.47324	0.0135494	-0.203407	0.856944	1257.7	3993	1739.3	736.8	1374.4	787.6	591	1325.2	601.4
O35945	Aldh1a7	Aldehyde dehydrogenase, cytosolic 1	3	0	0.635742	0.108553	0.460446	0.237137	-0.175296	0.868738	315.6	260.5	212	406.1	556.7	261.7	402.2	452.8	229.4
Q9CZS1	Aldh1b1	Aldehyde dehydrogenase X, mitochondrial	4	0	0.48026	0.0471813	0.0607175	0.790158	-0.419543	0.332078	237.9	226.7	186.8	282.3	382.5	243.9	201.1	263.2	215.1
Q8R0Y6	Aldh1l1	Cytosolic 10-formyltetrahydrofolate dehydrogenase	43	0	0.0504909	0.994407	0.126522	0.850974	0.0760309	0.956727	9441.4	10852	7081	8105.1	13653	6591.3	9114.7	14319.4	6449.4
Q8K009	Aldh1l2	Mitochondrial 10-formyltetrahydrofolate dehydrogenase	37	0	1.02639	0.000860662	0.849817	0.00310069	-0.176571	0.69951	4382.8	4947.8	5100.9	8248.9	10255.5	10891.4	6783.3	7856.8	11369.4
P47738	Aldh2	Aldehyde dehydrogenase, mitochondrial	31	0	1.16908	6.86043e-05	0.43373	0.0309056	-0.735353	0.0373596	5787.8	6180.5	5557.3	11933	14498.3	12978.3	6830.7	7276.7	9564.8
P47740	Aldh3a2	Fatty aldehyde dehydrogenase	11	0	1.23306	0.00175455	1.25632	0.00155774	0.0232658	0.999689	1484	1908.7	1526.8	2742.3	4295.8	4525.9	2879	3363.1	5509.9
Q80VQ0	Aldh3b1	Aldehyde dehydrogenase family 3 member B1	19	0	1.87298	9.97224e-06	1.83343	9.70567e-06	-0.0395474	0.958803	1019.7	851	1067.4	3447.4	4382.9	2931.6	4268.8	3249.2	2952.9
Q8CHT0	Aldh4a1	Delta-1-pyrroline-5-carboxylate dehydrogenase, mitochondrial	21	0	0.968793	0.000830711	-0.331298	0.102568	-1.30009	0.00738733	2744.5	2976.3	2609	4553.8	6262.8	5486.5	1958.5	1857.9	2804.3
Q8BWF0	Aldh5a1	Succinate-semialdehyde dehydrogenase, mitochondrial	22	0	0.98691	0.0010226	0.86632	0.00213896	-0.12059	0.841134	1676	1986.4	1590.9	2933.2	4246.3	3232.2	2481.2	3650.8	3444.8
Q9EQ20	Aldh6a1	Methylmalonate-semialdehyde dehydrogenase [acylating], mitochondrial	28	0	0.667707	0.0491471	-0.412871	0.193544	-1.08058	0.078625	4066.6	6042.3	3755.6	5555.9	10343.7	6124.8	2664.2	3930	3819.8
Q9DBF1	Aldh7a1	Alpha-aminoadipic semialdehyde dehydrogenase	21	0	0.175689	0.436815	0.268313	0.197088	0.0926239	0.84835	4257.6	4565.8	4249.6	4231.3	6179.2	4355.5	4580.3	6079	5085.8
Q9JLJ2	Aldh9a1	4-trimethylaminobutyraldehyde dehydrogenase	18	0	0.0372539	0.832554	-0.269567	0.1107	-0.306821	0.332581	4007.2	4683.1	4196.4	4279.4	4868.3	4076.1	3311.6	4150.2	3228.6
P05064	Aldoa	Fructose-bisphosphate aldolase A	7	0	-0.625039	0.0101503	-0.542225	0.0158219	0.0828141	0.933056	8766.6	7627.6	9169.1	5617.3	5991.1	4966.9	5476.7	7480.1	4597.8
P05063	Aldoc	Fructose-bisphosphate aldolase C	33	0	-0.448849	0.0851007	-0.365167	0.129973	0.0836819	0.939603	15652.2	15413.4	15355.3	10136.4	14725.1	9147.7	10364.8	16495.5	9179.9
Q921Q3	Alg1	Chitobiosyldiphosphodolichol beta-mannosyltransferase	9	0	0.420797	0.173462	0.294342	0.336413	-0.126455	0.885444	1167.5	1384.5	1223.1	1355.2	1391.5	2306.9	1319	1263.3	2047.2
Q3UGP8	Alg10b	Putative Dol-P-Glc:Glc(2)Man(9)GlcNAc(2)-PP-Dol alpha-1,2-glucosyltransferase	5	0	0.794105	0.00264076	0.95356	0.000880105	0.159454	0.81154	365.2	344.4	387.4	568.3	663.4	670.5	673.2	543.6	907.7
Q3TZM9	Alg11	GDP-Man:Man(3)GlcNAc(2)-PP-Dol alpha-1,2-mannosyltransferase	10	0	1.0936	0.00301827	0.974372	0.00586406	-0.119225	0.878209	667.2	962.3	721.8	1401.3	1400.5	2216	1267.3	1244.8	2107.7
Q8VDB2	Alg12	Dol-P-Man:Man(7)GlcNAc(2)-PP-Dol alpha-1,6-mannosyltransferase	4	0	0.720402	0.00266226	1.12922	0.000114974	0.408813	0.261565	286.5	343.1	279.7	434.9	564.3	499	601.1	594.3	793.6
Q9D8C3	Alg13	Putative bifunctional UDP-N-acetylglucosamine transferase and deubiquitinase ALG13	6	0	0.90989	0.000211681	0.815376	0.000406982	-0.0945144	0.811622	292.3	291.4	287.5	501	548.5	587.4	521	432.1	580
Q9D081	Alg14	UDP-N-acetylglucosamine transferase subunit ALG14 homolog	2	0	-0.00678399	0.989155	-0.020634	0.79125	-0.01385	0.938655	293.1	229.9	265.7	276.6	273.2	235.2	253.8	175.9	347.8
Q9DBE8	Alg2	Alpha-1,3/1,6-mannosyltransferase ALG2	22	0	0.848621	0.00498625	1.08244	0.00128458	0.233819	0.74617	3319.8	3485.3	3287.2	5100	6182.6	6891.4	5817.3	5589.3	9965
Q8K2A8	Alg3	Dol-P-Man:Man(5)GlcNAc(2)-PP-Dol alpha-1,3-mannosyltransferase	4	0	0.607614	0.00872434	1.05695	0.000245426	0.449331	0.238129	285.7	330.9	242.8	385.9	420.3	503.3	547	534.5	706.5
Q9DB25	Alg5	Dolichyl-phosphate beta-glucosyltransferase	12	0	0.82111	0.0183787	1.0054	0.00808162	0.184294	0.882501	1732.5	1807.5	1803.1	2529.9	2937.3	3972.8	3097.8	2387.5	5241
Q3TAE8	Alg6	Dolichyl pyrophosphate Man9GlcNAc2 alpha-1,3-glucosyltransferase	2	0	0.770626	0.00519873	0.985153	0.00119403	0.214528	0.71478	177.5	231.3	191.9	319.4	304.5	400.9	358.3	317.3	513.5
Q6P8H8	Alg8	Probable dolichyl pyrophosphate Glc1Man9GlcNAc2 alpha-1,3-glucosyltransferase	2	0	1.13929	0.00323886	1.38833	0.000840902	0.249033	0.741194	184.1	178	223.9	339.6	365.9	585.3	451.7	370.1	712.2
Q8VDI9	Alg9	Alpha-1,2-mannosyltransferase ALG9	9	0	0.865219	0.00299045	1.15943	0.000457561	0.294211	0.585564	1020.1	1209.2	1045.1	1738.3	1922.4	2304	2267	1841.5	3205.5
P0CB42	Alkbh1	Nucleic acid dioxygenase ALKBH1	3	0	0.377687	0.149071	0.0287549	0.974524	-0.348933	0.443044	228.2	243.5	228.7	299.1	242.7	368.2	224.4	179	311.1
Q8K1E6	Alkbh3	Alpha-ketoglutarate-dependent dioxygenase alkB homolog 3	8	0	-1.09602	2.21686e-05	-1.73104	8.12458e-07	-0.635022	0.0299053	1005.5	978.2	1144.1	508.1	465.1	490	306.7	301.6	333.9
Q3TSG4	Alkbh5	RNA demethylase ALKBH5	5	0	-1.48768	1.04235e-05	-1.43076	1.17163e-05	0.056918	0.917416	638.9	616.1	605.7	240.4	183.4	239.7	214.7	207.9	267.6
Q8K2U2	Alkbh6	Alpha-ketoglutarate-dependent dioxygenase alkB homolog 6	3	0	0.543833	0.0145566	0.517197	0.0217725	-0.0266361	0.940637	178.1	226	222.1	317.3	308.5	287.1	261.1	376.2	258.9
Q80Y20	Alkbh8	Alkylated DNA repair protein alkB homolog 8	10	0	-0.123141	0.372552	-0.333447	0.0297104	-0.210307	0.454971	1365.8	1385.7	1404.3	1250.9	1385.5	1179.4	1151.4	1110.5	1036.3
Q8K4E0	Alms1	Alstrom syndrome protein 1 homolog	24	0	0.521752	0.0104801	0.280861	0.109627	-0.240891	0.514589	1616.6	1652.7	1578.1	2086.8	2833	2039.6	2056.2	1941.2	1891.8
A0A1D5RMI8	Alms1	Alstrom syndrome protein 1 homolog	3	0	-0.0179964	0.86603	-0.0796594	0.778546	-0.061663	0.974504	23.5	20.3	28.8	17.6	23.2	30.9	24.4	20.7	23.6
P48999	Alox5	Arachidonate 5-lipoxygenase	1	0	-0.374282	0.116023	-0.360029	0.109578	0.0142529	0.99512	65.2	94.3	75.5	67.4	58.7	55.2	73.7	47	62.4
P09242	Alpl	Alkaline phosphatase, tissue-nonspecific isozyme	22	0	2.33558	0.000118166	2.34609	9.16254e-05	0.0105114	0.988483	1437.2	1500.7	1451.1	7409.3	10318.1	4426.3	8055.4	9824.6	4435.7
Q920R0	Als2	Alsin	33	0	0.671381	0.00710887	0.746865	0.00371893	0.0754831	0.913489	3088.4	3174.7	3279.3	5250.7	5819.9	4126.6	6100.4	5759.3	4153.8
Q60I26	Als2cl	ALS2 C-terminal-like protein	4	0	1.19962	0.00332923	1.27959	0.00205441	0.079974	0.94176	120.4	155	105	274.9	391.8	207	277.3	424.6	221.6
O08583	Alyref	THO complex subunit 4	5	0	-2.77851	1.04209e-05	-2.76595	1.10099e-05	0.0125618	0.937755	7025.2	5328	6790.9	851.4	550.8	1387.9	855.3	766.9	1192.3
G3X9I4	Alyref2	Aly/REF export factor 2	1	0	-1.46986	2.25277e-05	-1.36907	3.34787e-05	0.100784	0.839359	51.8	51.2	46.3	16.3	15.4	22.2	18.8	22.3	16.7
O09174	Amacr	Alpha-methylacyl-CoA racemase	13	0	0.936512	0.000552993	0.688503	0.00358109	-0.248009	0.525018	1129.6	1440.1	1066.6	2276.9	2065.6	2617	1634.8	2128	2097.5
A2AH22	Ambra1	Activating molecule in BECN1-regulated autophagy protein 1	10	0	-0.532149	0.00347207	-0.751182	0.000306743	-0.219033	0.436429	1116	1094.3	1087.2	774.1	731.5	774.7	732.4	644.8	581.9
D3Z6H8	Amd2	S-adenosylmethionine decarboxylase proenzyme 2	4	0	-0.827306	0.00779604	-0.909657	0.00361102	-0.0823514	0.890914	481.8	702	447.2	326	261.8	331.4	302.7	353.1	212.4
Q8JZV7	Amdhd2	N-acetylglucosamine-6-phosphate deacetylase	7	0	-0.44937	0.0691225	-0.657147	0.0131589	-0.207777	0.69951	1097.6	1257	1167.7	753.4	1089.3	736.9	696.7	971.7	565.2
Q7TS75	Amer1	APC membrane recruitment protein 1	5	0	0.909337	0.00114208	0.991054	0.000590172	0.0817171	0.910183	100.8	88.9	85.3	157.4	154.8	204.3	190.3	141.8	214.5
Q8CCJ4	Amer2	APC membrane recruitment protein 2	11	0	1.58402	6.08685e-06	1.40765	1.16139e-05	-0.176372	0.67891	677.9	700.8	670	1754.8	2475.9	1911.4	1972.9	1686.1	1776.3
Q9R049	Amfr	E3 ubiquitin-protein ligase AMFR	14	0	0.767484	0.0111631	1.20022	0.000790347	0.43274	0.423373	636.3	729	605.8	948.5	1036.9	1370	1186.2	1251.5	2091.4
Q9JHT5	Ammecr1	AMME syndrome candidate gene 1 protein homolog	2	0	-0.0270553	0.894346	-0.176485	0.380964	-0.14943	0.766791	181.8	139.6	141.5	179.5	135.9	138.9	162.9	116.7	130
Q8JZZ6	Ammecr1l	AMMECR1-like protein	5	0	-0.805781	0.00152899	-1.0648	0.000178313	-0.259017	0.476589	948.1	885.1	937.7	578.7	472.1	534.3	446.9	342.1	535.6
B8JKV0	Amn1	Antagonist of mitotic exit network 1	1	0	-0.27455	0.218249	-0.0660052	0.70687	0.208545	0.709073	58.3	48.3	54.4	35.9	55.2	42	41.6	65.6	46.6
Q8VHG2	Amot	Angiomotin	16	0	-0.158912	0.432593	-0.18908	0.380964	-0.0301681	0.979053	2292.7	2112.4	2495.2	1736.2	1749.8	2694.6	1986.5	1597.2	2469
Q9D4H4	Amotl1	Angiomotin-like protein 1	12	0	-0.122278	0.598829	-0.0114311	0.797513	0.110847	0.935708	798.9	729.6	904.3	641	475.6	1118.5	768.4	470.6	1174.6
Q8K371	Amotl2	Angiomotin-like protein 2	3	0	-0.535135	0.0289763	-0.48399	0.0342586	0.0511446	0.976227	58.8	59.8	62.1	40.1	48.2	36.4	47	51.8	30.4
Q3V1D3	Ampd1	AMP deaminase 1	1	0	-0.522098	0.028779	-1.16691	0.000247724	-0.644812	0.125984	67.8	68.6	66.8	48.1	37.8	55.6	33.4	34.8	22.3
Q9DBT5	Ampd2	AMP deaminase 2	21	0	-0.398345	0.0248483	-0.24366	0.129549	0.154685	0.684783	3994.9	3692.2	4122.4	2941	3265.1	2754.1	3534.2	3590.5	2849.6
A2AE27	Ampd2	AMP deaminase	4	0	-0.832664	0.000478218	-0.87809	0.000254789	-0.0454264	0.914563	572.4	564.5	598.3	342.3	301.9	330.1	346.7	341.3	256.1
O08739	Ampd3	AMP deaminase 3	10	0	0.143398	0.391997	0.195215	0.262793	0.0518171	0.935708	1564.8	1339	1961.1	1692.6	1935.6	1745.1	1779	2072.4	1718.4
Q7TQF7	Amph	Amphiphysin	21	0	-0.426241	0.0267594	-0.475981	0.0141784	-0.0497396	0.917775	4344.8	4016.3	4005.9	2968	3431.1	2804.4	3275.6	3203.2	2412.8
Q8CFA2	Amt	Aminomethyltransferase, mitochondrial	10	0	1.33502	6.78419e-05	0.0196394	0.989601	-1.31538	0.00624239	3273.7	3463.4	3003.1	7418.2	9440.2	7714.1	2778.3	2914.7	4180.7
Q400C8	Amz2	Archaemetzincin-2	5	0	-0.11417	0.450913	-0.123397	0.416906	-0.00922754	0.986701	406.8	414.1	401.4	356.4	428.2	344.7	356	423.1	343
P53995	Anapc1	Anaphase-promoting complex subunit 1	39	0	-0.266688	0.159438	-0.232964	0.186373	0.0337237	0.977717	6181.6	5781.6	6104.7	5375.3	5203	4440.2	5727.3	5671.9	3974.5
Q8K2H6	Anapc10	Anaphase-promoting complex subunit 10	3	0	-0.401642	0.0330624	-0.358849	0.0533335	0.042793	0.932753	495.8	450.2	497.6	366.1	422.5	304.2	412.5	383.6	329.6
Q9CPX9	Anapc11	Anaphase-promoting complex subunit 11	1	0	-2.44182	3.57876e-06	-3.05138	6.7871e-07	-0.609554	0.167784	476.3	372.5	388.9	83	68.2	76.6	42.9	69.3	37.1
Q8R034	Anapc13	Anaphase-promoting complex subunit 13	4	0	-1.14934	0.00057664	-1.11257	0.00046454	0.036772	0.991021	673.8	592.8	683.8	309.4	304.3	265.6	301.4	393.6	207
Q9CPV2	Anapc16	Anaphase-promoting complex subunit 16	4	0	-0.62687	0.00309648	-0.356181	0.0485927	0.270689	0.410814	272	257.6	249.3	183.1	140.1	181.2	226.8	201.4	180.3
Q8BZQ7	Anapc2	Anaphase-promoting complex subunit 2	19	0	-0.472631	0.0202824	-0.448517	0.0218698	0.024114	0.98465	3444.6	3422.7	3497.8	2701.8	2557.7	2210.1	2705.3	2894.9	1995.3
Q91W96	Anapc4	Anaphase-promoting complex subunit 4	15	0	-0.124605	0.508569	-0.0437328	0.749106	0.0808718	0.914803	2313.9	2108.2	2400.1	2243.3	2150.2	1864.2	2394.1	2518.6	1705.8
Q8BTZ4	Anapc5	Anaphase-promoting complex subunit 5	24	0	-0.179874	0.414437	-0.314346	0.137695	-0.134472	0.783252	4586.7	5036.2	4496.7	4829.8	3608.3	4026.4	3962.2	4702.5	2690.5
Q9WVM3	Anapc7	Anaphase-promoting complex subunit 7	15	0	-0.286847	0.0898081	-0.26607	0.108686	0.020777	0.973939	2454.6	2084.2	2416.5	2078.6	1896.1	1726.5	2167.2	1767	1849.7
Q8VCU0	Angel1	Protein angel homolog 1	3	0	1.13247	0.0115172	1.23539	0.00634311	0.102923	0.924078	146.4	176.2	157.3	292.6	236.1	523.4	309.5	265	555.4
Q8K1C0	Angel2	Protein angel homolog 2	9	0	0.0718105	0.645699	-0.469322	0.00991282	-0.541133	0.0781351	1216	1321.9	1134.1	1334.6	1244.5	1280.3	878.6	764.8	1008.9
O35608	Angpt2	Angiopoietin-2	10	0	1.08719	0.0940296	1.34262	0.0424861	0.255434	0.884821	1150.8	1145.8	1301.5	2250.9	1261.1	4132.5	2614.2	1413.2	5097.8
Q8C8R3	Ank2	Ankyrin-2	72	0	-0.105592	0.506513	-0.245	0.119067	-0.139408	0.684498	16481.6	14311.4	16035.6	13883.8	15114.9	14524.9	14816.6	13117.7	11580.4
S4R2R5	Ank2	Ankyrin-2	21	0	-1.0385	0.000256853	-1.50963	1.48984e-05	-0.471129	0.204095	506.1	481.8	497	207.8	222	293.1	153.5	208.4	159.6
G5E8K5	Ank3	Ankyrin-3	41	0	-0.0340519	0.809641	-0.0409793	0.773018	-0.0069274	0.988483	4617.9	4585.5	4497.7	4646.9	3824.3	4910.3	4986.6	3782.6	4548.2
S4R2K9	Ank3	Ankyrin-3 (Fragment)	8	0	1.52481	0.00513736	1.07898	0.0468654	-0.445837	0.537353	14.1	30.2	25.9	70.5	50	81.5	41.4	81.8	25.1
Q810B6	Ankfy1	Rabankyrin-5	35	0	0.191774	0.330324	0.189405	0.355737	-0.00236846	0.985307	5779.5	5937.6	6270.2	7066.9	7596	5881.6	7329	7740.6	5441.2
Q9JHZ2	Ankh	Progressive ankylosis protein	10	0	1.77579	1.03007e-05	1.92428	5.29328e-06	0.148488	0.810437	750.6	885.9	812.5	2608	3250.2	2527.8	3175.7	3750.3	2369.1
E9PUR0	Ankhd1	Ankyrin repeat and KH domain-containing 1	21	0	-0.349255	0.0298233	-0.462132	0.00724218	-0.112877	0.753518	2407.4	2415.6	2450.6	1937.9	1728.8	2043	1806.8	1885.9	1587.3
F6RUI8	Ankhd1	Ankyrin repeat and KH domain-containing 1 (Fragment)	1	1	-3.91862	#N/A	-2.38612	#N/A	1.5325	#N/A	51.4	51.1	45.7	2.6	1.3	5.9	11.2		7.7
Q6ZPS6	Ankib1	Ankyrin repeat and IBR domain-containing protein 1	18	0	0.474347	0.014625	0.212605	0.216273	-0.261742	0.436202	1620.3	1911	1529.2	2336.2	2596.4	2097.9	2147.2	1988.7	1728.1
A8VU90	Ankle1	Ankyrin repeat and LEM domain-containing protein 1	3	0	1.0639	0.00493852	0.587534	0.0557438	-0.476364	0.489862	90	64	88.9	245.7	114	148.1	134.7	105.4	124.9
Q6P1H6	Ankle2	Ankyrin repeat and LEM domain-containing protein 2	35	0	0.022077	0.888681	0.211122	0.859048	0.189045	0.918595	4980.4	5149.1	4909.1	4061.4	3616.2	7592.9	4754.4	3311.1	9343
Q3TPE9	Ankmy2	Ankyrin repeat and MYND domain-containing protein 2	15	0	-0.316873	0.12954	-0.278636	0.154043	0.0382372	0.975609	2904	3105.3	2672.6	2404.4	2585.4	1980.1	2405.3	2905.3	1846.5
Q99PE2	Ankra2	Ankyrin repeat family A protein 2	1	0	-1.04475	0.00553857	-0.988269	0.00465812	0.0564797	0.98465	98.7	124.7	107.3	56.9	60.1	43.3	55.1	78.9	32.7
E9Q4F7	Ankrd11	Ankyrin repeat domain-containing protein 11	20	0	-0.738825	0.00440606	-1.03303	0.000473826	-0.29421	0.496846	3087.8	2827.2	2186.6	1550.6	1374.8	1929.3	1142.5	1528.1	1288.5
Q80UP5	Ankrd13a	Ankyrin repeat domain-containing protein 13A	12	0	-0.0716793	0.68757	-0.0316564	0.832246	0.0400229	0.956727	1175.3	983.3	1080.5	1074.3	1148.6	859.2	1238	1056.2	874.6
Q5F259	Ankrd13b	Ankyrin repeat domain-containing protein 13B	2	0	0.32145	0.103718	0.405647	0.0526474	0.0841966	0.904607	61.8	62.6	56.7	77.4	81.5	67.4	92.6	84.8	62.5
Q3UX43	Ankrd13c	Ankyrin repeat domain-containing protein 13C	6	0	0.933751	0.0103714	1.02151	0.00445377	0.0877637	0.876852	380.3	314.6	353.4	584.2	957.8	460.5	885.6	564.1	678.4
Q6PD24	Ankrd13d	Ankyrin repeat domain-containing protein 13D	4	0	0.497584	0.0126003	0.380064	0.0461178	-0.11752	0.767295	359.2	370.2	342.6	525.4	534.8	453.3	529.9	483.5	381.7
A2AS55	Ankrd16	Ankyrin repeat domain-containing protein 16	1	0	0.031694	0.834215	-0.131245	0.385103	-0.162939	0.618295	64.9	76.5	70.2	76.1	74.3	65.9	69.4	63.6	60.2
Q99NH0	Ankrd17	Ankyrin repeat domain-containing protein 17	52	0	-0.742037	0.000368314	-0.895618	8.32656e-05	-0.153582	0.640996	8394.2	7938.1	8102.1	4834.3	4402.9	5372	4420	4549.7	4164.2
Q811D2	Ankrd26	Ankyrin repeat domain-containing protein 26	8	0	0.589603	0.0130915	0.840549	0.0017778	0.250946	0.592883	409.7	520.6	383.8	612.8	613.6	751.1	698.7	680.3	974.2
Q3UMR0	Ankrd27	Ankyrin repeat domain-containing protein 27	5	0	-0.0455274	0.733	0.25018	0.0741136	0.295707	0.245208	309	326.9	307.3	308.5	286.8	318.6	370.6	377.9	373.3
Q505D1	Ankrd28	Serine/threonine-protein phosphatase 6 regulatory ankyrin repeat subunit A	13	0	-0.292155	0.0614978	-0.418665	0.0119605	-0.12651	0.703161	2167.2	2339.6	2568.3	1935.4	1867.2	1975.5	1855	1820.1	1617.9
Q3U0L2	Ankrd33b	Ankyrin repeat domain-containing protein 33B	1	0	2.1375	3.98258e-05	2.10842	3.76276e-05	-0.0290811	0.974821	13	15.1	12.9	70.2	40.3	69.9	81	43.7	52.1
Q5SUE8	Ankrd40	Ankyrin repeat domain-containing protein 40	2	0	-1.95444	8.77337e-05	-2.07167	4.6275e-05	-0.117228	0.89497	91.6	115.6	85.8	32	17.3	26.3	15.4	24.2	30.1
B2RXR6	Ankrd44	Serine/threonine-protein phosphatase 6 regulatory ankyrin repeat subunit B	14	0	-0.306308	0.195644	-0.0846046	0.582409	0.221704	0.75273	1388.5	1436.6	1357	1151.9	1249.3	980.9	1370.6	1674.1	899.2
Q8BTZ5	Ankrd46	Ankyrin repeat domain-containing protein 46	6	0	0.595024	0.0194967	0.471953	0.0640538	-0.123071	0.795057	1372	1274.8	1292.1	1699.9	2025.5	2224.3	1879.1	1311.9	2272.2
Q8VE42	Ankrd49	Ankyrin repeat domain-containing protein 49	5	0	-0.719333	0.00690026	-0.672008	0.0114245	0.047325	0.921309	655.3	572.2	762.2	385.2	518.2	305.1	454.7	437	357.1
F7BE84	Ankrd50	Ankyrin repeat domain 50 (Fragment)	7	0	0.73518	0.000489485	0.815871	0.000206366	0.0806909	0.851097	370.7	399.1	427	664.7	697.2	630.3	780.5	663.6	662.7
Q8BTI7	Ankrd52	Serine/threonine-protein phosphatase 6 regulatory ankyrin repeat subunit C	7	0	-0.0379801	0.79363	-0.0489669	0.754926	-0.0109868	0.987346	789.7	873.9	853.5	934.4	694	823.3	909.4	828.7	695
Q91WK7	Ankrd54	Ankyrin repeat domain-containing protein 54	5	0	-0.55003	0.0113307	-0.588885	0.00637677	-0.0388549	0.928314	954.6	818.7	970.6	676.6	611.7	585.8	737.4	591.8	495.1
P59672	Anks1a	Ankyrin repeat and SAM domain-containing protein 1A	18	0	0.727267	0.000674648	0.805587	0.000303718	0.0783199	0.875293	1042.9	1120.3	1102.4	1751.8	1887.8	1766.6	1930.6	2139	1638.2
Q9CZK6	Anks3	Ankyrin repeat and SAM domain-containing protein 3	1	0	-0.390182	0.302268	0.618751	0.241181	1.00893	0.244427	10.3	16.3	15.6	14.3	5.5	12.4	20.3	32.2	12.3
Q6GQX6	Anks6	Ankyrin repeat and SAM domain-containing protein 6	2	0	0.835337	0.000456037	0.974075	0.000141046	0.138738	0.753004	50.4	53.2	45.2	86	94.1	85.4	95	113.7	83.6
Q80UU1	Ankzf1	Ankyrin repeat and zinc finger domain-containing protein 1	13	0	0.142079	0.393302	0.0040714	0.975892	-0.138007	0.702375	759.9	774.8	800.7	892.3	910.5	774.3	784.7	887.6	669.7
Q8K298	Anln	Anillin	23	0	0.205599	0.637339	0.11878	0.681225	-0.0868197	0.98465	2274.3	2171.6	2458.4	3213.1	1567.3	3181.4	2701.8	2252.5	2542.5
A0A1L1SS34	Anln	Anillin (Fragment)	1	0	0.689986	0.115625	0.682496	0.139583	-0.00748996	0.974056	67	46.2	90.3	143.3	71.5	113.5	142.4	58.6	125.6
Q8BH79	Ano10	Anoctamin-10	14	0	1.35417	0.000185398	1.78197	2.19254e-05	0.427801	0.361193	944.9	1017.1	932.3	1979.2	2455.2	2964.9	2837.6	2730.7	4385.1
Q75UR0	Ano5	Anoctamin-5	1	0	0.809036	0.00446751	1.21959	0.000250281	0.41055	0.337472	76.1	92	89.2	113.1	160.3	177.4	184.2	170.5	244.5
Q6P9J9	Ano6	Anoctamin-6	34	0	2.15621	7.65558e-07	2.12394	7.35663e-07	-0.0322688	0.940637	2774.7	3185.1	3058.1	14411.3	13586.4	12199	15662.1	11929	11716.5
Q6PB70	Ano8	Anoctamin-8	18	0	0.307781	0.252229	0.660203	0.0203111	0.352422	0.47777	1799.6	1618.3	1947.9	1977.5	1822.9	2841.4	2442.1	2347.7	3689.8
O35381	Anp32a	Acidic leucine-rich nuclear phosphoprotein 32 family member A	9	0	-2.83145	5.06151e-06	-2.887	3.50732e-06	-0.0555519	0.920296	9217.3	9813.1	9347.9	1669.6	1314.6	1002.7	1321.3	1730.3	784.7
Q9EST5	Anp32b	Acidic leucine-rich nuclear phosphoprotein 32 family member B	5	0	-2.67785	4.10465e-06	-3.03925	1.53572e-06	-0.361405	0.529602	1745.5	2021.8	1549	367.4	250.5	212.9	243.9	254	148.8
P97822	Anp32e	Acidic leucine-rich nuclear phosphoprotein 32 family member E	10	0	-2.19359	4.24261e-07	-2.50611	2.28023e-07	-0.312516	0.313103	4455.2	4048.8	4425.6	946	1068.2	812.3	741.4	803.1	731.5
Q9CZ52	Antxr1	Anthrax toxin receptor 1	10	0	2.04839	1.43181e-06	2.18253	8.31442e-07	0.134146	0.763467	450.3	537.1	473.4	1972.9	2330.7	1738.9	2497.7	2227.7	1905.9
Q6DFX2	Antxr2	Anthrax toxin receptor 2	11	0	2.59488	6.04367e-07	2.45046	7.28545e-07	-0.144416	0.749606	310.9	275.4	343.9	1981.2	1602	2036.5	1973.7	1353.6	1757.1
P10107	Anxa1	Annexin A1	22	0	-0.240538	0.401437	-0.566637	0.0765436	-0.326099	0.65354	5591.5	4309.4	7829.7	4403.6	3840.2	6763.9	3728.3	3685.8	4557.4
P97384	Anxa11	Annexin A11	8	0	0.767724	0.00799151	1.06807	0.00118909	0.300342	0.6052	421.2	405.2	351.4	788.1	595.4	621.8	863.5	1034.2	571.7
P07356	Anxa2	Annexin A2	19	0	0.0961046	0.706399	-0.153688	0.502655	-0.249792	0.632616	3819.4	5246.1	4473.3	3608.1	5302.9	5560.4	3673.5	4231.9	4265.3
P97429	Anxa4	Annexin A4	6	0	0.642497	0.00407944	0.460351	0.027291	-0.182146	0.604612	181.1	188.3	186.9	287	271	310.4	225.6	220.7	319.1
P48036	Anxa5	Annexin A5	15	0	-0.252457	0.201144	-0.653763	0.00604603	-0.401307	0.30893	5909.3	7032.5	5531.5	4239.1	6177.3	5091.3	3666.7	4558.4	3516.9
P14824	Anxa6	Annexin A6	31	0	1.20519	0.00475061	0.987454	0.0148168	-0.217737	0.792475	2985.9	2716.8	1948.5	7614.9	5979.5	4046.8	5808.6	6238.3	3123
Q07076	Anxa7	Annexin A7	11	0	0.275013	0.224214	-0.0883307	0.775247	-0.363344	0.440547	1210.6	1934.3	1500.7	1599.2	1703.2	2318.8	1304.8	1588.6	1476.3
O54754	Aox1	Aldehyde oxidase 1	13	0	-0.0560018	0.691913	0.0166085	0.911128	0.0726103	0.852913	1364.3	1469.1	1510.8	1377.9	1345.6	1455.3	1440.7	1393.1	1560.7
E9PYF7	Ap1ar	AP1AR	4	0	0.850237	0.0149029	1.1068	0.00259019	0.256565	0.664599	178.2	220.6	237.6	342.5	272.6	532.2	413.9	368.7	588
O35643	Ap1b1	AP-1 complex subunit beta-1	24	0	-1.01165	0.000445346	-1.06608	0.000239383	-0.054428	0.914563	5499.9	5370.4	5526.8	2528.9	3173.1	2430.6	2592.6	3206.4	2032.5
P22892	Ap1g1	AP-1 complex subunit gamma-1	26	0	-0.961853	0.000133201	-1.01018	7.51591e-05	-0.0483299	0.920296	5628.5	5403.8	5930.2	2814	3219.5	2675	2993.1	3023.9	2404.6
P35585	Ap1m1	AP-1 complex subunit mu-1	17	0	-0.427985	0.0151302	-0.488059	0.00657829	-0.0600732	0.87988	4197.3	4304.3	4030.1	2985.2	3185.6	3144	3214.9	3200.2	2519.8
P61967	Ap1s1	AP-1 complex subunit sigma-1A	6	0	-0.532537	0.00890916	-0.613604	0.00389286	-0.0810675	0.878209	778.2	736.8	825.1	496.8	634.9	486.1	509.4	577.3	442.7
Q3TIV9	Ap1s2	AP-1 complex subunit sigma-2	1	0	-0.71195	0.0137636	-0.50153	0.0534033	0.21042	0.752188	27.5	36.9	34.7	16	24.8	19.7	20.4	30.9	18.7
P17426	Ap2a1	AP-2 complex subunit alpha-1	34	0	0.912151	0.00233267	0.829895	0.00444753	-0.0822564	0.878209	9096.2	9782.2	9281.5	20950.6	17256.6	14785.5	20969.3	16963	12123.5
P17427	Ap2a2	AP-2 complex subunit alpha-2	31	0	0.791149	0.00144718	0.663062	0.00437346	-0.128088	0.762985	5903.6	5843.3	6444.7	11628.3	10633.9	9217.5	11796.9	8875.5	8132.9
Q9DBG3	Ap2b1	AP-2 complex subunit beta	28	0	0.516129	0.0291438	0.457486	0.0556431	-0.0586421	0.903688	10441.5	10468.8	10767	16961.5	15413.2	12927.4	17621.3	15087.4	10788.9
P84091	Ap2m1	AP-2 complex subunit mu	20	0	0.845079	0.00247034	0.704584	0.00826269	-0.140495	0.756027	4084.2	4618.1	4280.6	8837.6	7685.8	6798.6	9160.6	6559.7	5437.6
P62743	Ap2s1	AP-2 complex subunit sigma	9	0	1.00904	7.8878e-05	0.828525	0.000276535	-0.180518	0.572653	1350.7	1358.3	1497.9	3064.8	2730.7	2671.2	2843.9	2369.8	2257.2
Q9Z1T1	Ap3b1	AP-3 complex subunit beta-1	33	0	-0.219075	0.197254	-0.247876	0.147467	-0.0288004	0.959531	10274.4	10008.3	9634.1	9373.2	9063.3	7265.5	9284.3	8776.9	7132.8
Q9JME5	Ap3b2	AP-3 complex subunit beta-2	13	0	-0.236953	0.34758	-0.288	0.24972	-0.0510473	0.949239	836.6	1142.9	817.2	730.1	1000.1	642.9	725.4	971.5	593.7
O54774	Ap3d1	AP-3 complex subunit delta-1	42	0	-0.696452	0.00102255	-0.647465	0.00139114	0.0489878	0.931768	7584.1	7762.2	7371.7	4733.6	5060.8	4224.6	5026.5	5303.2	4173.5
Q9JKC8	Ap3m1	AP-3 complex subunit mu-1	11	0	-0.445611	0.0166689	-0.432834	0.019366	0.0127769	0.97716	961.7	989.3	1034.4	855	680.8	656.3	817	739.2	655.4
Q8R2R9	Ap3m2	AP-3 complex subunit mu-2	8	0	-0.642136	0.004468	-0.801262	0.00109198	-0.159126	0.728579	1498	1545.3	1357.7	848.6	1134.9	836.5	897.5	921.1	706.9
Q9DCR2	Ap3s1	AP-3 complex subunit sigma-1	5	0	-0.898008	0.000414946	-0.627728	0.00320151	0.27028	0.471177	1176.3	1134.3	1186.8	599.4	686.9	590.5	748.8	900.2	614.5
Q8BSZ2	Ap3s2	AP-3 complex subunit sigma-2	3	0	-1.44006	1.30177e-05	-1.30718	2.35659e-05	0.132888	0.730799	314.5	326.8	331.7	111.4	144.6	102.6	117.5	145.2	130.5
Q9WV76	Ap4b1	AP-4 complex subunit beta-1	9	0	-0.102952	0.558954	-0.241398	0.187916	-0.138446	0.762464	500.6	442.2	570.1	452.7	542.4	413.6	452.6	381	446.2
Q80V94	Ap4e1	AP-4 complex subunit epsilon-1	19	0	-0.350554	0.0206065	-0.292818	0.0432617	0.0577354	0.887411	1389.6	1491.4	1465.9	1089.4	1176.9	1142.9	1228.9	1198.4	1121.1
Q9JKC7	Ap4m1	AP-4 complex subunit mu-1	5	0	-0.0592889	0.714666	0.0173385	0.96049	0.0766274	0.888209	267.6	302.8	281.5	287.9	292.9	236.8	288.3	328.5	245.4
Q9WVL1	Ap4s1	AP-4 complex subunit sigma-1	4	0	-0.0786478	0.674778	-0.0638952	0.684272	0.0147526	0.997478	424.2	513.4	428.9	439.1	416.8	438.1	435.5	506.9	364.9
Q3TAP4	Ap5b1	AP-5 complex subunit beta-1	5	0	0.416033	0.193857	0.225691	0.522181	-0.190343	0.791796	108.1	153.2	100.7	133.2	137.1	212.7	121.6	196.8	104.9
Q8BJ63	Ap5m1	AP-5 complex subunit mu-1	3	0	0.333709	0.060494	0.437491	0.0213511	0.103782	0.840001	140.1	160.1	141.3	193.8	172.9	189.7	231.5	197.2	169.2
A2ANC6	Ap5s1	AP-5 complex subunit sigma-1	2	0	0.0763661	0.795487	0.148892	0.506448	0.0725263	0.89497	97.8	99.4	95.3	97.6	127.5	83.3	109.9	124.7	89.7
Q9D742	Ap5s1	AP-5 complex subunit sigma-1	2	0	0.701606	0.0065263	0.807727	0.00300143	0.106121	0.888678	309.4	325.3	307	569.8	534.8	426.9	661.1	576.5	410.8
Q3U829	Ap5z1	AP-5 complex subunit zeta-1	6	0	-0.32394	0.100503	-0.128847	0.447071	0.195092	0.676461	524.6	603.4	558.6	415.1	515.4	416.9	491.6	627.8	423.1
O88879	Apaf1	Apoptotic protease-activating factor 1	28	0	-0.969808	0.000582523	-0.977345	0.000467325	-0.00753731	0.990884	9263.7	12178.7	8664.5	5691.3	5275.3	4405.2	5509.1	5445.1	4337.5
P98084	Apba2	Amyloid beta A4 precursor protein-binding family A member 2	6	0	-0.609339	0.00649346	-0.729831	0.00202788	-0.120492	0.80343	673.5	782.8	668.5	435.1	544.2	413.5	408.8	506.4	366
Q9QXJ1	Apbb1	Amyloid beta A4 precursor protein-binding family B member 1	9	0	0.324077	0.141878	0.356332	0.100144	0.0322551	0.955855	1015.1	897.8	1012.5	1141.9	1501.8	1018.5	1313.7	1405.7	1025.6
Q8R5A3	Apbb1ip	Amyloid beta A4 precursor protein-binding family B member 1-interacting protein	2	0	1.74892	2.66815e-05	2.02264	8.67161e-06	0.273716	0.645545	149.1	173.5	148.5	599.7	460.1	523.6	640.1	819.5	454.6
Q9DBR4	Apbb2	Amyloid beta A4 precursor protein-binding family B member 2	13	0	0.360373	0.103282	0.258124	0.235726	-0.102249	0.860121	1461	1698.1	1294.7	1768.4	2284	1665.2	2122.3	1471.5	1732.6
Q61315	Apc	Adenomatous polyposis coli protein	65	0	0.613849	0.00306784	0.560682	0.0052845	-0.0531667	0.902125	3915.3	3829	3778.2	5403	5942.4	6287.9	5994.9	4695.3	6305.1
B2RUG9	Apc	Adenomatosis polyposis coli	22	0	0.841007	0.00027376	0.610913	0.00212155	-0.230094	0.444037	1631.8	1526.8	1498.8	2579.6	2823.4	2939.8	2615.1	2045.1	2452.7
Q8R146	Apeh	Acylamino-acid-releasing enzyme	20	0	-0.204459	0.38455	-0.137271	0.450296	0.0671885	0.97328	1746.8	1875.4	1767.7	1422.9	1860.3	1394.5	1558.1	2192.1	1150.5
P28352	Apex1	DNA-(apurinic or apyrimidinic site) lyase	11	0	-3.04822	2.90729e-07	-3.02949	2.38374e-07	0.0187319	0.94656	5933.9	5910.6	6194.9	935.6	639.8	605.4	735.9	799.3	674.1
Q68G58	Apex2	DNA-(apurinic or apyrimidinic site) lyase 2	3	0	-0.658769	0.0109242	-0.854489	0.00373077	-0.19572	0.828604	251.9	264.1	268	205.4	107.4	183.8	141.7	148.9	143
Q8BVF7	Aph1a	Gamma-secretase subunit APH-1A	3	0	2.01728	1.63919e-05	2.18454	7.73779e-06	0.167262	0.802338	104.4	86	83.5	356.1	464.5	288.2	505.3	307	432.8
Q9DCZ9	Aph1c	Putative gamma-secretase subunit APH-1C	1	0	1.50937	2.06445e-06	1.69311	8.66458e-07	0.183741	0.537353	44.6	40.7	45.3	123.4	123.2	125.2	147.8	127	147.5
O35841	Api5	Apoptosis inhibitor 5	27	0	-2.52819	3.92198e-07	-2.57801	2.86675e-07	-0.049823	0.927414	13057.7	12032.5	12873.2	2423.6	2278.5	1879.1	2156.8	2416.1	1784.9
Q9WVQ5	Apip	Methylthioribulose-1-phosphate dehydratase	7	0	-2.16874	2.23133e-05	-2.14491	1.54085e-05	0.0238289	0.952123	2218.3	2642.9	2293.3	552	547	492.2	498	781.6	338.1
Q9D842	Aplf	Aprataxin and PNK-like factor	6	0	-1.44463	6.01135e-06	-1.45032	4.9399e-06	-0.00568824	0.979614	857.5	977.1	863.1	316.3	331.4	343.4	323.6	287.4	376.2
Q03157	Aplp1	Amyloid-like protein 1	9	0	0.861405	0.000157553	1.14337	1.65359e-05	0.281961	0.320408	600.8	663.8	559.7	1058.1	1063.5	1192.8	1425.9	1262.4	1341.5
Q06335	Aplp2	Amyloid-like protein 2	21	0	1.41492	0.000189466	1.6898	3.85101e-05	0.274876	0.554742	2545.6	2524.8	2421.8	6922.1	4718.6	8336.9	8861.5	6348.5	8960.7
Q60709	Aplp2	Amyloid-like protein 2	8	0	1.16296	0.00190493	1.20915	0.000920146	0.0461895	0.897068	410.5	415.6	410.7	963.3	574	1232.1	1033.9	815.8	1009.8
Q9D7N9	Apmap	Adipocyte plasma membrane-associated protein	17	0	1.10897	0.000253854	1.61207	1.30416e-05	0.503102	0.181778	2577.4	2427.9	2680.9	4323.7	6282.9	5971.9	7190.1	6983.4	9322.5
Q00623	Apoa1	Apolipoprotein A-I	1	1	3.7564	#N/A	4.20349	#N/A	0.447097	#N/A		9.2	2.6	39.3	63.4	136.5	55.5	106.3	164.3
Q99J72	Apobec3	DNA dC->dU-editing enzyme APOBEC-3	9	0	0.541615	0.00448128	0.219157	0.176535	-0.322458	0.271834	449.5	436.3	517.4	677.8	674.4	690.3	613.1	478.3	542
P34928	Apoc1	Apolipoprotein C-I	1	1	4.53324	#N/A	4.7517	#N/A	0.218466	#N/A		2.6	3	35.6	94.6	64.3	53.8	89.4	83.1
P08226	Apoe	Apolipoprotein E	18	0	2.83261	0.0198597	3.16678	0.0102279	0.334178	0.911537	723.4	1078.6	813	2819.3	13796	2012.9	3929.1	17383	2171.7
Q01339	Apoh	Beta-2-glycoprotein 1	1	0	5.25353	1.89811e-07	4.07218	1.16743e-07	-1.18135	0.010216	16.8	26.9	20.5	784.3	894.5	770.3	374.7	310	395.2
Q9DCZ4	Apoo	MICOS complex subunit Mic26	8	0	0.692746	0.00180558	1.27956	2.07403e-05	0.586819	0.0768792	838.8	904	804.1	1183.6	1535.4	1397.7	1812.2	2058.4	2312.4
Q78IK4	Apool	MICOS complex subunit Mic27	15	0	0.916578	0.000648251	1.50884	1.4616e-05	0.592261	0.103834	2919.7	2893.5	2825.4	4407.5	6165	5734	6795.9	8501.6	9286.3
Q9CQW7	Apopt1	Apoptogenic protein 1, mitochondrial	4	0	1.08803	0.0029143	0.585869	0.0922585	-0.502165	0.299412	528.5	465.5	491.2	943.4	968.7	1245.2	614.7	505.8	1108.7
P12023	App	Amyloid beta A4 protein	19	0	1.31479	4.81348e-05	1.7191	5.30069e-06	0.404314	0.243602	1267.3	1186.6	1162.8	2716.1	2540.7	3740.3	3656.1	3794.3	4456.9
Q9DAX9	Appbp2	Amyloid protein-binding protein 2	12	0	0.131063	0.343445	0.250916	0.0776105	0.119854	0.700533	1406.8	1437	1366.5	1569.9	1429.8	1611	1666.5	1726.3	1617.3
Q8K3H0	Appl1	DCC-interacting protein 13-alpha	21	0	-0.588518	0.0221712	-0.520805	0.0284287	0.0677128	0.964957	2109.3	2249.6	2081	1373.8	1665.4	1243.5	1425.5	1973.8	1089.2
Q8K3G9	Appl2	DCC-interacting protein 13-beta	29	0	0.234244	0.459486	0.360006	0.262816	0.125762	0.900611	3529.4	4483.8	3399.8	3754.9	5900.5	3769.6	4205	6741	3701.8
P08030	Aprt	Adenine phosphoribosyltransferase	8	0	-0.153575	0.326826	0.158778	0.321836	0.312354	0.302254	1962.3	2232.7	2171.6	2058	1776.9	1888.8	2326.7	2657	2123.6
Q7TQC5	Aptx	Aprataxin	2	0	-1.24974	1.3143e-05	-1.66816	1.5596e-06	-0.418426	0.164056	348.1	335	364.4	141	130.2	169.3	109.2	106.8	113.6
Q8CFQ3	Aqr	Intron-binding protein aquarius	36	0	-0.229578	0.129424	-0.467416	0.00673675	-0.237838	0.399393	5512.1	5090.3	5355.1	4872.9	4377.5	4359.5	4267.5	3517	3756.9
P04627	Araf	Serine/threonine-protein kinase A-Raf	11	0	1.29231	9.31335e-06	1.10103	2.657e-05	-0.191285	0.518143	395.8	424	410.6	999.5	968.6	1045.4	974.4	900.9	764
Q8CAD1	Araf	Putative uncharacterized protein	4	0	1.33884	0.000109568	1.22332	0.000209724	-0.115525	0.794424	392.9	433.1	374.6	1059.9	911.2	1065.8	996.1	1139.5	667.6
Q4LDD4	Arap1	Arf-GAP with Rho-GAP domain, ANK repeat and PH domain-containing protein 1	31	0	0.274268	0.305491	0.341577	0.250701	0.0673093	0.97244	3029.8	3086.4	2889.9	3704.2	4201.4	2986.2	3791.3	5010.4	2610.3
Q8BZ05	Arap2	Arf-GAP with Rho-GAP domain, ANK repeat and PH domain-containing protein 2	40	0	0.681376	0.000394414	0.658481	0.00042264	-0.0228953	0.958302	3303.9	3514.5	3490.9	5422.1	5673.2	5437.4	5593.4	5521.1	5157.9
E9QP44	Arap2	Arf-GAP with Rho-GAP domain, ANK repeat and PH domain-containing protein 2	7	0	0.876554	0.000175388	0.941358	8.60688e-05	0.0648043	0.884785	279.7	251.7	279.5	490.1	545.7	453	536.6	549.9	470.7
Q5XJY5	Arcn1	Coatomer subunit delta	28	0	-1.25716	7.55717e-06	-0.902019	7.00449e-05	0.355142	0.195069	11683.7	11182.5	11218.5	4765	4736.5	4758.4	5380.7	6370.2	6489.1
Q8CHG5	Arel1	Apoptosis-resistant E3 ubiquitin protein ligase 1	9	0	0.913324	0.00401286	0.860254	0.00650615	-0.0530701	0.918568	443.4	473	406.7	654.7	895.2	942	677.2	622.6	1102.1
Q8BSL7	Arf2	ADP-ribosylation factor 2	2	0	0.360565	0.120289	0.350109	0.131215	-0.010456	0.98465	224	267.2	253	314.8	381.1	259.6	322.9	376	249.7
P61205	Arf3	ADP-ribosylation factor 3	2	0	0.0193603	0.979061	-0.109264	0.531624	-0.128624	0.802338	10229.4	9922.1	10929.2	10637.3	12277.3	8586	11211.9	8339	9262.8
P61750	Arf4	ADP-ribosylation factor 4	3	0	-0.105717	0.539879	-0.209416	0.288671	-0.103699	0.877421	1775.5	2094.3	1693.7	1911.2	1919.1	1340.1	1691.8	1661.9	1458.1
P84084	Arf5	ADP-ribosylation factor 5	5	0	-0.113044	0.543442	-0.395577	0.0483778	-0.282533	0.449758	2202.4	2015.8	1991.6	1942.6	2154.8	1644.4	1968.8	1423.7	1328.1
P62331	Arf6	ADP-ribosylation factor 6	6	0	2.01003	1.29812e-06	1.85268	1.89919e-06	-0.157351	0.697724	988.3	1210	1106.1	5055.5	4206.1	4048.2	4609.7	3647.9	3676.9
Q9EPJ9	Arfgap1	ADP-ribosylation factor GTPase-activating protein 1	16	0	-1.2002	1.99263e-05	-1.04991	4.65566e-05	0.150288	0.655799	2217.4	2405.9	2010.9	984.4	842.9	1060	1035.5	1092.4	1076.4
Q99K28	Arfgap2	ADP-ribosylation factor GTPase-activating protein 2	16	0	-1.61983	1.17342e-05	-1.77186	4.88895e-06	-0.152032	0.705817	2912.4	2864.9	2765.2	964.2	995.5	819.8	815.6	1031.6	654.3
Q9D8S3	Arfgap3	ADP-ribosylation factor GTPase-activating protein 3	10	0	-0.899118	0.00088663	-0.974778	0.00038691	-0.0756601	0.87025	1521.1	1442	1493.7	794.9	894.6	700.3	728.4	943.5	595.8
G3X9K3	Arfgef1	Brefeldin A-inhibited guanine nucleotide-exchange protein 1	33	0	-0.462603	0.0178889	-0.480835	0.0140773	-0.0182315	0.974821	7913.7	7981	7863.3	5625.7	6611.3	5003.6	5926.8	6354.5	4742.8
A2A5R2	Arfgef2	Brefeldin A-inhibited guanine nucleotide-exchange protein 2	23	0	-0.488179	0.00622886	-0.477452	0.00623134	0.0107272	0.991021	2466.1	2358.2	2543.1	1817.7	1774.9	1659.8	1770.8	1959.8	1561
A2RSX9	Arfip1	ADP-ribosylation factor-interacting protein 1	14	0	-1.11002	8.73963e-05	-1.14587	5.38381e-05	-0.0358441	0.939603	4218.4	4339.8	4099.4	1868.7	2196.5	1798.9	1965.4	2194.5	1560.3
Q8K221	Arfip2	Arfaptin-2	3	0	-1.25002	0.000259653	-1.2838	0.00014919	-0.0337853	0.930745	554.1	568.4	490.8	219.4	255.5	203.4	236	272.5	154.1
Q8BXL7	Arfrp1	ADP-ribosylation factor-related protein 1	9	0	-0.989469	0.000507755	-1.26538	8.12065e-05	-0.275914	0.523634	848.2	781.3	854.7	372.5	355.2	523.5	354.5	284.6	394.3
Q3UL36	Arglu1	Arginine and glutamate-rich protein 1	11	0	-1.208	6.8057e-05	-1.68227	5.37322e-06	-0.474271	0.185048	4647.1	3907	3749.2	2097.3	1726.3	1502.1	1350.3	1127.5	1355.8
Q5FWK3	Arhgap1	Rho GTPase-activating protein 1	16	0	-0.338074	0.102181	-0.270223	0.161887	0.0678515	0.932753	3664.4	4104.6	3707.6	2968.2	3507.5	2603.4	3203.6	3827.8	2484.9
Q6Y5D8	Arhgap10	Rho GTPase-activating protein 10	14	0	0.735395	0.00196872	0.750019	0.00151065	0.0146239	0.977717	1152.7	917.2	1184.5	2082.9	1753.2	1582	2049.6	1654.2	1769.5
Q80Y19	Arhgap11a	Rho GTPase-activating protein 11A	5	0	-0.190305	0.502074	-0.134241	0.587393	0.0560637	0.969771	396.7	301.5	410.4	334.7	203.9	433	325.3	212.3	472.5
Q8C0D4	Arhgap12	Rho GTPase-activating protein 12	31	0	0.535944	0.00463658	0.736397	0.000550899	0.200453	0.525354	3373.7	3121.1	3510.3	4809.9	5302.9	4393.5	6104.4	5518.1	5046.1
S4R221	Arhgap12	Rho GTPase-activating protein 12	6	0	0.774383	0.0018044	0.626764	0.00638899	-0.147619	0.728275	1410.9	1162.9	1245	2094.3	2475.9	1961.7	2307.4	1990.1	1599.1
Q3UIA2	Arhgap17	Rho GTPase-activating protein 17	15	0	0.052257	0.804577	0.0863746	0.80395	0.0341176	0.999689	1598.8	1920.9	1574.4	1851.8	1606.6	1823.6	1607.8	2384.8	1415.8
E9QAJ9	Arhgap17	Rho GTPase-activating protein 17	6	0	0.124974	0.469228	0.0371317	0.858516	-0.0878418	0.844838	637.8	600.3	660.5	711.4	754	605	666.3	720.5	561.3
Q8K0Q5	Arhgap18	Rho GTPase-activating protein 18	35	0	-0.392412	0.0339169	-0.402329	0.0278579	-0.00991638	0.978617	6422.3	5919.6	7624.9	5307.1	5056.6	4848.1	5666.3	4955.7	4485.6
Q8BRH3	Arhgap19	Rho GTPase-activating protein 19	2	0	0.00511695	0.9966	-0.203999	0.312093	-0.209116	0.65354	90.5	79.4	83.4	86.6	73	94.6	84.3	48.5	87.1
Q6DFV3	Arhgap21	Rho GTPase-activating protein 21	43	0	0.274498	0.0768966	0.488259	0.00520595	0.213761	0.454692	2422.4	2547.5	2306.8	2734.4	2826.3	3241	3189.8	3576	3441.6
B7ZCJ1	Arhgap21	Rho GTPase-activating protein 21	9	0	0.18695	0.254702	0.361206	0.0376722	0.174256	0.61476	798.9	647.2	800.3	761.7	944.1	851.4	968.5	904.2	1012.8
Q69ZH9	Arhgap23	Rho GTPase-activating protein 23	4	0	1.28807	8.94689e-05	1.36138	5.71586e-05	0.0733075	0.946347	600.2	552.1	587	1285.8	1461.7	1499.9	1414.6	1149.5	1904.7
Q6ZQ82	Arhgap26	Rho GTPase-activating protein 26	13	0	0.487197	0.00748977	0.354799	0.0350178	-0.132399	0.703336	1119	1072	1101.6	1675	1521.7	1418.6	1566.1	1391.5	1253
Q8CGF1	Arhgap29	Rho GTPase-activating protein 29	6	0	0.0223187	0.877748	0.118382	0.416251	0.0960631	0.802338	351.8	380	352.2	383.3	364	353.6	397.9	422.8	356
A6X8Z5	Arhgap31	Rho GTPase-activating protein 31	25	0	0.462722	0.0263437	0.474947	0.0271353	0.0122254	0.991804	1325.2	1471.4	1176.8	1832.9	1920.1	1722.9	1850.6	2205.3	1466.6
Q811P8	Arhgap32	Rho GTPase-activating protein 32	26	0	0.697553	0.00133082	0.609166	0.00260615	-0.0883871	0.861132	1736.6	1568.3	1701.6	2392.4	3159.1	2567.8	2717.2	2551.5	2368.1
Q80YF9	Arhgap33	Rho GTPase-activating protein 33	1	0	1.41504	0.000423278	1.53681	0.000203421	0.121769	0.887228	11.1	10.3	5	20.8	24.4	25.2	26.5	24.1	26
Q91YM2	Arhgap35	Rho GTPase-activating protein 35	56	0	0.878161	0.000779919	1.09002	0.000154132	0.211859	0.618312	5683.2	5614.2	5911.5	10801.2	11791.6	9037.7	12916	13989.2	9728.6
P59281	Arhgap39	Rho GTPase-activating protein 39	16	0	1.09429	0.000108078	1.05321	0.000132782	-0.0410811	0.917775	1059.5	1170	1112.2	2442.7	2241.1	2451	2781.6	1870.6	2282.3
B2RQE8	Arhgap42	Rho GTPase-activating protein 42	27	0	0.869869	0.000137803	1.01334	3.87691e-05	0.143473	0.676461	1991.8	1892.4	1933.1	3558.8	3709.2	3363.1	4240.3	4038.2	3464.2
A0A1L1SSL0	Arhgap42	Rho GTPase-activating protein 42 (Fragment)	2	0	1.48998	3.9709e-05	1.64901	1.77063e-05	0.159029	0.81154	115.1	103	98.4	309.2	316.1	263.7	398.4	351.2	243
Q5SSM3	Arhgap44	Rho GTPase-activating protein 44	2	0	0.342999	0.0860908	0.404114	0.0591422	0.0611145	0.954701	107.1	123.2	117.7	155.3	147.4	138.7	138.5	194.6	127.4
P97393	Arhgap5	Rho GTPase-activating protein 5	44	0	0.627856	0.0115566	0.802641	0.00266858	0.174785	0.728734	4187.2	4226.9	4138.1	6389.5	7715	5292	7631.3	8563.8	5699.6
O54834	Arhgap6	Rho GTPase-activating protein 6	1	0	1.29515	0.000181779	-0.0908417	0.601201	-1.38599	0.00738733	34.8	40.8	47.3	96.5	102.3	102.8	51.8	31.4	32.2
Q9CXP4	Arhgap8	Rho GTPase-activating protein 8	1	0	-0.522714	0.00765427	-0.476504	0.0110252	0.04621	0.94176	90.7	94.8	101.4	68.5	59.9	71.3	62.6	80.7	62.9
Q99PT1	Arhgdia	Rho GDP-dissociation inhibitor 1	18	0	-0.625838	0.0091255	-0.75461	0.0023884	-0.128772	0.762384	10126.5	10808	10384.7	6329	7615.8	6351.4	5637.2	8018.2	4907.7
Q61599	Arhgdib	Rho GDP-dissociation inhibitor 2	2	0	0.595346	0.514028	3.17589	0.013666	2.58055	0.259578	61.6	110.1	77.5	104.2	85.8	186.5	313.2	1809.8	129.1
Q61210	Arhgef1	Rho guanine nucleotide exchange factor 1	23	0	0.427351	0.0740434	0.608788	0.0205802	0.181437	0.786129	1994.4	2026.2	2157	2899.4	3048	2360	3246.1	3908.2	2266.4
E9PUF7	Arhgef1	Rho guanine nucleotide exchange factor 1	7	0	0.657545	0.0846736	0.650787	0.073448	-0.00675737	0.982761	13.4	14.3	13	31.8	15.7	16.7	29.2	18.8	15.9
Q8C033	Arhgef10	Rho guanine nucleotide exchange factor 10	11	0	0.77058	0.0153456	1.00854	0.00263128	0.237959	0.660376	342.7	356.3	345.4	607.6	764.5	409.6	780.5	793.3	527.4
A2AWP8	Arhgef10l	Rho guanine nucleotide exchange factor 10-like protein	16	0	0.668771	0.0497339	0.723461	0.0311468	0.0546902	0.940618	1437.6	1349.8	1357.8	2032.6	3018.8	1538.3	2393.4	2839	1611.9
Q68FM7	Arhgef11	Rho guanine nucleotide exchange factor (GEF) 11	17	0	0.959971	0.00125014	1.1295	0.000334742	0.169529	0.729698	559.8	482.7	623.9	1057.4	1327.8	856.4	1360.3	1293.9	991.6
Q8R4H2	Arhgef12	Rho guanine nucleotide exchange factor 12	48	0	0.612093	0.0128254	0.613477	0.0130342	0.00138392	0.991237	4327.1	4449.1	4380.7	6767.4	7802.4	5540.2	7514.2	7510.7	5104.4
Q80U35	Arhgef17	Rho guanine nucleotide exchange factor 17	2	0	-0.550705	0.078037	-0.776733	0.0139641	-0.226028	0.685448	251.1	207.2	201.3	158.1	174	118.2	176.4	78.7	129.9
Q6P9R4	Arhgef18	Rho guanine nucleotide exchange factor 18	14	0	0.182864	0.349865	0.205698	0.340282	0.0228337	0.997241	1297.2	1369.8	1369.7	1459.2	1686.6	1436.4	1467.7	1938.3	1249.3
Q8BWA8	Arhgef19	Rho guanine nucleotide exchange factor 19	3	0	-0.12122	0.448298	-0.00744042	0.93847	0.113779	0.794103	95.5	93.1	103	87.4	100.8	79.9	102.9	104.2	83
Q60875	Arhgef2	Rho guanine nucleotide exchange factor 2	40	0	0.288104	0.12687	0.0919238	0.662877	-0.19618	0.592883	6286.2	6146.7	6474.1	8789.2	6931.6	7365.3	7962.3	5688.3	6500.3
D3YYY8	Arhgef26	Rho guanine nucleotide exchange factor (GEF) 26	20	0	0.475449	0.0477937	0.41576	0.0819658	-0.0596891	0.923395	1088	1149.7	1008.1	1426.5	1815.7	1270.6	1485.7	1735.1	1109.1
P97433	Arhgef28	Rho guanine nucleotide exchange factor 28	4	0	0.46078	0.0965887	0.686178	0.0233423	0.225398	0.749609	75.3	70.3	58.5	98.7	108.2	74	118	135	75.4
Q66JY6	Arhgef39	Rho guanine nucleotide exchange factor 39	3	0	2.53431	0.00085233	1.87283	0.00520489	-0.661488	0.559845	40.4	49.2	62.1	424.1	129.9	324.8	252.1	87.4	216.1
E9PYK8	Arhgef4	Rho guanine nucleotide exchange factor 4	23	0	-0.557701	0.00689889	-0.664713	0.0022092	-0.107012	0.810161	1988.6	1622.8	1782.9	1170.4	1373.5	1120.9	1284.8	983.2	1134.8
Q7TNR9	Arhgef4	Rho guanine nucleotide exchange factor 4	16	0	0.389784	0.0160599	0.454881	0.00673996	0.0650976	0.873636	1289.5	1284.9	1230.6	1671.7	1778.9	1534.7	1777.6	1825.9	1611.9
Q3UPH7	Arhgef40	Rho guanine nucleotide exchange factor 40	46	0	0.479006	0.0070106	0.516082	0.00436719	0.0370754	0.94176	4103.1	4345.5	4262.7	5906	6354	5456.8	6561.6	6194.6	5421.8
Q9ES28	Arhgef7	Rho guanine nucleotide exchange factor 7	32	0	0.298008	0.0750256	0.381058	0.0304569	0.0830502	0.863568	5383.4	5444.1	5431.7	6446.8	7234	6309	7060.1	8016.9	6097.3
Q3UTH8	Arhgef9	Rho guanine nucleotide exchange factor 9	6	0	0.265056	0.073757	0.304104	0.0457955	0.0390483	0.939603	333.4	364.5	336.4	417.9	408.9	416.1	418.9	465.6	392.5
A2BH40	Arid1a	AT-rich interactive domain-containing protein 1A	48	0	-1.49447	1.33012e-05	-1.64312	6.37383e-06	-0.148643	0.795057	10736.9	10261.2	10259.9	4026.1	2802.6	4265.1	3399.5	3292.4	3315.8
E9Q4N7	Arid1b	AT-rich interactive domain 1B (SWI-like)	12	0	-1.73022	9.02623e-07	-1.84831	5.18974e-07	-0.118092	0.730158	1742.8	1749.7	1577.4	500.7	553.4	474	470.7	449.4	487.9
E9Q7E2	Arid2	AT-rich interactive domain 2 (ARID, RFX-like)	30	0	-0.264354	0.271505	-0.493312	0.0808193	-0.228958	0.779602	4313	3752	3882.2	3413.6	2187.7	4345.6	2815.1	2134.2	3537.9
F8VPQ2	Arid4a	AT-rich interactive domain 4A (RBP1-like)	6	0	-0.423829	0.0682472	-1.54118	4.74799e-05	-1.11735	0.0210135	444.3	392.6	457.9	402.1	315.5	247.6	132.3	126.5	186.1
A2CG63	Arid4b	AT-rich interactive domain-containing protein 4B	15	0	-1.44908	3.37217e-06	-1.47447	2.75936e-06	-0.0253828	0.969533	1616.7	1557.6	1538	627.6	502.3	596	566.9	545	583.9
Q9Z1K5	Arih1	E3 ubiquitin-protein ligase ARIH1	13	0	-1.05101	4.15853e-05	-1.2496	9.44558e-06	-0.198592	0.501323	3411.7	3582.2	3633.5	1810.4	1671.6	1647.1	1483.5	1669.2	1316.8
Q9Z1K6	Arih2	E3 ubiquitin-protein ligase ARIH2	14	0	-0.665835	0.00243772	-0.659509	0.00243601	0.00632525	0.98465	992	936.1	1032.6	580.3	735.1	550.8	624.9	702.6	546.9
P61211	Arl1	ADP-ribosylation factor-like protein 1	8	0	-0.376303	0.030423	-0.557132	0.00388637	-0.18083	0.592346	1412.1	1612.3	1537.2	1193.7	1274.6	1046	1049.8	1132.6	917.9
Q9QXJ4	Arl10	ADP-ribosylation factor-like protein 10	6	0	0.846541	0.010527	1.24756	0.00112633	0.401015	0.522813	367.5	383.7	394.4	556.4	648.4	855.2	645.7	784.1	1290.3
Q640N2	Arl13b	ADP-ribosylation factor-like protein 13B	13	0	1.90951	9.69267e-07	1.83724	1.09713e-06	-0.0722717	0.869629	806	809.7	767.7	2879.4	3321	2753.6	3244.8	2545.7	2726
Q8BIX3	Arl14ep	ARL14 effector protein	7	0	-0.32231	0.0618394	-0.489737	0.0102785	-0.167427	0.6696	883.8	924.3	934	823.8	618.7	750.6	648	721.6	583.2
Q8BGR6	Arl15	ADP-ribosylation factor-like protein 15	9	0	1.80163	1.58261e-06	1.7843	1.50154e-06	-0.0173369	0.974504	601.1	686.5	607.1	2375.4	2276	1953.8	2452.4	2118.9	1955
Q9D0J4	Arl2	ADP-ribosylation factor-like protein 2	6	0	0.360102	0.0354603	-0.0063061	0.95816	-0.366408	0.218866	1894.2	1776.1	1855.3	2375.9	2639.9	2076.4	1995.4	1772.1	1734
Q9D385	Arl2bp	ADP-ribosylation factor-like protein 2-binding protein	4	0	-0.783736	0.00262146	-1.01778	0.000364385	-0.234039	0.551322	878.6	904	822.5	512.9	559.8	440.5	437.4	525.9	323.3
Q9WUL7	Arl3	ADP-ribosylation factor-like protein 3	14	0	-0.19937	0.35677	-0.210435	0.345034	-0.0110643	0.996534	2002.7	1955.8	1932.9	1730.6	2153.7	1246.7	1906.3	1940.6	1244.9
P61213	Arl4a	ADP-ribosylation factor-like protein 4A	5	0	1.50148	2.29281e-05	1.69723	7.76402e-06	0.195743	0.656658	188.4	214.8	198.6	587.4	653	463.5	717.6	705	528.9
P61208	Arl4c	ADP-ribosylation factor-like protein 4C	7	0	1.61439	1.29912e-05	1.47143	2.45649e-05	-0.142958	0.715411	484.9	537	581	1658.8	1697.8	1551.2	1824.2	1141.1	1479.5
Q80ZU0	Arl5a	ADP-ribosylation factor-like protein 5A	2	0	-0.000240389	0.967782	-0.201946	0.207268	-0.201706	0.516405	176.2	224.4	199.6	204.6	196.8	198.7	190.5	170.5	160.8
Q9D4P0	Arl5b	ADP-ribosylation factor-like protein 5B	1	0	0.602169	0.000887506	0.456227	0.00449754	-0.145943	0.611087	81.5	77.5	82.7	117.9	123.4	125.6	113.9	106.3	111.4
O88848	Arl6	ADP-ribosylation factor-like protein 6	9	0	0.426738	0.0140349	0.250523	0.115076	-0.176215	0.569126	908.4	880.9	955.4	1216.8	1323.1	1149.5	1086.6	1207.9	970.7
Q9JKW0	Arl6ip1	ADP-ribosylation factor-like protein 6-interacting protein 1	3	0	0.719789	0.228249	0.414261	0.850789	-0.305528	0.645233	220.3	181.3	249	336.5	277.8	457.2	373.4	81.5	412.1
Q9JM93	Arl6ip4	ADP-ribosylation factor-like protein 6-interacting protein 4	3	0	-1.07017	0.000414258	-1.70192	1.26498e-05	-0.631746	0.121482	414.8	407	425.2	205.1	156.7	232.1	151.5	99.7	132.1
Q8R5J9	Arl6ip5	PRA1 family protein 3	6	0	0.900014	0.000970795	1.17263	0.000127894	0.272621	0.491906	1463.9	1523.3	1409.6	2189.1	3122.7	2893	2930	2988.4	3993
Q8BH07	Arl6ip6	ADP-ribosylation factor-like protein 6-interacting protein 6	4	0	-0.933598	0.000443507	-0.911027	0.000462313	0.022571	0.965084	1110.2	1005.9	888	449	619.4	504.4	526.6	469.8	601.2
Q8VEH3	Arl8a	ADP-ribosylation factor-like protein 8A	4	0	0.493129	0.122652	0.355505	0.317855	-0.137624	0.82659	416.8	763.2	437.2	628.1	831	817.1	559.9	1014.4	494.8
Q9CQW2	Arl8b	ADP-ribosylation factor-like protein 8B	6	0	0.243327	0.228334	0.121308	0.531173	-0.122018	0.826386	3607.7	4463.9	3755.7	3765	4971.5	5263.7	4052.2	4898.8	3913.8
Q9D7A8	Armc1	Armadillo repeat-containing protein 1	9	0	-0.5778	0.00844334	-0.322696	0.0955489	0.255104	0.496079	1721.1	1755.4	1787.8	1015.9	1060	1451.1	1189.3	1429.6	1590.3
Q9D0L7	Armc10	Armadillo repeat-containing protein 10	10	0	-0.637855	0.0148162	-0.734339	0.00586406	-0.0964847	0.861144	1904.3	2039	1947.3	1083.7	1152.7	1549.3	959.4	1000.7	1580.7
Q5EBP3	Armc5	Armadillo repeat-containing protein 5	4	0	-0.737337	0.000530746	-0.636842	0.00119541	0.100496	0.802064	465.1	552.6	535.2	310.9	325.6	295	302.3	351.9	344.5
Q8BNU0	Armc6	Armadillo repeat-containing protein 6	14	0	-0.367976	0.0576616	-0.356474	0.0627587	0.0115019	0.98465	4207	4322.4	4143.2	3281.6	3799.3	2738.7	3590.2	3610.6	2697.4
Q3UJZ3	Armc7	Armadillo repeat-containing protein 7	1	1	-2.73734	#N/A	-5.18005	#N/A	-2.44271	#N/A	111.8	141.2	133.1	27.2	16.9	13.8	4		3.1
Q9DBR3	Armc8	Armadillo repeat-containing protein 8	24	0	0.146782	0.505538	0.337166	0.154183	0.190384	0.743385	2932	2970.7	2944.4	3509.1	3436.9	2848.6	3932.7	4516.1	2727.5
Q9D2I5	Armc9	LisH domain-containing protein ARMC9	12	0	-0.143804	0.470265	-0.165143	0.357256	-0.0213391	0.954908	1639.6	1960.2	1494.5	1578.9	1477.9	1554.2	1520.9	1784	1238.4
Q9CX83	Armcx1	Armadillo repeat-containing X-linked protein 1	7	0	0.377663	0.103685	0.310631	0.204127	-0.0670315	0.893669	802.1	790.6	774	854.2	1130.9	1089.8	757.1	920.3	1257.9
Q6A058	Armcx2	Armadillo repeat-containing X-linked protein 2	14	0	-0.213839	0.373602	-0.157763	0.445026	0.0560759	0.969368	2214.1	2208.9	2158	1641.4	1531.8	2501.2	1627.2	1512.6	2759.5
Q8BHS6	Armcx3	Armadillo repeat-containing X-linked protein 3	11	0	0.582415	0.0273043	0.572682	0.0323848	-0.00973301	0.975575	1037.2	1054.7	1007.1	1217	1714	1709.3	1172.9	1455.8	1980.4
E9PWM3	Armcx4	Armadillo repeat-containing, X-linked 4	49	0	-0.600622	0.0382371	-0.447601	0.0959951	0.153021	0.850823	5043.6	4606.3	4277.2	2567.5	2443	4174	2746.7	2767	4698.5
A6H630	Armt1	Protein-glutamate O-methyltransferase	11	0	-0.65501	0.00253294	-0.799394	0.000607389	-0.144383	0.715411	1254.6	1121.5	1287.9	789	858.6	679.3	727.2	779.8	598.3
P53762	Arnt	Aryl hydrocarbon receptor nuclear translocator	4	0	-0.984371	0.00137583	-0.866606	0.00254038	0.117765	0.874138	325.5	244.4	293.1	118.9	144.5	172.8	158.3	120.9	194.1
Q61324	Arnt2	Aryl hydrocarbon receptor nuclear translocator 2	10	0	-2.06175	6.05967e-06	-2.54701	1.31253e-06	-0.485254	0.271249	1147.8	1398.3	931.2	275.5	332.9	224.5	165.8	214.2	215
Q9R0Q6	Arpc1a	Actin-related protein 2/3 complex subunit 1A	17	0	0.731385	0.00528546	0.949129	0.00119685	0.217744	0.71112	1626	1847.3	1453.6	2970.8	2562.8	2646.2	3259.9	3925.3	2327.2
Q9WV32	Arpc1b	Actin-related protein 2/3 complex subunit 1B	15	0	0.251373	0.12228	0.319617	0.0626393	0.0682448	0.904619	2221.7	2262.1	2389.2	2801.5	2713.7	2666	3349.5	2718.8	2509.2
Q9CVB6	Arpc2	Actin-related protein 2/3 complex subunit 2	25	0	0.354518	0.0963813	0.626563	0.0114012	0.272045	0.5791	5652.4	5592.9	5930.3	7166.9	7526.1	7267	8981.2	11053.4	6482.5
Q9JM76	Arpc3	Actin-related protein 2/3 complex subunit 3	9	0	0.542172	0.0130325	0.732022	0.00273149	0.189849	0.707092	1947.5	2041.3	2196.7	3180.1	2976.5	2850.5	3170.5	4318.9	2784.5
P59999	Arpc4	Actin-related protein 2/3 complex subunit 4	12	0	0.35056	0.0452597	0.548158	0.00521599	0.197598	0.570473	1898.8	2005.2	2073.7	2700.7	2323.4	2597.8	3089.7	3189	2462
Q9CPW4	Arpc5	Actin-related protein 2/3 complex subunit 5	12	0	0.288267	0.250765	0.522403	0.0531448	0.234136	0.700742	4094.6	3279.3	3778.5	4432.8	5397.2	3789	5392.7	6732.8	3893.2
Q9D898	Arpc5l	Actin-related protein 2/3 complex subunit 5-like protein	12	0	0.633808	0.00515907	1.08367	0.000153598	0.449859	0.225827	1434	1370.5	1554.2	2456.3	2179	2127.9	2991.8	3765.8	2480.3
Q9D0A3	Arpin	Arpin	10	0	-0.803794	0.00282833	-1.01806	0.000576832	-0.21427	0.676461	1724.6	1422.5	1779.4	816.2	1180.1	825.8	783.5	968.7	680.4
P56212	Arpp19	cAMP-regulated phosphoprotein 19	2	0	-1.18837	2.91645e-05	-1.60657	2.77812e-06	-0.418201	0.167784	964	1005	910	409.1	451.2	403	336.8	345	263.6
Q8BWG8	Arrb1	Beta-arrestin-1	5	0	-0.71617	0.000813528	-1	6.68338e-05	-0.28383	0.347002	170.5	199.5	190.2	102.8	124.3	113.9	98.9	97	84.2
Q91YI4	Arrb2	Beta-arrestin-2	10	0	0.437972	0.0166689	0.267083	0.120114	-0.170889	0.603005	849.9	831.6	916.2	1249	1114.7	1155.4	1191.1	1048.1	886.8
Q99KN1	Arrdc1	Arrestin domain-containing protein 1	2	0	1.57006	5.61551e-06	1.42054	1.00021e-05	-0.149524	0.699704	125.6	113.4	117.8	371.3	306.6	381.5	300.2	370.8	284.1
P50428	Arsa	Arylsulfatase A	9	0	0.684425	0.00394901	0.62099	0.00634759	-0.0634351	0.919855	2303.6	2492.1	2545.4	3255.4	4580.1	3962.1	3771.4	3180.9	4337.8
P50429	Arsb	Arylsulfatase B	11	0	0.462546	0.0456145	0.214072	0.327701	-0.248474	0.57637	1426.7	1888.2	1561.4	1874.4	2185.1	2659.9	1839.5	1568.8	2248
Q9D2L1	Arsk	Arylsulfatase K	7	0	0.502372	0.00784575	0.471688	0.00989542	-0.0306844	0.959726	717.9	904.6	755.9	1004.5	1129.6	1235	1066	1083.2	1149
P70352	Art5	Ecto-ADP-ribosyltransferase 5	1	0	1.02422	0.0202573	1.12396	0.0229547	0.0997381	0.979575	76.7	111.5	68.7	205.9	140.3	176.3	158.3	302.7	98.9
Q9D0U9	Arv1	Protein ARV1	3	0	0.999071	0.00281015	1.46571	0.00023035	0.466637	0.402979	218.8	197.9	204.7	334.6	455.3	452.1	551.1	389.5	775.7
P98203	Arvcf	Armadillo repeat protein deleted in velo-cardio-facial syndrome homolog	26	0	1.97483	0.000106551	1.89045	0.000103028	-0.0843779	0.969368	1103.6	1219.1	1167.6	3984.8	6661.3	3073.6	4656.9	5176.1	3107.3
C0HK79	Arxes1	Adipocyte-related X-chromosome expressed sequence 1	7	0	0.931953	0.00164653	1.34586	0.00012982	0.413904	0.371383	932.3	928.8	908.5	1476.2	1824.3	1983.5	2093	1835.9	3110.9
Q9WV54	Asah1	Acid ceramidase	16	0	0.534413	0.0406658	0.670213	0.0169857	0.1358	0.872734	3531	4142.3	4185	4852.9	5582.9	6739.2	6024.8	4655.3	8190.1
Q9JHE3	Asah2	Neutral ceramidase	5	0	0.43344	0.0400715	0.618105	0.00629768	0.184665	0.65354	277.6	293.1	229.7	295	418.4	367.5	380.6	461.8	386.1
Q9QWY8	Asap1	Arf-GAP with SH3 domain, ANK repeat and PH domain-containing protein 1	24	0	0.382611	0.0541217	0.535848	0.0108972	0.153237	0.710118	1247.3	1218.5	1192.1	1661.9	1792.2	1314.7	1869.5	1939.4	1494.3
H3BL41	Asap1	Arf-GAP with SH3 domain, ANK repeat and PH domain-containing protein 1	8	0	0.660218	0.00742248	0.675971	0.00790394	0.015753	0.982761	398.4	495.9	419.8	720.9	694	661.8	694.6	878	526.9
Q7SIG6	Asap2	Arf-GAP with SH3 domain, ANK repeat and PH domain-containing protein 2	27	0	-0.163495	0.335075	-0.146878	0.342657	0.0166171	0.995152	3109.2	2919.2	3281.8	2872.3	2739.7	2700.7	2952.7	3165.9	2290.4
Q5U464	Asap3	Arf-GAP with SH3 domain, ANK repeat and PH domain-containing protein 3	10	0	0.865544	0.000937511	0.985728	0.000302906	0.120184	0.78981	623.6	565.3	736.1	1083.4	1414.4	1009.6	1300.9	1372.4	1138.8
Q9WV74	Asb1	Ankyrin repeat and SOCS box protein 1	1	0	0.591386	0.0316607	0.912649	0.00355778	0.321263	0.559312	53.7	84.4	63.6	98.1	84.8	121	95.9	154.5	129.3
Q8VBX0	Asb13	Ankyrin repeat and SOCS box protein 13	1	0	0.148877	0.526712	0.0504586	0.990261	-0.0984184	0.814426	66.3	76.9	64.7	78.5	79.6	72.4	67.9	97	50.4
Q9WV72	Asb3	Ankyrin repeat and SOCS box protein 3	1	0	-0.520007	0.0328986	-0.490075	0.0486965	0.0299325	0.942827	21	27.1	20.3	17.1	11.6	19	14.6	18.5	15.6
Q91ZU1	Asb6	Ankyrin repeat and SOCS box protein 6	6	0	-0.764251	0.000436501	-0.649827	0.00107826	0.114424	0.770482	838.4	1015	920.4	553.3	545.1	534.7	608.7	631.3	527.9
Q9D8Z1	Ascc1	Activating signal cointegrator 1 complex subunit 1	8	0	0.27571	0.114759	0.118042	0.480058	-0.157668	0.687212	915.5	972.4	999.7	1341.7	1014.6	1139.4	1151.3	968.6	1013.9
Q91WR3	Ascc2	Activating signal cointegrator 1 complex subunit 2	9	0	-0.298194	0.0438759	-0.333792	0.0265749	-0.0355977	0.936938	1246.3	1152.6	1319.3	1030.9	1003.9	989.1	967.4	1017.9	964.9
E9PZJ8	Ascc3	Activating signal cointegrator 1 complex subunit 3	51	0	0.259779	0.100819	0.0831253	0.57705	-0.176654	0.585717	5589.8	5806.5	6099.8	7846.7	6288.6	6812.7	6500.3	5948.5	6085
Q9CQE6	Asf1a	Histone chaperone ASF1A	7	0	-0.786597	0.000302507	-0.978576	5.52472e-05	-0.191978	0.543201	1524.1	1453.5	1447.2	971.9	799.4	793.8	794	734.8	716.7
Q99MY8	Ash1l	Histone-lysine N-methyltransferase ASH1L	9	0	-0.342374	0.0797008	-0.445081	0.030995	-0.102707	0.855037	415.6	410.5	419.3	330	266	386.3	271.4	277.6	365.8
Q91X20	Ash2l	Set1/Ash2 histone methyltransferase complex subunit ASH2	20	0	-1.82023	9.00941e-07	-1.79192	8.40484e-07	0.0283141	0.957666	4886.7	4416.4	4719.3	1444.9	1262.3	1263.6	1300.9	1250.9	1497.7
Q6NXK8	Asic1	Acid-sensing ion channel 1	5	0	1.63903	0.000269066	1.57432	0.000238843	-0.0647129	0.989992	358.2	471.9	294.2	895.5	1682.2	924	928.3	1278.7	1141.1
Q91YI0	Asl	Argininosuccinate lyase	20	0	-0.648404	0.0021383	-0.705275	0.00101598	-0.0568718	0.89474	3598.7	3940.6	4167.7	2345.4	2510.7	2612.8	2245.4	2812.7	2122.1
O54984	Asna1	ATPase Asna1	14	0	-0.59109	0.00191897	-0.626336	0.00118714	-0.0352465	0.94235	3140.5	2742.5	3142.2	1834.2	2072.3	2084.8	1811.8	2028.2	2006.7
Q61024	Asns	Asparagine synthetase [glutamine-hydrolyzing]	24	0	-0.166526	0.320199	-0.263871	0.122056	-0.0973443	0.829763	8702.9	8633.3	9582.2	9043	7188.5	7752.4	8546.5	6425.2	7447.3
Q8BFS9	Asnsd1	Asparagine synthetase domain-containing protein 1	6	0	0.198705	0.203594	0.425015	0.0141728	0.22631	0.452965	626.9	633.2	566.3	763.5	689.4	643.2	855.4	862.1	734.6
Q8BSY0	Asph	Aspartyl/asparaginyl beta-hydroxylase	32	0	1.15914	0.000371006	1.43441	7.18183e-05	0.27527	0.577218	3389	3541.1	3451.3	6223.9	8201.1	8759.2	7836	8021	12201
Q8CJ27	Aspm	Abnormal spindle-like microcephaly-associated protein homolog	25	0	1.15982	0.00277831	1.06357	0.00490274	-0.0962522	0.896859	1640.8	1268.9	1744.2	4385.7	2608.1	3404.4	4062.8	2095.4	3568.9
Q8VBT9	Aspscr1	Tether containing UBX domain for GLUT4	11	0	-0.299321	0.0490098	-0.520153	0.00303998	-0.220832	0.431065	1776	1801.4	1899.6	1520	1565.2	1365.6	1285.3	1352.6	1181.2
Q8C0M9	Asrgl1	Isoaspartyl peptidase/L-asparaginase	15	0	-0.473519	0.265795	-0.325763	0.336372	0.147757	0.959978	5624.5	7916.3	4429.9	4026.9	6040.5	2875.2	4326.5	7510.9	2501
P16460	Ass1	Argininosuccinate synthase	2	0	-1.3353	0.000125186	-1.49143	4.4819e-05	-0.156138	0.770482	223.9	134.9	199.6	80.1	67.9	73.3	71.7	68.5	58.4
Q8BIR2	Aste1	Protein asteroid homolog 1	5	0	0.814478	0.00185594	0.615858	0.00782338	-0.19862	0.69248	252.1	381	284.7	593.5	442.7	577.9	465.3	495.1	446.1
Q61137	Astn1	Astrotactin-1	27	0	1.04464	0.000108505	1.20381	3.37869e-05	0.159175	0.702914	2310.1	2393.1	1941.5	4245	4678.3	4783.7	4983	4434.1	5888.8
Q80Z10	Astn2	Astrotactin-2	6	0	0.84204	0.00160299	1.07902	0.000231526	0.236984	0.540391	218.1	228.1	222.5	307.8	422.3	468.6	417.6	450.2	544.9
Q8QZV7	Asun	Protein asunder homolog	14	0	-1.79935	2.03102e-06	-2.00213	9.0241e-07	-0.202779	0.582019	3432.7	3373.8	3500.7	1071.3	819.4	1070.6	808.6	794.6	969.8
P59598	Asxl1	Putative Polycomb group protein ASXL1	2	0	-0.0321488	0.817626	0.166566	0.231616	0.198715	0.471148	234.9	244.1	242.5	237.6	235.5	232.5	264.7	291.8	253.3
Q9D5T0	Atad1	ATPase family AAA domain-containing protein 1	15	0	0.751812	0.0047081	0.655022	0.0116753	-0.0967893	0.841134	2986.6	3557.4	2872.5	4838	5030	5988.5	3720.1	4911.5	6196
Q8CDM1	Atad2	ATPase family AAA domain-containing protein 2	36	0	-0.261724	0.327556	-0.609142	0.0612133	-0.347418	0.660376	5440.1	4798.9	4044.7	4663.6	2426.2	4824.1	3486.4	2188.6	3689.2
G3X963	Atad2	ATPase family AAA domain-containing protein 2	16	0	0.220958	0.525547	-0.104387	0.711093	-0.325344	0.65354	1308	1414.3	1014.1	1623	938.1	1793.7	1333.3	931.2	1211.1
E9Q166	Atad2b	ATPase family, AAA domain-containing 2B	28	0	-0.0142807	0.906241	-0.261665	0.0817431	-0.247385	0.380434	3028.7	2939	2753.3	2972	2580	3083.1	2453	2471.4	2350
Q925I1	Atad3	ATPase family AAA domain-containing protein 3	37	0	0.783578	0.00307607	0.586924	0.0191214	-0.196654	0.614863	5342.3	5595.7	5205.3	8459.6	9308.4	10021	6585.3	6915.3	10747.3
Q4QY64	Atad5	ATPase family AAA domain-containing protein 5	27	0	-0.471911	0.0978686	-0.733399	0.0185382	-0.261488	0.695618	2507.5	2059.6	2570.4	1726.1	1213.8	2206.3	1350.7	1022.7	1919.7
Q8K341	Atat1	Alpha-tubulin N-acetyltransferase 1	4	0	-0.186672	0.438128	-0.16447	0.528609	0.0222023	0.965674	477.4	482.5	383.1	362.4	549.6	268	441.7	479.8	276.8
Q9Z2A5	Ate1	Arginyl-tRNA--protein transferase 1	9	0	-0.180601	0.337582	-0.351721	0.0595764	-0.17112	0.645545	1547.9	1292.9	1506.3	1350.5	1212	1273.1	1398.3	964.8	1043.5
A0A1L1SQ41	Ate1	Arginyl-tRNA--protein transferase 1	2	0	-2.11342	0.000288654	-3.18721	8.67033e-06	-1.07379	0.106203	695	626.6	735.1	178.4	140.9	156	106.1	33	86.7
P81269	Atf1	Cyclic AMP-dependent transcription factor ATF-1	1	0	-0.800296	0.0354603	-0.769409	0.0405837	0.030887	0.979053	56	33.6	63.3	28.6	38.3	20.9	36	20.3	33.4
P16951	Atf2	Cyclic AMP-dependent transcription factor ATF-2	3	0	-2.52292	2.07724e-05	-2.43906	2.51319e-05	0.0838656	0.904607	153.8	98.2	141.7	31.6	22.5	14.4	31.7	19.6	21.3
F6VAN0	Atf6	Cyclic AMP-dependent transcription factor ATF-6 alpha	8	0	0.482554	0.18197	0.482851	0.212489	0.000296424	0.97716	452	482.8	458.4	578.7	489.3	878.6	599.2	416.7	931.1
O35451	Atf6b	Cyclic AMP-dependent transcription factor ATF-6 beta	2	0	0.702542	0.034667	0.998717	0.00653458	0.296175	0.69644	100.7	125.9	111	159.8	149.6	240	187.4	165.5	321.7
Q3TZR9	Atf7	Activating transcription factor 7, isoform CRA_a	5	0	-0.491471	0.0575853	-0.830676	0.00375343	-0.339204	0.443847	444.7	498.6	391.3	351.6	261.2	336.5	215.6	339.6	195.2
Q8R0S1	Atf7	Cyclic AMP-dependent transcription factor ATF-7	4	0	-2.86242	1.89811e-07	-2.80591	1.22218e-07	0.0565068	0.888209	1429.1	1330.4	1446.1	214.8	177.4	186.1	199.5	206.9	195
Q7TT18	Atf7ip	Activating transcription factor 7-interacting protein 1	19	0	-2.48697	3.18844e-07	-2.25812	3.66168e-07	0.228855	0.487385	3447.2	2617.5	3317.5	535.4	561.3	576.9	616.2	634.6	710.5
Q9D8Z6	Atg101	Autophagy-related protein 101	5	0	0.346212	0.0811439	0.470769	0.0280554	0.124556	0.832925	167.2	176	181.1	201.7	244.7	220.1	213.4	303.1	210.1
Q9CQY1	Atg12	Ubiquitin-like protein ATG12	4	0	-0.31887	0.0917052	-0.513464	0.0105783	-0.194595	0.573095	2108.1	2092.1	2172.9	1650.8	1809.9	1648.6	1553.7	1750.9	1160
Q91YI1	Atg13	Autophagy-related protein 13	5	0	-0.0644706	0.794041	0.0340478	0.985449	0.0985184	0.932181	452	584.3	467	436.3	452.2	549.1	437.3	688.1	413.8
Q8CDJ3	Atg14	Beclin 1-associated autophagy-related key regulator	4	0	0.951615	0.0409085	0.63906	0.204957	-0.312555	0.687799	120	115.1	106	245.2	132.6	281.9	117.8	288.6	124.8
Q8C0J2	Atg16l1	Autophagy-related protein 16-1	15	0	-0.521925	0.00793795	-0.470986	0.0122061	0.0509396	0.933056	1932.3	2077.2	1799.6	1286.6	1495.2	1263.9	1444.5	1558.2	1188.4
Q6P4T0	Atg2a	Autophagy-related protein 2 homolog A	12	0	-0.33711	0.0331588	-0.170304	0.240231	0.166806	0.588149	757.3	863.3	803.4	656.9	660.2	601.8	763.5	730.7	659.9
Q80XK6	Atg2b	Autophagy-related protein 2 homolog B	34	0	-0.180711	0.279202	-0.150491	0.331681	0.0302201	0.97328	5617.9	5561.1	5553.9	4974.4	5297.7	4490.8	5048.2	5836.3	4190.9
Q9CPX6	Atg3	Ubiquitin-like-conjugating enzyme ATG3	11	0	-0.480706	0.0351821	-0.441642	0.0393073	0.0390642	0.981253	2389.2	2289.7	2332	1641.6	1910.9	1471.7	1744	2137.1	1281
Q8C9S8	Atg4a	Cysteine protease ATG4A	2	0	-0.722597	0.00312016	-0.97004	0.000377714	-0.247443	0.518143	99.9	83.8	92.7	62.7	56.7	48.1	58.3	41.6	41.2
Q8BGE6	Atg4b	Cysteine protease ATG4B	8	0	-0.241291	0.154821	-0.215263	0.195828	0.026028	0.965654	740.3	735.4	751.4	635	706.4	542.7	703.6	673.1	541.7
Q811C2	Atg4c	Cysteine protease ATG4C	2	0	0.246471	0.303785	0.294314	0.264435	0.047843	0.979861	63.1	63.6	55.8	67.8	64.7	84	82.1	89.4	52.3
Q8BGV9	Atg4d	Cysteine protease ATG4D	1	0	1.88771	1.76084e-05	1.72014	2.9047e-05	-0.167573	0.792254	9.8	16.7	14.9	57.5	53.2	42.5	51.3	46.6	38.5
Q99J83	Atg5	Autophagy protein 5	12	0	-0.4059	0.0278615	-0.699359	0.00115952	-0.293459	0.340933	2893.2	2844	2850.5	2028.3	2259.8	2193.6	2117.5	1668.3	1502.9
Q9D906	Atg7	Ubiquitin-like modifier-activating enzyme ATG7	22	0	-0.133378	0.427419	-0.158321	0.361651	-0.0249429	0.974504	2883.5	2966.4	3205	2572.6	3277.1	2405.6	2690.1	3086.3	2337.4
Q68FE2	Atg9a	Autophagy-related protein 9A	9	0	1.18778	3.43961e-05	1.33496	1.2079e-05	0.147181	0.69951	535.6	556.3	581.4	1224.8	1446.9	1140.1	1574.3	1241.2	1405.7
A0A087WP33	Atg9a	Autophagy-related protein 9 (Fragment)	7	0	1.10939	6.19134e-05	1.33582	1.40178e-05	0.226426	0.532015	229.4	263.6	230.6	503	528.4	529.8	673.1	653.2	500.2
Q9CWJ9	Atic	Bifunctional purine biosynthesis protein PURH	39	0	-0.423552	0.0175156	-0.511488	0.00609885	-0.087936	0.835997	9210.3	9502.5	9866.3	7772.1	7130.4	6405.7	7290.7	6981.4	5776.1
Q8BH66	Atl1	Atlastin-1	6	0	0.846988	0.000964427	0.936579	0.000414476	0.0895907	0.866166	185.6	189	166	268.5	365.6	338.3	307.9	318.7	408.1
Q6PA06	Atl2	Atlastin-2	15	0	0.960477	0.00170674	1.11044	0.000741358	0.149965	0.873393	793.6	815.9	836.5	1479.4	1487.1	1793.3	1690	1248.9	2342.3
Q91YH5	Atl3	Atlastin-3	25	0	0.740986	0.0027105	0.825302	0.00132039	0.0843158	0.900611	4156.9	4722.3	3978.2	6802.1	6422.1	8264.6	7087.3	6408.8	9286
Q62388	Atm	Serine-protein kinase ATM	54	0	-0.440904	0.0592886	-0.633483	0.0106575	-0.19258	0.687799	6608.6	6255.5	6414.6	5541	3920.4	4740.7	4643.5	2980.2	4803.7
O35126	Atn1	Atrophin-1	6	0	-2.11354	3.94231e-07	-2.05167	3.50307e-07	0.0618733	0.896213	1089.3	926.4	1065.5	235.3	241.3	235.4	234.3	236.1	272.8
O08997	Atox1	Copper transport protein ATOX1	5	0	-1.07633	6.63036e-05	-1.48998	5.4633e-06	-0.413645	0.191783	2007.1	1689	2053.6	813.2	1052.3	861.2	663.1	683.2	700.7
P98197	Atp11a	Probable phospholipid-transporting ATPase IH	24	0	2.05125	1.46527e-06	1.99357	1.59642e-06	-0.0576849	0.898152	1277.9	1366.9	1368.1	5529.4	6080.4	5022.3	6170.2	4214.1	5595.9
Q6DFW5	Atp11b	Phospholipid-transporting ATPase	17	0	1.33732	2.88629e-05	1.28717	3.24009e-05	-0.0501519	0.932561	625	655.7	585.4	1598	1337.6	1779.7	1729.8	1279.7	1544.7
Q9QZW0	Atp11c	Phospholipid-transporting ATPase 11C	26	0	2.06621	7.87828e-07	2.08917	6.55901e-07	0.0229611	0.99002	1711.6	1736	1766.4	7266.2	7342.3	7226.9	8889.9	6242.1	7053.7
Q9EPE9	Atp13a1	Manganese-transporting ATPase 13A1	43	0	0.712584	0.0187311	0.819475	0.0109095	0.106891	0.932753	5107.7	5145.4	5159.5	6862.2	8072.8	10322.2	7738.4	6773.2	12688
Q9CTG6	Atp13a2	Probable cation-transporting ATPase 13A2	5	0	1.44969	3.90779e-05	1.59638	1.47609e-05	0.146691	0.731556	170.8	207.4	175.6	411.1	472.2	629.4	569.3	489.1	616.2
Q5XF89	Atp13a3	Probable cation-transporting ATPase 13A3	25	0	1.9497	2.62414e-05	1.98375	2.23146e-05	0.0340497	0.999285	1213	1345.4	1377.4	5183.8	4131.5	5888.5	6237.5	3404.2	5925.2
Q8VDN2	Atp1a1	Sodium/potassium-transporting ATPase subunit alpha-1	46	0	2.18811	6.65433e-07	2.20775	5.35755e-07	0.0196328	0.985039	10127.2	10427.9	11272.9	49107.3	51733.6	44202.2	52740.3	54136	40154.1
Q6PIE5	Atp1a2	Sodium/potassium-transporting ATPase subunit alpha-2	42	0	2.67862	0.0103764	2.81116	0.00791559	0.132538	0.972235	1937.4	3770.3	1979.7	10073.2	33231.6	5913.3	11219	36861.7	5873.2
Q6PIC6	Atp1a3	Sodium/potassium-transporting ATPase subunit alpha-3	30	0	2.57848	4.00781e-07	2.57121	3.34182e-07	-0.00727	0.989212	1423.6	1493.7	1532.5	8926.9	10138.6	7513.6	10436.1	8145	7864.4
Q9WV27	Atp1a4	Sodium/potassium-transporting ATPase subunit alpha-4	1	0	2.33078	2.90729e-07	2.6962	1.59927e-07	0.365421	0.190801	78.8	72.2	66.7	374.4	358.5	362.3	508.6	472	430.3
P14094	Atp1b1	Sodium/potassium-transporting ATPase subunit beta-1	12	0	2.07364	8.65468e-07	2.04501	8.09915e-07	-0.0286368	0.965654	953.4	984.9	1042.4	4112.6	4818.8	3615.8	4646.4	3833.4	3820.8
P14231	Atp1b2	Sodium/potassium-transporting ATPase subunit beta-2	9	0	1.97108	0.00490817	1.71029	0.00871415	-0.260788	0.904607	389.8	684	408.9	1214.4	3478.7	1120	1219.2	2658.3	974.3
P97370	Atp1b3	Sodium/potassium-transporting ATPase subunit beta-3	11	0	2.35131	7.6715e-07	2.07907	1.49251e-06	-0.272241	0.431602	737.3	815.8	879.3	4301.9	4278.9	3831.4	4227.3	2802.9	3247.5
O55143	Atp2a2	Sarcoplasmic/endoplasmic reticulum calcium ATPase 2	58	0	0.905366	0.00580249	1.19485	0.000980538	0.289479	0.634856	14838.9	17008.7	15807.9	25609.7	24809.6	38840.4	28649.9	30872.3	49570.9
G5E829	Atp2b1	Plasma membrane calcium-transporting ATPase 1	41	0	2.3977	3.84189e-07	2.39558	3.06461e-07	-0.00211498	0.981253	4785.1	4413.8	5180.2	25369.8	26190.2	24212.3	29454.2	21550.6	24656.5
Q6Q477	Atp2b4	Plasma membrane calcium-transporting ATPase 4	18	0	2.3456	0.000635217	2.38199	0.000502153	0.0363856	0.986814	606.1	792.9	543.7	3206	4899.4	1768.8	3653.9	4805.9	1666.6
Q80XR2	Atp2c1	Calcium-transporting ATPase type 2C member 1	32	0	0.683457	0.00302314	0.863458	0.000657341	0.180002	0.695618	2523.8	2777.6	2654.6	4020.1	4027.8	4729.3	5051.4	3828.4	5595.3
Q64436	Atp4a	Potassium-transporting ATPase alpha chain 1	2	0	1.07871	0.000382183	1.05187	0.000325292	-0.0268466	0.997478	46.6	38	43.8	67.2	98.7	105.3	94.7	89.8	81.7
Q03265	Atp5a1	ATP synthase subunit alpha, mitochondrial	60	0	0.981877	0.000755119	1.74995	1.18888e-05	0.76807	0.0773154	23630.8	27629.9	25098.3	48359.5	50605.2	51846.9	60811.3	98040.3	97979.1
P56480	Atp5b	ATP synthase subunit beta, mitochondrial	41	0	0.847558	0.00282392	1.52373	5.42228e-05	0.67617	0.142305	20754.3	24456.5	21916.9	37583	40728.7	42481.4	45718.7	83077	64218.6
Q91VR2	Atp5c1	ATP synthase subunit gamma, mitochondrial	15	0	0.980582	0.000543338	1.75954	7.18519e-06	0.778962	0.0549927	11122.5	13558.1	10863.5	21559.1	21955.8	26622.9	31292.4	45162.8	43894
A2AKU9	Atp5c1	ATP synthase subunit gamma	7	0	1.30886	0.000813528	1.93551	5.02378e-05	0.626644	0.281772	64.9	94.8	79.9	158.8	227.5	207.3	198.7	380.1	337.7
Q9D3D9	Atp5d	ATP synthase subunit delta, mitochondrial	5	0	1.18001	0.000125707	1.58008	1.33233e-05	0.400066	0.310241	561	717.7	526.5	1267.9	1421.5	1400.8	1442.9	1876.4	2078
P56382	Atp5e	ATP synthase subunit epsilon, mitochondrial	4	0	0.862823	0.000847366	1.2122	6.50176e-05	0.349373	0.332581	748.2	912.4	789.7	1255.7	1507.5	1692.9	1584.3	2041.9	2050.9
Q9CQQ7	Atp5f1	ATP synthase F(0) complex subunit B1, mitochondrial	21	0	1.05915	0.000140995	1.60668	5.99487e-06	0.547532	0.116773	6520.1	7006.5	6602.7	12595.5	14644.8	14703.2	16455.6	21024.4	23823.9
P56384	Atp5g3	ATP synthase F(0) complex subunit C3, mitochondrial	2	0	0.611128	0.00309163	1.15063	3.87209e-05	0.5395	0.0976685	842.8	1050.2	809.8	1439.7	1342.2	1346.5	1752.5	2146.9	2101.1
Q9DCX2	Atp5h	ATP synthase subunit d, mitochondrial	22	0	1.08267	0.000173894	1.88156	2.9378e-06	0.798887	0.0399668	4527	4988.7	4662.1	9418.3	10362.5	10247.1	13252.2	19056.9	19932.2
Q06185	Atp5i	ATP synthase subunit e, mitochondrial	8	0	0.800121	0.00779604	1.41116	0.000233873	0.611034	0.242966	2496.5	2931.5	2527.1	3942.8	4888.3	5020.7	5029.5	9764.9	6362.2
P97450	Atp5j	ATP synthase-coupling factor 6, mitochondrial	10	0	0.948602	0.00259368	1.82834	2.81974e-05	0.87974	0.0809937	3643.5	3245.9	3805.2	5975.6	7855.6	6809.4	8962.1	11917.7	17099.8
P56135	Atp5j2	ATP synthase subunit f, mitochondrial	5	0	0.937293	0.00168733	1.43821	9.41117e-05	0.500919	0.295235	883.6	1020.1	1075.1	1707.3	2018	1978.9	2192.6	2211.2	3668.3
Q9CPQ8	Atp5l	ATP synthase subunit g, mitochondrial	5	0	0.750005	0.00924794	1.43273	0.00011651	0.682723	0.133185	914.7	850.8	851.4	1117.6	1806.7	1476.8	1921.8	2122.2	3020.5
Q9DB20	Atp5o	ATP synthase subunit O, mitochondrial	18	0	1.04407	0.000190614	1.65156	6.22912e-06	0.607489	0.097756	7642	8712.9	7491.9	15669.5	16770.8	16732.6	19886.1	24960	30074
Q9CRA7	Atp5s	ATP synthase subunit s, mitochondrial	4	0	1.23645	0.000699122	-0.052405	0.679981	-1.28886	0.0153915	352.5	381.2	379.2	699.3	993.2	929.7	295	272.5	505.7
Q9D7K5	Atp5sl	ATP synthase subunit s-like protein	5	0	0.287563	0.101172	0.0901436	0.608114	-0.197419	0.567239	619.2	623.5	613.8	729.1	669.8	867.1	617.1	612.7	746.4
Q9R1Q9	Atp6ap1	V-type proton ATPase subunit S1	11	0	0.969182	0.000329403	1.41208	1.7299e-05	0.442902	0.195992	1230.6	1182.2	1407.9	2120.7	2432.6	2926.6	3189.1	3095.6	3883
Q9CYN9	Atp6ap2	Renin receptor	17	0	1.07521	0.000261063	1.47077	2.29841e-05	0.39556	0.30133	1189.7	1225.9	1285.5	2233.9	2511.6	3052.8	3166.7	2893.7	4197.9
Q9Z1G4	Atp6v0a1	V-type proton ATPase 116 kDa subunit a isoform 1	24	0	1.4291	2.38618e-05	1.58863	1.01161e-05	0.159537	0.769744	2810.5	2922.6	2826.2	7179.8	7600.7	8267.8	9655.9	6507.4	9580
K3W4T3	Atp6v0a1	V-type proton ATPase subunit a	4	0	1.94077	1.28371e-05	2.42307	2.35246e-06	0.482294	0.296798	30.8	46.1	58.6	155.1	174.4	190.7	246.5	221.4	258.8
P15920	Atp6v0a2	V-type proton ATPase 116 kDa subunit a isoform 2	21	0	1.1839	3.82828e-05	1.43165	8.07455e-06	0.247749	0.464703	1704.2	1916.2	1794.9	3655.8	4238.5	4408.7	5145.8	4117.5	5344.7
P51863	Atp6v0d1	V-type proton ATPase subunit d 1	14	0	1.46435	6.21957e-06	1.79524	1.35963e-06	0.33089	0.276905	2465.2	2478.2	2756	6087.3	7344.2	7814.2	8625.6	8333.9	9763.1
P50516	Atp6v1a	V-type proton ATPase catalytic subunit A	42	0	0.824121	0.000722031	1.12906	6.22875e-05	0.304936	0.354849	7013.1	7159	7669.9	10840.8	14928	12901.5	15646.8	17838.9	14286.2
P62814	Atp6v1b2	V-type proton ATPase subunit B, brain isoform	30	0	0.689527	0.00383842	1.00884	0.000285891	0.319313	0.395337	3527.4	3968.6	3705.7	5043.9	6702.8	6318.9	7242.8	8990.9	6307.4
Q9Z1G3	Atp6v1c1	V-type proton ATPase subunit C 1	27	0	0.581282	0.00626329	0.819478	0.000558223	0.238195	0.461227	5905.9	5522.9	6142.7	7303.8	10523.4	8462.9	10911.6	10200.4	9897.6
P57746	Atp6v1d	V-type proton ATPase subunit D	12	0	0.86929	0.000293747	1.08429	4.59288e-05	0.215	0.484909	1206.6	1343.4	1321	1962.5	2634.3	2474.6	2786.9	2717.3	2703.6
P50518	Atp6v1e1	V-type proton ATPase subunit E 1	17	0	0.869401	0.00045299	1.15283	4.61254e-05	0.283433	0.371383	4331.4	4338.8	4379.8	6562.4	9311.9	7966.8	9295.3	10568.1	9153.3
Q9D1K2	Atp6v1f	V-type proton ATPase subunit F	6	0	0.643258	0.00275805	0.972923	0.000133057	0.329665	0.288759	882.1	952.8	972.6	1196.9	1593.2	1594.8	1724.3	1939.4	1846.9
Q9CR51	Atp6v1g1	V-type proton ATPase subunit G 1	3	0	0.758869	0.000874878	0.569355	0.00457765	-0.189515	0.601432	267.5	303.3	284.2	411	503.6	532.2	456.1	377.7	434.9
Q9WTT4	Atp6v1g2	V-type proton ATPase subunit G 2	2	0	0.830803	0.0088602	1.21932	0.00079712	0.388522	0.476589	79.2	91.2	65	124.6	178.7	115.4	177.3	235	135.8
Q8BVE3	Atp6v1h	V-type proton ATPase subunit H	26	0	0.680586	0.00189923	0.887273	0.000276731	0.206687	0.551511	4024	4566.9	4013.3	5825.5	7369.2	7007.2	7794.6	8667.8	6851.3
Q64430	Atp7a	Copper-transporting ATPase 1	21	0	1.77267	3.68582e-06	1.88797	2.27179e-06	0.115292	0.848277	1078	1019.8	1133.7	3762.9	3467.2	3811.5	4666.9	3119	4174.3
Q64446	Atp7b	Copper-transporting ATPase 2	4	0	0.432262	0.0269083	0.580874	0.00638572	0.148612	0.747307	141.3	190.6	151	220.9	227.5	203.2	203.8	260.9	257.6
P70704	Atp8a1	Phospholipid-transporting ATPase IA	36	0	1.68633	2.07559e-06	1.81631	1.15864e-06	0.129984	0.748965	2997.1	3163.8	2918.2	9194.9	10500.5	9524.5	11425.8	11518.5	9030.5
A0A0M3HEP7	Atp8a1	Phospholipid-transporting ATPase	12	0	1.66916	3.79059e-06	1.80509	1.9652e-06	0.135925	0.748647	87.3	106.1	88.9	273.9	335.7	288.2	371.1	326.4	289
P98199	Atp8b2	Phospholipid-transporting ATPase ID	3	0	1.82276	3.06236e-06	2.10114	1.0904e-06	0.278385	0.448171	17.9	20.4	21.6	75.1	75.7	61.1	100.9	81.9	74.2
O70228	Atp9a	Probable phospholipid-transporting ATPase IIA	20	0	1.51954	1.10385e-05	1.67465	4.76028e-06	0.155116	0.716064	1381.9	1598.6	1336.5	4105.9	4674.8	3596.1	5057.7	4858.5	3865.5
A2AQC3	Atp9a	Phospholipid-transporting ATPase	5	0	1.70082	1.20762e-05	1.85853	5.68394e-06	0.157713	0.776135	155.3	172.8	143.5	503.9	588.7	440.5	614.1	654.5	441.6
P98195	Atp9b	Probable phospholipid-transporting ATPase IIB	15	0	1.32428	1.31424e-05	1.39129	8.23496e-06	0.0670157	0.916326	512.7	544	539.1	1315.4	1360.7	1319.9	1645.8	1187	1353.2
D3YV00	Atp9b	Phospholipid-transporting ATPase	5	0	1.46025	4.06329e-06	1.82602	8.23458e-07	0.365772	0.204707	445	484.6	448.2	1162.8	1397.1	1231.2	1794.2	1580	1510.9
Q811I0	Atpaf1	ATP synthase mitochondrial F1 complex assembly factor 1	10	0	0.370699	0.021666	0.173349	0.23775	-0.19735	0.494146	1170.2	1205.2	1225.2	1441.8	1538.2	1675.5	1287.9	1473.5	1298.9
Q91YY4	Atpaf2	ATP synthase mitochondrial F1 complex assembly factor 2	10	0	0.440978	0.0542126	0.0491593	0.890075	-0.391819	0.319375	850.5	937	889.8	1099.1	1068.4	1467	713.6	1029.3	1027.2
O35143	Atpif1	ATPase inhibitor, mitochondrial	8	0	0.322794	0.104439	0.031373	0.958269	-0.291421	0.399071	1336.7	1253.8	1275.9	1600.4	1448.4	1787.1	1115.9	1645.3	1190.2
Q9JKK8	Atr	Serine/threonine-protein kinase ATR	20	0	-0.283514	0.0925432	-0.0699406	0.659813	0.213574	0.518143	1458.6	1751.6	1514.8	1405.1	1212.9	1264	1381.9	1428.1	1691.4
Q6PGD0	Atraid	All-trans retinoic acid-induced differentiation factor	2	0	0.653724	0.0172311	0.486589	0.0777878	-0.167135	0.716111	113.9	147.2	128.8	179.1	220.9	213.4	180.1	128.2	238
Q8BMG1	Atrip	ATR-interacting protein	6	0	-0.32176	0.0742544	0.0784772	0.635842	0.400237	0.217023	404.9	326.6	340	282.6	246.4	328.3	354.9	367.6	408.9
Q9WU60	Atrn	Attractin	17	0	1.42017	1.67541e-05	1.48405	9.38327e-06	0.0638866	0.876133	1189.8	1321.5	1200.8	2939.2	4081.7	2913.3	3560.8	3590	3233.2
Q6A051	Atrnl1	Attractin-like protein 1	9	0	1.50346	9.21936e-06	1.56691	6.15049e-06	0.0634433	0.930565	427.5	500.6	411.9	1230.6	1343.3	1225.3	1521.5	1092.1	1356.4
Q61687	Atrx	Transcriptional regulator ATRX	56	0	-1.33313	7.5304e-06	-1.57926	2.0556e-06	-0.246136	0.413811	12746.3	11049.5	11641.2	4866.9	5071.3	4127	4138	3916.6	3804.5
P28658	Atxn10	Ataxin-10	25	0	-0.195065	0.358272	-0.187135	0.37659	0.00793001	0.990791	11902.5	11460.6	10387.4	10038.4	11987.1	7456.7	10458	11712.3	7474.4
P0C7T6	Atxn1l	Ataxin-1-like	8	0	-1.4968	1.63727e-05	-1.18245	6.84298e-05	0.314347	0.425165	1034.6	1141.8	946.6	365.7	388.8	352.1	403.2	575.5	397.3
O70305	Atxn2	Ataxin-2	24	0	-1.31722	6.05845e-06	-1.37948	3.88864e-06	-0.0622674	0.890837	6312.2	6304.1	6230.8	2402.2	2359	2802.3	2287	2603.4	2353.6
Q7TQH0	Atxn2l	Ataxin-2-like protein	27	0	-0.849949	0.00181107	-0.903005	0.00138786	-0.0530559	0.978528	6498.2	6705.2	6848.9	3315.3	2876	4933.8	3270.9	3384.1	4068.4
Q3TGG2	Atxn2l	Ataxin-2-like protein	7	0	-0.93443	0.00798373	-0.634859	0.0375058	0.299571	0.703041	496	589.7	477.8	198.2	274.2	345.7	214.4	346.5	446
Q9CVD2	Atxn3	Ataxin-3	7	0	-0.714655	0.00155122	-0.89907	0.000329614	-0.184415	0.67183	1231.1	1071.1	1214	662	866.7	613.9	646	650.3	589.2
Q3UD01	Atxn7l3b	Putative ataxin-7-like protein 3B	3	0	-1.89117	1.84617e-06	-1.9443	1.37475e-06	-0.05313	0.926865	388.4	321.2	367.6	100.2	106.9	83.3	106	91.1	82.8
E9PUQ3	AU019823	Expressed sequence AU019823	3	0	-1.85181	2.45049e-06	-2.40936	4.14481e-07	-0.557549	0.0990961	457.6	355.9	353.1	114.7	101.8	106.7	82.1	62.5	75
Q9JLZ3	Auh	Methylglutaconyl-CoA hydratase, mitochondrial	11	0	0.655118	0.00246937	0.484111	0.0124282	-0.171007	0.659647	1493.5	1648.9	1463.3	2245.6	2811.8	2195.4	1891.5	2330.7	2219.9
P70295	Aup1	Ancient ubiquitous protein 1	10	0	0.662854	0.0461681	1.01862	0.00801543	0.355769	0.677304	634	646.1	640.3	895.2	900.8	1244.4	1158.2	821.6	1910.9
P97477	Aurka	Aurora kinase A	6	0	0.216115	0.600324	0.166852	0.723558	-0.0492633	0.959387	520.9	393.5	526.8	669.4	362.5	642.2	648	339.1	630.8
Q9DCJ7	Aurkaip1	Aurora kinase A-interacting protein	1	0	1.02842	0.00305595	0.736966	0.0245626	-0.291457	0.550988	58.3	56.5	58.6	119.6	93.5	140.6	73.9	76.5	138.6
O70126	Aurkb	Aurora kinase B	9	0	-0.0292841	0.813848	-0.289955	0.391281	-0.260671	0.818262	1587.3	1076.8	1481.5	1669.3	692.1	1700.9	1399.8	489.4	1501.6
Q9D9K3	Aven	Cell death regulator Aven	6	0	-0.867943	0.000124178	-0.750166	0.000293677	0.117778	0.7224	875.6	782.5	805	434	493.5	422.1	513.9	477.7	472.8
Q80U56	Avl9	Late secretory pathway protein AVL9 homolog	8	0	-0.131827	0.523669	-0.145361	0.42845	-0.0135343	0.965084	585.1	728.1	634.7	535.4	679.9	562.5	524.2	746.8	490.2
O35625	Axin1	Axin-1	3	0	0.320112	0.140805	0.192002	0.369386	-0.12811	0.815535	149.9	156.2	170.9	179	172.9	243.6	189.4	148.4	207.1
Q00993	Axl	Tyrosine-protein kinase receptor UFO	6	0	2.39545	2.27961e-06	2.2181	3.09975e-06	-0.177341	0.806986	49.8	52.7	46.7	217.2	352.9	214.9	254.8	240.3	199.1
Q9QYP6	Azi2	5-azacytidine-induced protein 2	5	0	-0.197529	0.200621	0.126932	0.428631	0.324462	0.273381	195.1	207.5	197.6	158.8	173.8	190.8	195.3	242.8	217.3
Q8BVM4	Azin2	Antizyme inhibitor 2	1	0	-0.449583	0.0302305	-0.569657	0.0101957	-0.120074	0.832081	83.9	85.3	102.7	71.5	53.3	74.3	56	57.4	69.8
P01887	B2m	Beta-2-microglobulin	3	0	2.04208	2.15506e-06	1.86994	3.51671e-06	-0.172143	0.694364	811.2	877.3	753.3	2970.6	3947	3138.7	3101.6	3411.1	2412.5
Q920V1	B3galnt1	UDP-GalNAc:beta-1,3-N-acetylgalactosaminyltransferase 1	3	0	1.21496	0.000940542	1.47636	0.000250299	0.261403	0.722683	102.7	87.7	120.8	205.3	228.1	289	286	197.8	382.1
O54904	B3galt1	Beta-1,3-galactosyltransferase 1	1	0	0.143735	0.490247	0.466492	0.0395103	0.322757	0.440113	43	49.7	33.3	37.6	51.2	50.4	50.8	65.5	57.8
O54905	B3galt2	Beta-1,3-galactosyltransferase 2	1	0	0.493	0.0663134	0.338237	0.15724	-0.154763	0.858687	55	86.9	48.1	98.3	67	102.1	86.6	73.1	80.5
Q9Z0F0	B3galt4	Beta-1,3-galactosyltransferase 4	3	0	0.109055	0.656763	0.495092	0.0683016	0.386037	0.460063	108.5	103.2	115.6	120.1	128.6	104.3	146.8	109.6	204.9
Q9JI67	B3galt5	Beta-1,3-galactosyltransferase 5	1	0	1.31383	3.55713e-05	1.3524	2.58659e-05	0.0385691	0.968435	31.3	34.6	30.6	75.6	75.5	88.8	99.1	79.8	67.5
Q91Z92	B3galt6	Beta-1,3-galactosyltransferase 6	12	0	0.920467	0.0055456	1.26886	0.000981146	0.348392	0.648914	995.5	972.6	946.9	1685.2	1793.9	2038.2	2416.5	1438.4	3169.4
Q9CW73	B3gat1	Galactosylgalactosylxylosylprotein 3-beta-glucuronosyltransferase 1	2	0	0.563237	0.0148428	0.668639	0.00466648	0.105402	0.811622	164.8	159.7	155	207.9	298.6	202	249.2	286.4	226.6
P59270	B3gat2	Galactosylgalactosylxylosylprotein 3-beta-glucuronosyltransferase 2	2	0	0.391301	0.157689	0.971582	0.00713125	0.580281	0.374644	161.1	158.9	72.2	152.7	191.5	170.2	237.1	319.3	212.7
P58158	B3gat3	Galactosylgalactosylxylosylprotein 3-beta-glucuronosyltransferase 3	6	0	0.882715	0.00120693	1.2469	0.000100174	0.364186	0.369329	680.4	937.2	571.2	1200.6	1461.9	1373.3	1611.1	1669.8	1913.8
Q8BHT6	B3glct	Beta-1,3-glucosyltransferase	18	0	1.26059	8.24592e-05	1.66982	8.67026e-06	0.409233	0.279262	2284.8	2241.9	2517.7	4884.8	5332.1	6661	6018.5	7759.7	8635.3
Q9Z222	B3GNT2	N-acetyllactosaminide beta-1,3-N-acetylglucosaminyltransferase 2	2	0	0.85353	0.0749502	1.02992	0.0396392	0.176392	0.914406	140.7	131.8	164.1	221.2	175.7	392	294.5	157.7	439.3
Q09200	B4galnt1	Beta-1,4 N-acetylgalactosaminyltransferase 1	3	0	0.639746	0.00814778	0.831725	0.00156626	0.191979	0.681112	159.2	122.5	100.7	167.3	213.8	214.7	245.6	228.4	206.6
Q766D5	B4galnt4	N-acetyl-beta-glucosaminyl-glycoprotein 4-beta-N-acetylgalactosaminyltransferase 1	2	0	0.770599	0.000998458	0.924705	0.00027583	0.154106	0.733286	116.1	137.2	116.4	214.8	206.5	209.4	255.2	189	257.6
Q9Z2Y2	B4galt2	Beta-1,4-galactosyltransferase 2	3	0	1.10884	7.98083e-05	1.14515	5.50859e-05	0.0363107	0.965084	57.4	61.8	51.8	121	114.9	132.9	149.5	109.4	119.3
Q91YY2	B4galt3	Beta-1,4-galactosyltransferase 3	5	0	0.816335	0.000744832	1.06197	9.06961e-05	0.245632	0.454173	261.5	308.4	262.9	475.4	414.1	577	542.7	589.6	606.4
Q9JJ04	B4galt4	Beta-1,4-galactosyltransferase 4	2	0	1.28731	0.00078603	1.44323	0.000366344	0.155919	0.887228	115.9	99.4	110.3	209.7	308	277	341.9	187.6	355.9
Q9JMK0	B4galt5	Beta-1,4-galactosyltransferase 5	2	0	1.06156	0.0148473	1.20278	0.00524272	0.141217	0.839346	88.2	87.3	110.1	158.6	131.5	306	223.9	152.6	280.9
Q9WVK5	B4galt6	Beta-1,4-galactosyltransferase 6	2	0	-0.126242	0.699985	0.103819	0.554241	0.230061	0.665025	84.3	99.6	56	66.7	71.6	81.5	81.9	78.6	97.3
Q8R087	B4galt7	Beta-1,4-galactosyltransferase 7	3	0	0.49279	0.0154504	0.647356	0.00343468	0.154565	0.7223	276.9	317.7	256.9	353	409.2	436	425.5	388.8	519.4
Q8BWP8	B4gat1	Beta-1,4-glucuronyltransferase 1	10	0	0.533427	0.0075506	1.08332	6.91588e-05	0.549894	0.0974603	519.3	623.5	455.9	707.7	809.3	796.9	1117.2	1036.9	1233.4
Q9R1S0	B9d1	B9 domain-containing protein 1	6	0	1.15974	0.000555547	1.35229	0.000166998	0.192547	0.748965	328.7	320.1	336.8	867.8	759.9	574.3	1024.7	874.9	616.8
Q3UK10	B9d2	B9 domain-containing protein 2	2	0	1.29337	0.000131981	1.7736	1.15456e-05	0.480234	0.25854	61.7	91.5	72.3	210.2	169.2	173.3	270.3	296.4	204.3
Q3UI43	Babam1	BRISC and BRCA1-A complex member 1	8	0	-0.230235	0.226832	-0.0225344	0.82803	0.207701	0.656298	701.1	765.6	752.9	663.6	675.2	553.4	720.4	884.9	579.9
P56818	Bace1	Beta-secretase 1	7	0	1.30437	5.65874e-06	1.46246	2.2188e-06	0.158088	0.598089	601.8	672.5	618.6	1426	1641.8	1607.2	1788.1	1769.4	1658.9
P97302	Bach1	Transcription regulator protein BACH1	5	0	-1.12956	0.0024263	-1.27114	0.000913758	-0.141578	0.841134	885.5	1028	778.3	368.1	538.3	323.9	360.8	505.2	249.3
P97303	Bach2	Transcription regulator protein BACH2	1	0	0.197062	0.474671	-1.33611	0.000210633	-1.53318	0.00760219	104.8	132.6	125.4	115.3	176	124.6	63.1	41.7	38.9
Q61337	Bad	Bcl2-associated agonist of cell death	1	0	-1.53034	2.47174e-05	-1.1701	0.000166988	0.360245	0.330294	319.8	268.6	248.7	72.6	115.8	101.4	120	130	122
Q60739	Bag1	BAG family molecular chaperone regulator 1	12	0	-1.21762	7.93304e-05	-1.25504	5.07374e-05	-0.0374152	0.946347	2530.3	2714.5	2622.1	1036.8	1331.5	1014.4	1121.3	1285.5	889.3
Q91YN9	Bag2	BAG family molecular chaperone regulator 2	14	0	0.310152	0.0781638	0.838022	0.000345168	0.52787	0.0957056	1470.2	1536.1	1407.5	1802.6	1608.1	2061.7	2480.4	2983.2	2426.5
Q9JLV1	Bag3	BAG family molecular chaperone regulator 3	15	0	-0.82932	0.00362367	-0.631316	0.0126891	0.198004	0.753597	1249	1781.6	1362.3	770.5	784.8	917	862	1213.1	760.9
Q8CI61	Bag4	BAG family molecular chaperone regulator 4	6	0	-1.37714	4.85744e-05	-1.23399	8.14536e-05	0.143157	0.811622	1327.6	1097.7	1309.7	521.2	493.5	423.2	633.1	542.2	412.6
Q8CI32	Bag5	BAG family molecular chaperone regulator 5	14	0	-0.865514	0.00050083	-0.951191	0.000215442	-0.0856768	0.857779	3283.1	3418.7	3097.4	1916.5	1925.9	1535.9	1937.5	1706.2	1424.5
Q9Z1R2	Bag6	Large proline-rich protein BAG6	23	0	-0.927877	0.000190109	-0.767838	0.000528652	0.160039	0.698437	5358.3	5181.5	5618.3	2906.5	2762.4	2824.3	3158.9	3684.1	2646.6
Q3UHR0	Bahcc1	BAH and coiled-coil domain-containing protein 1	3	0	-0.921439	0.00143006	-1.05053	0.000636959	-0.129092	0.878209	274.8	239.8	246.6	142	95.5	164.4	123.5	105.5	138.5
Q3UHD1	Bai1	Brain-specific angiogenesis inhibitor 1	10	0	0.993865	0.00509066	1.04969	0.00299005	0.0558277	0.933056	553.9	517.4	436.8	960.2	1339.9	703.3	1132.2	1222.2	767.5
Q8BKX1	Baiap2	Brain-specific angiogenesis inhibitor 1-associated protein 2	25	0	0.0839477	0.62666	-0.016199	0.874489	-0.100147	0.802338	4631.3	4949.4	5394	5622.1	5236.7	5013.1	5936.3	4229.3	4641.9
B1AZ46	Baiap2	Brain-specific angiogenesis inhibitor 1-associated protein 2	6	0	-0.0721535	0.6867	-0.0819278	0.562565	-0.00977432	0.958803	1312.2	1306	1383.2	1289.3	1266.7	1250.2	1569	1119.3	1092.2
O08734	Bak1	Bcl-2 homologous antagonist/killer	5	0	0.190188	0.235372	0.289827	0.0893349	0.0996386	0.837821	378.2	415.3	352.6	430.8	450.1	426.7	404.8	461.2	535.1
O54962	Banf1	Barrier-to-autointegration factor	7	0	0.276945	0.305491	-0.283963	0.215616	-0.560907	0.232521	1741.4	1403.9	1697.2	1782.8	2352.7	1731.8	1434.5	1657.7	885.1
Q8VBU8	Banp	Protein BANP	7	0	-2.81316	4.02234e-07	-3.1438	2.31855e-07	-0.330649	0.39582	1633.3	1489.7	1512.8	253.6	229.3	176.7	174.4	205.7	144.4
Q99PU7	Bap1	Ubiquitin carboxyl-terminal hydrolase BAP1	6	0	-0.506153	0.00355695	-0.625701	0.000848358	-0.119548	0.719371	628.7	660.3	668.4	455.1	427.7	495.4	398.2	442.6	427.8
Q9DCT6	Bap18	Chromatin complexes subunit BAP18	3	0	-1.63752	3.73563e-05	-1.22974	0.000214801	0.407772	0.390028	942.4	927.7	917	336.9	237.7	321.2	332.3	528.7	327.4
O70445	Bard1	BRCA1-associated RING domain protein 1	5	0	-0.262589	0.395685	-0.630937	0.0304569	-0.368348	0.444037	645.4	486.5	553.1	478.8	435.1	490.7	375.5	212.6	500
Q91XV3	Basp1	Brain acid soluble protein 1	22	0	2.24087	8.41202e-07	2.18946	8.14765e-07	-0.0514104	0.945275	2689.8	2867.1	2789.4	14316.4	14646.8	10488.3	13802.6	11171.3	13096.5
Q07813	Bax	Apoptosis regulator BAX	10	0	-0.863714	0.00567672	-0.606319	0.0235685	0.257394	0.724727	3761.6	3996.7	3776.7	2107.4	2518.1	1713.4	2451.8	3409.4	1715.8
O88379	Baz1a	Bromodomain adjacent to zinc finger domain protein 1A	28	0	-0.688708	0.0391983	-0.917942	0.011456	-0.229234	0.798914	4410.5	3743	4526.2	2987.1	1617.1	3262.4	2278.8	1478.3	2953.8
Q9Z277	Baz1b	Tyrosine-protein kinase BAZ1B	67	0	-0.237255	0.37607	-0.708838	0.0302197	-0.471584	0.456533	18312.7	16941.3	15998.3	16343.4	9406.9	17730	11844.9	6581.6	12930.3
Q91YE5	Baz2a	Bromodomain adjacent to zinc finger domain protein 2A	22	0	-0.248805	0.22692	-0.47125	0.0271975	-0.222445	0.565494	1746.1	1456.8	1680.1	1520.1	1284.9	1304.5	1358.6	883.7	1280
A2AUY4	Baz2b	Bromodomain adjacent to zinc finger domain, 2B	8	0	-1.01389	5.5494e-05	-1.13313	2.11789e-05	-0.119241	0.754195	719.2	662.1	685.7	349.6	301	373	297.9	304.9	339.6
Q99ML1	Bbc3	Bcl-2-binding component 3	3	0	-0.325716	0.289846	0.043565	0.954877	0.369281	0.654276	71.6	77	99.3	54.5	48.4	94.9	61.4	67.3	126.8
Q3V3N7	Bbs1	Bardet-Biedl syndrome 1 (human)	7	0	0.463617	0.0192003	0.419851	0.029508	-0.0437667	0.939603	332.8	313	349.2	487.3	495.9	388.9	448.5	500.1	382.5
Q9CWF6	Bbs2	Bardet-Biedl syndrome 2 protein homolog	6	0	0.628111	0.0032487	0.559019	0.00603538	-0.0690921	0.890193	248.7	224.2	271.5	414.5	398.8	337.2	354.9	416.3	325.5
Q8C1Z7	Bbs4	Bardet-Biedl syndrome 4 protein homolog	6	0	0.851803	0.000133369	0.642321	0.000801878	-0.209482	0.457779	295.7	286.3	305.6	507.8	575.4	518.7	495.4	462.6	427.4
Q9CZQ9	Bbs5	Bardet-Biedl syndrome 5 protein homolog	2	0	0.52949	0.00910417	0.424739	0.0256131	-0.104751	0.824179	151.5	129.4	141.5	210.8	224.9	174	194.9	206.9	165.2
Q8K2G4	Bbs7	Bardet-Biedl syndrome 7 protein homolog	17	0	0.0929204	0.606381	0.0070738	0.980468	-0.0858466	0.86129	906.1	767.6	950.8	947.1	1033.6	818.4	1005.7	858.2	773.5
Q811G0	Bbs9	Protein PTHB1	10	0	0.430059	0.0234275	0.495286	0.0103777	0.065227	0.885132	970.5	938.1	1074.8	1405	1487.6	1126.9	1473.6	1463.4	1268.4
Q8VBW5	Bbx	HMG box transcription factor BBX	5	0	0.0716676	0.72719	0.0376739	0.868037	-0.0339937	0.95765	351.1	342.4	364.8	412.5	310.8	388.9	392.8	309.2	384.3
A0A0R4J0B5	BC017158	CDNA sequence BC017158	7	0	0.906481	0.00540119	1.31699	0.00056322	0.410506	0.496079	482.4	461.2	489.5	726.5	968.8	991	1178.1	787.7	1604.7
J3QPC3	BC024978	CDNA sequence BC024978	2	0	0.204185	0.405349	0.261963	0.212241	0.057778	0.88612	54.7	51.8	50.7	53.9	79	48.2	57.1	64.8	66.6
Q9R069	Bcam	Basal cell adhesion molecule	2	0	1.2291	0.00166826	1.59271	0.000354542	0.363603	0.673056	210.4	186	185.8	460.8	525.6	378.4	453.8	891.5	410.7
Q61361	Bcan	Brevican core protein	27	0	1.39564	0.000241098	1.64495	6.64705e-05	0.249303	0.695151	1355.8	1458.9	1324.7	2956.2	4498.8	3436	3342.6	5848.7	3754.1
Q61334	Bcap29	B-cell receptor-associated protein 29	10	0	0.981197	0.00241537	1.31513	0.000334742	0.333932	0.546844	2471.5	2715.5	2388.9	4376.2	4368.8	6210.6	5533.6	4809.6	8507.5
Q61335	Bcap31	B-cell receptor-associated protein 31	21	0	1.00716	0.00700036	1.47313	0.00075203	0.465972	0.513792	9110.8	9706	9182.5	16849.7	15496.9	23930.7	20831	17889.5	39012.4
Q61140	Bcar1	Breast cancer anti-estrogen resistance protein 1	6	0	-0.0376025	0.790615	0.11923	0.389158	0.156832	0.596585	453	473.6	499.9	439.4	473.7	476.7	491.9	508.7	548.8
Q9QZK2	Bcar3	Breast cancer anti-estrogen resistance protein 3	2	0	0.305534	0.166436	0.724687	0.00678924	0.419154	0.358702	21	31.9	17.9	32.6	30.4	24.5	35.4	42.5	39.1
Q80YN3	Bcas1	Breast carcinoma-amplified sequence 1 homolog	14	0	2.1484	1.73907e-05	1.78998	5.49761e-05	-0.358416	0.521214	642.5	579.8	749.1	2446.9	2383.7	3909.3	2448	1650.9	2718.4
Q9D287	Bcas2	Pre-mRNA-splicing factor SPF27	13	0	-1.34834	1.41419e-05	-1.2795	1.69029e-05	0.0688461	0.902107	4878.5	4014.2	4365.1	1867.7	1721.6	1617.6	2109.2	1656.1	1696.1
Q8CCN5	Bcas3	Breast carcinoma-amplified sequence 3 homolog	11	0	-0.0195571	0.849502	-0.0593196	0.72975	-0.0397625	0.96253	1537.6	1592.1	1415.6	1370.9	1894.6	1218.6	1402.5	1785.1	1174.6
P24288	Bcat1	Branched-chain-amino-acid aminotransferase, cytosolic	3	0	-0.271731	0.173104	-0.405791	0.0486965	-0.13406	0.780142	313.6	307	364.4	289.6	228.1	298.2	283.6	196.6	263.3
O35855	Bcat2	Branched-chain-amino-acid aminotransferase, mitochondrial	9	0	0.0350959	0.849308	-1.05365	7.73694e-05	-1.08875	0.00654974	2289	2311.2	2218.1	2150.5	2444.7	2391	967.5	987.5	1329.7
Q9CWI3	Bccip	BRCA2 and CDKN1A-interacting protein	12	0	-2.27392	8.41202e-07	-2.261	7.3681e-07	0.0129203	0.991021	1614.6	1951.4	1756.4	412.8	323	364.7	372.5	430.1	307.8
Q91YP1	Bcdin3d	Pre-miRNA 5'-monophosphate methyltransferase	1	0	-3.57242	0.000185802	-4.18099	0.000108851	-0.608575	0.932753	59.3	61.1	62.8	6.8	1	7.6	2.2	4.2	3.7
Q03311	Bche	Cholinesterase	13	0	1.217	0.00157204	1.49913	0.000309033	0.282131	0.647629	2070.1	1996.6	2235.7	3622.2	4358	6670.5	4567.8	5268.3	7979
P50136	Bckdha	2-oxoisovalerate dehydrogenase subunit alpha, mitochondrial	17	0	0.531843	0.0101626	0.539087	0.00863122	0.00724303	0.98465	3120.3	3163.4	3116.1	3895.1	5286.6	4408.3	3934.2	4671.9	5052.3
Q6P3A8	Bckdhb	2-oxoisovalerate dehydrogenase subunit beta, mitochondrial	13	0	0.856764	0.00193416	0.770384	0.00389297	-0.08638	0.863568	1659.6	2243.1	1608.1	3052.7	3310.3	3616.9	2408.4	3692.3	3299.2
O55028	Bckdk	[3-methyl-2-oxobutanoate dehydrogenase [lipoamide]] kinase, mitochondrial	12	0	0.810955	0.000958847	1.16197	7.33711e-05	0.351017	0.338034	1151.3	1076	1237.3	1876.5	2103.8	2097.9	2326.3	2229.6	3196.6
Q9Z0H7	Bcl10	B-cell lymphoma/leukemia 10	8	0	-0.902481	0.000213106	-0.904525	0.000165485	-0.00204396	0.985989	652.5	625.4	702.6	333.1	380.7	345.7	364.3	394.1	299.6
P10417	Bcl2	Apoptosis regulator Bcl-2	1	0	0.436142	0.105487	0.972369	0.00444814	0.536227	0.364164	40.9	68	38.7	61.4	74	64.3	71.8	127.6	90.2
Q64373	Bcl2l1	Bcl-2-like protein 1	4	0	-0.628125	0.00697617	-0.0037866	0.887786	0.624338	0.11034	1155.7	1185.9	1168.2	680.4	739.8	850.7	910.3	1148.7	1441.6
O54918	Bcl2l11	Bcl-2-like protein 11	2	0	1.72413	8.92107e-05	2.135	1.17707e-05	0.410867	0.351632	44.2	52.8	49.8	124.3	235	125.7	206.9	195	242.9
Q9D3J3	Bcl2l12	BCL2-like 12 (Proline rich), isoform CRA_b	1	0	0.553527	0.116855	0.590016	0.0972672	0.0364889	0.978528	17	29.5	20	24.2	29	44.4	25.9	46.6	27.6
P59017	Bcl2l13	Bcl-2-like protein 13	12	0	-1.11421	0.00503513	-0.701741	0.0441268	0.412472	0.546592	2315.3	2454.7	2052.7	720.8	830.7	1600.2	1047.9	1132.9	2014
Q9CXE2	Bcl7a	B-cell CLL/lymphoma 7 protein family member A	4	0	-1.85372	2.16097e-06	-1.61412	4.818e-06	0.239595	0.518143	454.9	439.9	439.6	113.5	115.8	139.9	122.8	140.6	172.5
Q921K9	Bcl7b	B-cell CLL/lymphoma 7 protein family member B	4	0	-3.22195	4.16416e-07	-2.93711	5.55336e-07	0.284844	0.551838	1541.4	1533.3	1499.1	184.8	122.5	182.9	193.9	247.3	156
O08664	Bcl7c	B-cell CLL/lymphoma 7 protein family member C	1	0	-0.973176	0.00170539	-1.05519	0.000661081	-0.0820156	0.84531	118.2	119.8	135	69.2	57.2	63.6	53.8	82.1	43.6
Q9D219	Bcl9	B-cell CLL/lymphoma 9 protein	2	0	0.177812	0.399617	0.312523	0.122516	0.13471	0.765405	52.8	51.8	61.6	50.3	73.8	63.9	60.7	78.2	67.5
Q67FY2	Bcl9l	B-cell CLL/lymphoma 9-like protein	7	0	-1.3348	9.96284e-06	-1.11954	3.0175e-05	0.215256	0.501648	735.1	701.1	725.5	285.9	314.9	256.2	316.5	375.9	302.5
Q8K019	Bclaf1	Bcl-2-associated transcription factor 1	21	0	-2.34641	2.90345e-07	-2.58728	1.71886e-07	-0.240876	0.397502	8554.2	7671.4	8043.2	1745.2	1459	1567.9	1316.3	1303.4	1418.6
Q99NF1	Bco2	Beta,beta-carotene 9',10'-oxygenase	1	0	0.167772	0.41704	0.495077	0.0625801	0.327305	0.585717	31.8	55.3	32.1	48	44.5	41.4	43.5	56	68.5
Q8CGN4	Bcor	BCL-6 corepressor	4	0	-0.777003	0.0730345	-0.775517	0.0647956	0.00148636	0.986701	353.4	620.6	355.9	279.9	153.7	342.5	181.7	403.6	191.6
A2AQH4	Bcorl1	BCL-6 corepressor-like protein 1	2	0	-1.55297	6.86043e-05	-1.22565	0.000240477	0.327319	0.567239	168.5	189.7	159.1	63.3	52	61	62.5	101.8	56.9
Q6PAJ1	Bcr	Breakpoint cluster region protein	26	0	0.746457	0.00246662	0.846224	0.00107557	0.0997668	0.874682	2040.3	2381.3	2201.7	3704.5	4152.5	3254.7	4419.8	4374.7	3112.8
Q9CZP5	Bcs1l	Mitochondrial chaperone BCS1	13	0	0.812266	0.00116909	1.25874	4.92141e-05	0.446474	0.221961	1189.1	1303.9	1219.2	1893.3	2334.3	2290.9	2726.3	2519.5	3637
Q80XN0	Bdh1	D-beta-hydroxybutyrate dehydrogenase, mitochondrial	6	0	-0.382219	0.147073	-0.580681	0.0449071	-0.198462	0.800227	502.7	517.1	410.1	375.5	469.4	252.2	311.8	405.4	238.9
P32299	Bdkrb2	B2 bradykinin receptor	1	0	2.10579	2.41264e-05	2.09225	2.63112e-05	-0.0135465	0.937755	88.6	80.4	77.1	404.8	354.7	299.8	475.1	220.1	354.2
O88597	Becn1	Beclin-1	12	0	-0.235271	0.122025	-0.311548	0.0456577	-0.0762771	0.84531	1165.2	1080.4	1306.5	1016	1002.2	999.4	1011.7	950.4	900.1
Q6PAL0	Bend3	BEN domain-containing protein 3	9	0	-1.20157	8.8425e-05	-1.34031	3.22165e-05	-0.13875	0.761706	706	707.6	690.8	304.1	258.9	352	285.2	223	322.9
Q8BSV3	Bend7	BEN domain-containing protein 7	1	0	1.47286	0.00814115	1.1802	0.0275312	-0.292667	0.781843	101	116.6	31.2	183.9	242.1	264.6	202.5	258.3	103
O35623	Bet1	BET1 homolog	3	0	0.978653	0.00107499	1.44378	5.92353e-05	0.465123	0.269502	51.2	59.5	52.7	84.7	111.3	126	127.8	130.6	186.1
O35153	Bet1l	BET1-like protein	5	0	0.522005	0.0242802	0.848909	0.00127127	0.326903	0.381095	193.9	251.8	239.7	301.3	273.4	409.5	374.3	452.1	408.1
Q9WTZ8	Bex2	Protein BEX2	2	0	-0.703969	0.0352883	-0.792897	0.029181	-0.0889283	0.978998	81.6	62	107.1	60.2	30.9	62.8	52.9	40.6	51.2
Q9CWT2	Bex4	Protein BEX4	3	0	0.651936	0.00543562	0.43	0.0356473	-0.221935	0.618295	230.3	364.7	241.9	437.8	402.1	475.1	375.5	362.9	389.1
Q8R079	Bfar	Bifunctional apoptosis regulator	8	0	0.77421	0.00670508	1.10292	0.000841184	0.32871	0.551322	530.2	568.1	460.3	755.2	972.7	937.7	947.6	880.7	1519.4
Q6PB60	Bhlhb9	Protein BHLHb9	17	0	0.542275	0.00595607	0.556026	0.00487564	0.0137509	0.981253	2460.3	2595.3	2473.1	3809.3	3198.3	3956.2	3711.5	3229.9	4127.4
Q8BR07	Bicd1	Protein bicaudal D homolog 1	22	0	-0.520372	0.00322668	-0.320872	0.0372967	0.1995	0.476589	2936.7	3060.9	2709.9	1852.5	2045.8	2172.5	2304.4	2305.6	2361.1
Q921C5	Bicd2	Protein bicaudal D homolog 2	35	0	-0.0723205	0.657817	0.168794	0.330083	0.241115	0.478124	5703.3	5475.8	5894.9	5594.5	5283.4	5361.3	6468	7365.2	5360
P70444	Bid	BH3-interacting domain death agonist	5	0	-0.433801	0.0220838	-0.346659	0.0494657	0.0871414	0.873636	629.5	724.7	678.6	465.2	546.4	493.3	526.6	619.6	452.4
O08539	Bin1	Myc box-dependent-interacting protein 1	26	0	-0.406103	0.0239743	-0.513231	0.00643474	-0.107128	0.779602	3229.1	2802.9	3438.9	2363.1	2449.2	2335	2305.2	2413.1	1917.5
Q9JI08	Bin3	Bridging integrator 3	6	0	0.529456	0.00580089	0.632981	0.00191751	0.103524	0.814869	475.7	492.8	416.3	703	681.1	614.7	794.2	723.8	629.5
Q62210	Birc2	Baculoviral IAP repeat-containing protein 2	6	0	-0.204313	0.270794	0.0644008	0.823952	0.268714	0.507155	403.8	379.9	399.2	345.1	366.1	315.5	382.3	514.6	340
O70201	Birc5	Baculoviral IAP repeat-containing protein 5	4	0	-0.868457	0.0375976	-0.993141	0.0209287	-0.124684	0.92508	684.8	460.4	806.3	471.3	212.3	385.3	434.1	196.6	349.7
O88738	Birc6	Baculoviral IAP repeat-containing protein 6	99	0	0.0103636	0.96601	0.0929741	0.634973	0.0826105	0.884785	12270.4	11890.3	12153.3	12867.6	12595.6	11112.6	14319.2	13846.9	10565.2
Q8CBX9	Bivm	Basic immunoglobulin-like variable motif-containing protein	1	0	0.00240249	0.971234	-0.201466	0.233276	-0.203868	0.579439	99.5	100.7	99.8	114	86.6	99.9	92.5	72.2	96.2
Q8VD62	Bles03	UPF0696 protein C11orf68 homolog	5	0	-0.908562	0.00488314	-0.962985	0.00293327	-0.0544223	0.937325	1084.4	1126.4	1059.8	569.4	733.1	439.8	584.4	715.1	378.3
O88700	Blm	Bloom syndrome protein homolog	9	0	-0.00223968	0.863265	-0.251698	0.266214	-0.249458	0.681112	1065.6	1095.6	997.6	1177.2	727.6	1249.1	902.9	754.7	995.5
Q8R016	Blmh	Bleomycin hydrolase	20	0	-0.0838098	0.609752	-0.0772567	0.683951	0.00655303	0.97716	5116.8	4601.5	5087.5	4184.8	5966.1	3819.3	4680.8	5416.5	3936.5
O55102	Bloc1s1	Biogenesis of lysosome-related organelles complex 1 subunit 1	5	0	-0.170462	0.382292	0.169494	0.448522	0.339956	0.399071	1002.7	1120.6	1000.3	884	937.7	953.8	1157.3	1447.8	907.9
Q9CWG9	Bloc1s2	Biogenesis of lysosome-related organelles complex 1 subunit 2	8	0	-0.432008	0.0568387	-0.342557	0.0854949	0.0894516	0.94176	1036.7	1079.1	1031	774.1	787.2	771.2	853.2	1039.4	589.1
Q5U5M8	Bloc1s3	Biogenesis of lysosome-related organelles complex 1 subunit 3	3	0	-0.856157	0.00174126	-0.589978	0.0110828	0.266178	0.584357	231.2	198.1	262.2	124.6	132.7	124.7	167.3	177.8	114.3
Q8VED2	Bloc1s4	Biogenesis of lysosome-related organelles complex 1 subunit 4	7	0	-0.375979	0.0190357	-0.313437	0.0430411	0.0625419	0.872568	766.3	790.7	827.3	572.2	685.8	579.3	633.8	659	625.9
Q8R015	Bloc1s5	Biogenesis of lysosome-related organelles complex 1 subunit 5	4	0	-0.654862	0.00362367	-0.827653	0.0007539	-0.172791	0.687799	357	446.2	367.1	267.4	208.4	267.5	239.3	228	192.1
Q9R0C0	Bloc1s6	Biogenesis of lysosome-related organelles complex 1 subunit 6	2	0	0.102537	0.51423	-0.165804	0.282297	-0.268341	0.368721	184.3	213.4	201	209.6	215.7	217.5	181.9	200.9	150.9
Q9CY64	Blvra	Biliverdin reductase A	13	0	-0.495595	0.00671917	-0.717569	0.000618322	-0.221973	0.474507	2960.8	2595.9	3097	2051	2224.9	1861.9	1769.4	1855.7	1637.4
Q923D2	Blvrb	Flavin reductase (NADPH)	9	0	-0.346946	0.0545885	-0.447927	0.0207469	-0.100981	0.852913	1914.7	1902.5	2017.1	1519.1	1800.7	1267.4	1581	1404.5	1291.6
Q8R2X8	Blzf1	Golgin-45	6	0	-0.45362	0.127859	-0.672672	0.0308972	-0.219052	0.745059	628.1	700.2	591.7	419.7	352.7	629.6	361	269.9	573.6
P25916	Bmi1	Polycomb complex protein BMI-1	1	0	-2.37714	1.70927e-05	-2.70622	4.85135e-06	-0.329076	0.518936	591.2	403.4	582.1	109.2	86.9	107.4	77.8	51.6	112.2
P98063	Bmp1	Bone morphogenetic protein 1	18	0	1.85497	1.12455e-05	1.97615	5.86109e-06	0.121182	0.826386	1361.1	1511	1430.7	6365.2	4000.5	5199.4	6696	4608.5	5624.5
Q91Z96	Bmp2k	BMP-2-inducible protein kinase	10	0	0.0488085	0.841379	-0.012866	0.936441	-0.0616745	0.931107	594.8	649	659.7	603.9	573.5	791.6	621.3	579.9	685.4
Q8BHE5	Bmp3	Bone morphogenetic protein 3	1	0	-0.799437	0.00232217	-1.85991	4.87665e-06	-1.06047	0.0131406	316.8	332.9	240.7	179.7	158.3	173.6	99.4	68	77.9
P23359	Bmp7	Bone morphogenetic protein 7	5	0	0.750671	0.0195177	1.13005	0.00223765	0.37938	0.556433	286.7	262.8	255.1	421.9	371.7	560.2	580	386.3	794.7
P36895	Bmpr1a	Bone morphogenetic protein receptor type-1A	8	0	1.74099	1.05661e-05	1.59598	1.94776e-05	-0.145015	0.714816	474.7	440.2	476.9	1527.7	1647.8	1476.8	1676	1013.1	1518.3
P36898	Bmpr1b	Bone morphogenetic protein receptor type-1B	5	0	2.23662	4.07366e-05	2.23321	3.21878e-05	-0.00341796	0.985039	82.1	85.7	74.3	303.9	550	287.1	471.7	407.3	259.3
O35607	Bmpr2	Bone morphogenetic protein receptor type-2	26	0	1.95973	2.40217e-06	1.84297	3.22372e-06	-0.116756	0.818262	1492	1668.9	1434.3	5734.7	7016.9	5123.2	6351.7	5463.2	4670.3
Q6PGF5	Bms1	BMS1 homolog, ribosome assembly protein (Yeast)	23	0	-0.609495	0.00773031	-0.94021	0.000420137	-0.330714	0.354849	2948.1	2445.7	2823.3	1999.8	1692.3	1693.6	1658.7	1118.1	1505.6
Q8BXK4	Bmt2	Probable methyltransferase BMT2 homolog	6	0	0.166695	0.481532	-0.0180334	0.939146	-0.184729	0.742169	699.5	539.1	604.9	637.5	870.1	561.7	654.2	521.7	644.7
Q6QD59	Bnip1	Vesicle transport protein SEC20	11	0	0.791689	0.0220621	1.14907	0.00356985	0.357382	0.65354	1156.1	1095.4	1128.2	1678.1	1678.3	2494.2	2106.7	1695.6	3692.9
O54940	Bnip2	BCL2/adenovirus E1B 19 kDa protein-interacting protein 2	4	0	0.17564	0.455769	-0.12322	0.482659	-0.29886	0.468991	418.5	469	417.1	499.9	423.5	550.1	400	289.3	508.5
O55003	Bnip3	BCL2/adenovirus E1B 19 kDa protein-interacting protein 3	1	0	-0.132629	0.655864	0.423152	0.274496	0.555781	0.431065	90.2	69.8	88.2	60.2	79.8	86.4	88.3	168.5	76
Q9Z2F7	Bnip3l	BCL2/adenovirus E1B 19 kDa protein-interacting protein 3-like	6	0	0.621038	0.0166622	1.10536	0.000539155	0.484326	0.284683	661.8	550.4	566.3	763.5	925.1	1046.7	966.2	1242.6	1617.7
Q5SQY2	Bod1	Biorientation of chromosomes in cell division protein 1	3	0	-0.244962	0.139775	-0.196278	0.240397	0.048684	0.915255	315.7	285.9	358.3	306.8	248.9	254.3	276.2	269.1	292.5
E9Q6J5	Bod1l	Biorientation of chromosomes in cell division protein 1-like 1	32	0	-2.3523	3.11364e-07	-2.23138	2.93326e-07	0.120917	0.761389	3444.1	3478.6	3339.6	722.7	655.2	631.8	712.8	827.1	645.5
O35425	Bok	Bcl-2-related ovarian killer protein	6	0	1.58467	9.13171e-05	1.79557	3.8094e-05	0.210897	0.814659	365.4	339.2	278.4	940.3	1022.5	985.6	1173.1	755.2	1484.2
Q9D8S9	Bola1	BolA-like protein 1	6	0	-0.471906	0.0112884	-0.655548	0.0014797	-0.183642	0.578994	1345	1316.8	1522.6	946.1	971.4	1099.5	801.4	1010.7	844.3
Q8BGS2	Bola2	BolA-like protein 2	5	0	-1.42038	0.000472114	-1.55908	0.000149061	-0.138701	0.762761	1358.8	1689.4	1436.9	614.8	498.1	562.8	460.5	735	326.6
Q8CEI1	Bola3	BolA-like protein 3	4	0	-0.179555	0.386949	-0.24663	0.21631	-0.0670748	0.901119	788.7	655	730.2	530	692.9	696.6	571.8	488.9	771.6
P97452	Bop1	Ribosome biogenesis protein BOP1	19	0	-0.900314	0.0014959	-1.34559	9.09621e-05	-0.445272	0.30893	5982.3	5888.4	5778.1	3768.7	2353.3	3333.7	2741.1	1874.9	2328.7
Q8BS90	Bora	Protein aurora borealis	1	0	0.0494766	0.840445	0.0134074	0.899041	-0.0360693	0.981769	72.6	51.6	79.3	87	55.3	68.3	77	62.2	66.2
Q9D920	Borcs5	BLOC-1-related complex subunit 5	7	0	-0.400473	0.0530932	-0.287211	0.140222	0.113261	0.840001	1216.4	1422.6	1178.4	832.6	927.2	1132.3	1000.5	1246	881.8
Q9D6W8	Borcs6	BLOC-1-related complex subunit 6	8	0	-1.14633	9.86827e-05	-0.877971	0.000581298	0.268361	0.443	439.7	512.8	463.7	172	212.4	255.4	281.9	253.5	235.2
Q9CRC6	Borcs7	BLOC-1-related complex subunit 7	4	0	-0.431062	0.0198597	-0.609371	0.00286933	-0.178308	0.618037	646.1	655.2	633	420.2	483.9	530.6	483.5	418.7	365.7
Q9D6Y4	Borcs8	BLOC-1-related complex subunit 8	3	0	0.181688	0.305491	0.472927	0.0125948	0.291239	0.347002	230.5	233.5	243.1	222.6	280.4	299	345.1	339.3	297
P15327	Bpgm	Bisphosphoglycerate mutase	4	0	-0.253332	0.232129	-0.0660551	0.813983	0.187277	0.670301	852.5	705.1	757.3	561.9	932.6	447.6	785.8	694	731.5
Q8R164	Bphl	Valacyclovir hydrolase	13	0	0.237906	0.148258	-1.29111	1.72573e-05	-1.52902	0.00163379	3214.4	3900.8	2863.6	3654	4251.8	3862	1369.8	1418	1289.9
Q9Z0S1	Bpnt1	3'(2'),5'-bisphosphate nucleotidase 1	16	0	-1.22278	5.23451e-05	-1.61815	6.04879e-06	-0.395375	0.2651	6907.5	6540.8	7274.2	2737.4	3573.4	2567.9	2395.4	2415.1	1939.9
A0A1B0GRV0	Bpnt1	3'(2'),5'-bisphosphate nucleotidase 1	4	0	-0.969095	0.00157632	-1.28556	0.000234236	-0.316462	0.54932	330.4	254.4	343.5	134.1	207.8	132.3	129.3	145.8	105.7
A2A654	Bptf	Bromodomain PHD finger transcription factor	41	0	-1.57432	1.47659e-05	-1.90793	3.23954e-06	-0.333612	0.381095	6176.5	5775.8	5962.7	2213.6	1616.5	2185.8	1666.6	1285.5	1821.8
P28028	Braf	Serine/threonine-protein kinase B-raf	8	0	0.630677	0.00457898	0.52067	0.0135833	-0.110007	0.801041	420	375.3	416.1	605	702.9	567.7	599	667.5	471.4
F6SZ47	Braf	Serine/threonine-protein kinase B-raf (Fragment)	1	0	0.125267	0.570033	-0.0780611	0.72975	-0.203328	0.69065	40.8	52.9	43	60.9	48.5	39.7	42.3	42.7	44.5
Q99MP8	Brap	BRCA1-associated protein	12	0	-0.414871	0.0394119	-0.559559	0.00846757	-0.144688	0.722383	1202.9	1047.7	1214.2	916.3	921.6	761	784.6	927.8	638.5
Q8C3R1	Brat1	BRCA1-associated ATM activator 1	15	0	-1.2165	1.28371e-05	-1.3274	5.83294e-06	-0.110898	0.760246	2007.2	2138.4	2007.2	946.1	892.7	808.9	906.8	768.7	776.3
P48754	Brca1	Breast cancer type 1 susceptibility protein homolog	10	0	-0.716558	0.0020215	-0.858099	0.000627899	-0.141541	0.790433	799.5	704.2	789.3	460	376.7	558.7	417.1	387.5	460.4
P46737	Brcc3	Lys-63-specific deubiquitinase BRCC36	6	0	-0.496449	0.0127675	-0.645402	0.00242973	-0.148953	0.686565	449.5	520.9	459.1	330.9	360.2	322.2	315.1	349	249.8
G5E8P1	Brd1	Bromodomain-containing 1	12	0	-0.803741	0.00211333	-1.27394	7.09329e-05	-0.4702	0.209203	2216.9	1995.5	1967.1	1245.7	1029.9	1264.4	874.9	646	1034.5
Q7JJ13	Brd2	Bromodomain-containing protein 2	11	0	-1.19988	1.1986e-05	-1.14787	1.39826e-05	0.0520139	0.905229	2551.4	2460.1	2297.3	1088.6	1122.7	970.3	1171.3	1102	1025.1
Q8K2F0	Brd3	Bromodomain-containing protein 3	10	0	-2.20137	7.17504e-07	-2.39855	3.75989e-07	-0.197177	0.605056	2217.8	1924	1996.7	479.8	372.9	482	343.4	385.2	435.6
A2AKA9	Brd3	Bromodomain-containing protein 3 (Fragment)	3	0	-2.32657	4.31497e-07	-2.45502	2.84198e-07	-0.128453	0.748747	224.6	223.5	205.5	46.6	46	37.7	38.4	45.6	35.2
Q9ESU6	Brd4	Bromodomain-containing protein 4	15	0	-1.44938	6.01135e-06	-1.2666	1.31837e-05	0.182782	0.605056	5187.1	4556.8	4851.7	1874.4	1824.6	1645.6	1786.5	1966.1	2313.9
O88665	Brd7	Bromodomain-containing protein 7	20	0	-0.0406252	0.819375	-0.404916	0.0827779	-0.364291	0.418478	2691.8	2281.4	2384.6	2612.5	1865.2	2675.8	2022.9	1334	2200.3
Q8R3B7	Brd8	Bromodomain-containing protein 8	13	0	-1.99116	1.08558e-06	-2.11766	6.52994e-07	-0.126504	0.768699	2096.7	1641.1	2053.8	505.7	429.8	521.3	407.8	475.8	450.9
Q3UQU0	Brd9	Bromodomain-containing protein 9	7	0	-1.2179	2.73436e-05	-1.38739	9.30835e-06	-0.169489	0.6696	396	379.8	378.4	178.5	136.9	180.8	147.6	134.6	159
Q91Y44	Brdt	Bromodomain testis-specific protein	1	0	-2.50906	4.88369e-06	-3.06714	1.10806e-06	-0.558084	0.273115	93.4	77.9	86	19.6	13.7	11.9	10.8	12.8	7.1
Q8K3W0	Bre	BRCA1-A complex subunit BRE	11	0	-0.450949	0.0177938	-0.554295	0.00552906	-0.103346	0.810161	1169.8	1098.9	1177.9	872.4	912.3	736.7	879.9	809.9	657.3
Q8CFK2	Brf1	Transcription factor IIIB 90 kDa subunit	4	0	-0.788336	0.00208904	-0.794441	0.00140838	-0.00610558	0.95765	650	661.2	651.8	371.4	361.2	404	289.9	360	481.9
P28662	Bri3	Brain protein I3	1	0	0.443122	0.451457	-0.596444	0.128616	-1.03957	0.225827	42.6	61.4	53.7	56.1	71.5	86.8	46.4	9.6	48.3
Q8BXV2	Bri3bp	BRI3-binding protein	5	0	0.886728	0.00208405	1.06822	0.000617547	0.181492	0.777718	492.2	484.9	499.5	828.8	820.9	1080.5	825.9	909.1	1361.2
Q6DFY8	Brinp2	BMP/retinoic acid-inducible neural-specific protein 2	6	0	0.913043	0.00108737	0.806256	0.00207323	-0.106787	0.86129	425.6	413.1	399.9	774.2	937.1	621	830.3	743.6	592
Q5SXJ3	Brip1	Fanconi anemia group J protein homolog	3	0	0.00683552	0.911901	0.170664	0.597833	0.163828	0.806986	234.4	239.9	241.6	260.8	169.7	288.8	235.3	217.2	353.3
Q9DCA5	Brix1	Ribosome biogenesis protein BRX1 homolog	9	0	-1.07609	0.000375756	-1.69634	1.08164e-05	-0.620251	0.111605	3372.7	3135.9	3185.2	1695.8	1329.7	1572.4	1145.1	729.9	1116.2
Q91VR8	Brk1	Protein BRICK1	8	0	0.694672	0.011979	1.07393	0.00103578	0.379258	0.476589	1023.2	1048.9	1005.1	1776.7	1757.2	1446.6	2390.2	2637.4	1450.4
Q99N20	Brms1	Breast cancer metastasis-suppressor 1 homolog	5	0	-1.30802	4.26175e-05	-1.49202	1.291e-05	-0.183999	0.642524	411.5	409.4	438.4	192.2	150.7	165.7	165.9	164.5	117.3
Q3U1T3	Brms1l	Breast cancer metastasis-suppressor 1-like protein	7	0	-0.873802	0.000238332	-0.891729	0.000190277	-0.0179271	0.991804	840.2	849.9	832.5	547.7	404.1	424.8	456.7	465.6	437.3
Q8K2Q7	Brox	BRO1 domain-containing protein BROX	13	0	0.877206	0.0193723	0.394912	0.355737	-0.482294	0.377858	1846.5	1979.1	1779.7	4269.2	3422.9	2603.8	3787.5	1916.7	1666
A0A0N4SUT9	Brpf1	Bromodomain and PHD finger-containing, 1	1	0	-0.331621	0.22231	-0.564181	0.0308996	-0.232559	0.602183	28.3	32.4	28.9	25.4	23.6	22.2	21.6	26.5	12.5
Q3U109	Brpf1	Bromodomain and PHD finger-containing, 1	1	0	-0.72481	0.001865	-1.08658	0.000100595	-0.36177	0.294046	1831	1586.4	1688.4	1014.3	902.4	1172.7	727.3	721.4	955.5
B2KF05	Brpf3	Bromodomain and PHD finger containing, 3	1	0	-1.56193	7.4764e-06	-2.00708	1.17808e-06	-0.445157	0.184861	105.3	87.3	93.2	35.9	32.4	28.5	19.9	25.8	25.4
Q5RJI5	Brsk1	Serine/threonine-protein kinase BRSK1	5	0	0.457622	0.00600652	0.471236	0.00467715	0.0136136	0.976284	534.4	590.1	572.9	805.6	802.7	722.7	801.8	800.9	750.4
Q69Z98	Brsk2	Serine/threonine-protein kinase BRSK2	2	0	0.3386	0.0625764	0.42781	0.0255726	0.0892102	0.866166	120	142.3	136.9	178.5	174.7	151.6	162.2	210.5	164.3
Q921C3	Brwd1	Bromodomain and WD repeat-containing protein 1	5	0	-0.883644	0.000229152	-1.06266	5.15208e-05	-0.179019	0.612683	948.6	844.2	959.8	445.7	563.9	482.3	407.5	483.2	427.1
A2AHJ4	Brwd3	Bromodomain and WD repeat-containing protein 3	4	0	-1.21678	2.27171e-05	-1.58852	2.91865e-06	-0.371746	0.228152	335.5	309	329.6	156.5	123.2	139.4	114.7	95.1	114.1
Q80Y55	Bsdc1	BSD domain-containing protein 1	6	0	-1.46314	4.67016e-06	-1.37722	6.10534e-06	0.0859196	0.84826	435.6	498.3	476.9	157.2	180.2	174.3	162.3	202.7	178.1
P18572	Bsg	Basigin	13	0	2.3223	2.90729e-07	2.40071	2.21638e-07	0.0784152	0.844838	964.2	1026.4	1114	5671.5	4966.1	4889.4	5831.3	5376.6	5186.4
E9QAE3	Btaf1	B-TFIID TATA-box-binding protein-associated factor 1	27	0	-1.28425	1.57503e-05	-1.54344	3.58364e-06	-0.25919	0.403668	4740.1	4590.5	4451	2120	1746.1	1792.4	1749.7	1366	1612.3
P58544	Btbd1	BTB/POZ domain-containing protein 1	8	0	0.208552	0.205457	0.717368	0.000858639	0.508816	0.0993003	484.4	496.8	455.2	607.1	508	544.7	895.3	770.6	695.8
Q80X66	Btbd10	BTB/POZ domain-containing protein 10	6	0	0.623522	0.00142405	0.72599	0.000448224	0.102468	0.788389	235.8	238.5	238.2	390	333	374.7	406.5	352.6	419.4
Q6GQW0	Btbd11	Ankyrin repeat and BTB/POZ domain-containing protein BTBD11	11	0	-0.194021	0.338223	-0.10968	0.616916	0.0843413	0.873636	774.9	1166	935.9	794.7	887.8	832.3	946.7	877.5	842
Q9DB72	Btbd17	BTB/POZ domain-containing protein 17	10	0	2.35707	2.8473e-06	2.45403	2.11067e-06	0.096958	0.937325	403.4	494.3	490.2	2681.3	2211.3	2218	2311.1	3386.5	1907.3
E9PUS2	Btbd2	BTB (POZ) domain-containing 2	5	0	0.173701	0.376019	0.433526	0.0350729	0.259826	0.486644	221.1	221.1	236.2	299.2	238.7	227.3	366.2	280.6	269.4
P58545	Btbd3	BTB/POZ domain-containing protein 3	1	0	0.923851	0.00666671	0.810002	0.0171941	-0.113849	0.838463	24.7	30.4	22.7	46.2	59.7	41.7	63.1	30.7	42.6
Q8CFE5	Btbd7	BTB/POZ domain-containing protein 7	2	0	1.67879	0.000143843	1.63017	0.000145662	-0.0486211	0.959944	10.2	16.1	11.4	47.8	43.8	29.1	50.2	31.4	35.1
D3YUB6	Btbd8	BTB/POZ domain-containing protein 8	1	0	-0.0085875	0.950725	-0.2699	0.0893565	-0.261313	0.378434	43.5	41.9	49.4	49.8	41.8	42.4	38.6	35.7	37.5
Q8C726	Btbd9	BTB/POZ domain-containing protein 9	7	0	-0.316781	0.0639234	-0.036475	0.805614	0.280306	0.375824	586	671.3	561.2	495.3	473.8	490.9	601.3	659.9	511.9
Q8CIF4	Btd	Biotinidase	10	0	0.434004	0.0294253	0.433394	0.0296506	-0.000610267	0.99624	2087.6	2331	2057.3	2505.5	3017.2	3226.1	2427.5	3194.1	3123.5
Q64152	Btf3	Transcription factor BTF3	10	0	-1.10058	0.000850643	-1.31703	0.000196043	-0.216452	0.676461	6696.5	8039.8	6286	3449.5	2591.9	3761.9	2786	3560.8	2090.7
Q9CQH7	Btf3l4	Transcription factor BTF3 homolog 4	6	0	-0.824482	0.00599081	-1.09487	0.000647858	-0.27039	0.508714	2282.5	2384.8	2255.5	1279.6	1378.6	1251	927.4	1546	767.7
P62325	Btg1	Protein BTG1	1	0	-0.582233	0.0978285	-0.939359	0.0261361	-0.357126	0.774829	29.5	19.3	30.4	22.5	21.3	9.1	17.6	10.8	12.9
P50615	Btg3	Protein BTG3	1	0	0.478047	0.221013	1.29123	0.0101064	0.813184	0.371698	28.5	46.1	31.8	60.5	40.5	47.2	63.8	145.3	51.3
Q3ULA2	Btrc	F-box/WD repeat-containing protein 1A	3	0	0.68821	0.0479778	0.422857	0.189572	-0.265353	0.73898	47.6	86.9	58.7	117.5	70.6	123.2	77.9	113.6	67.5
O08901	Bub1	Mitotic checkpoint serine/threonine-protein kinase BUB1	7	0	-0.457408	0.0281319	-0.379473	0.0687077	0.0779358	0.856473	813.1	772.6	756.9	667.6	422.6	615.9	590.2	657.7	552.9
Q9Z1S0	Bub1b	Mitotic checkpoint serine/threonine-protein kinase BUB1 beta	23	0	-0.0538528	0.751783	0.10501	0.610869	0.158862	0.723714	1623.3	1559	1498.4	1638.2	1404.1	1466.9	2047.5	1507.6	1479
Q9WVA3	Bub3	Mitotic checkpoint protein BUB3	15	0	-0.999959	0.000274015	-0.95927	0.000322327	0.0406895	0.93875	5009.1	4254.6	4908.1	2809.7	2296.1	1980.3	2706.8	2108.9	2473.1
Q8R149	Bud13	BUD13 homolog	8	0	-1.44433	6.78691e-06	-1.57696	3.0397e-06	-0.132628	0.702375	1203.2	1238.6	1208.1	473	425.4	442.8	383	483.2	357.2
E0CX20	Bud31	Protein BUD31 homolog	5	0	-1.7781	1.43865e-06	-1.90314	8.12458e-07	-0.12504	0.728449	668.3	638.7	709	192.8	182.8	212.2	200.7	182.9	155.4
Q6PGH1	Bud31	Protein BUD31 homolog	5	0	-1.66308	1.89976e-06	-1.8907	7.57889e-07	-0.227624	0.471655	420.6	450.7	382.8	145.1	117	133.9	112.3	106.2	119.7
Q9ES83	Bves	Blood vessel epicardial substance	1	0	0.418953	0.17342	0.759526	0.0239025	0.340574	0.608183	29.9	26.8	16.9	27.3	28.1	43	30.3	42.9	51.4
O54825	Bysl	Bystin	19	0	-0.975574	5.0227e-05	-0.956203	4.87307e-05	0.0193708	0.967191	4646.5	4954.4	4917.4	2545.7	2244.6	2592.8	2482	2334	2666.9
Q9CQC6	Bzw1	Basic leucine zipper and W2 domain-containing protein 1	21	0	-0.687053	0.00228072	-0.688183	0.00194722	-0.00112916	0.991804	11813.7	12123	12075.6	8017.2	7985.1	6365.7	7679.3	8507.4	6163.8
Q91VK1	Bzw2	Basic leucine zipper and W2 domain-containing protein 2	18	0	-0.552184	0.0170828	-0.60791	0.0101645	-0.0557265	0.935792	6915	5666.9	6368.9	4466.4	4986.5	3471.3	4624.7	4504	3305.8
O35473	C1d	Nuclear nucleic acid-binding protein C1D	2	0	-2.26504	1.34491e-06	-1.96703	3.22372e-06	0.298012	0.409303	935	833.9	891.6	173.1	145	235.4	204.9	235.3	240.3
Q9JJ06	C1galt1	Glycoprotein-N-acetylgalactosamine 3-beta-galactosyltransferase 1	7	0	1.18134	7.76205e-05	0.987662	0.000253399	-0.193675	0.596807	363.2	398.8	341.9	850.1	751.1	902.3	893.5	632.2	663.3
Q9JMG2	C1galt1c1	C1GALT1-specific chaperone 1	8	0	1.1054	0.000267862	1.22282	0.000124999	0.117412	0.874069	909.6	840.8	918.6	1726.2	1922.1	2094.3	2385.3	1530.2	2314
O35658	C1qbp	Complement component 1 Q subcomponent-binding protein, mitochondrial	8	0	0.469133	0.0454977	0.690487	0.00650301	0.221353	0.627291	2470.1	2761.2	2738.2	3274	3210.8	4547.2	3406.3	4482.4	4972.7
Q8R5L1	C1qbp	Complement component 1 Q subcomponent-binding protein, mitochondrial	5	0	0.366506	0.0844506	0.694026	0.00417327	0.32752	0.389658	70.5	79.5	73.7	101.8	78.4	108.2	100.8	117.8	143.3
Q8CFR0	C1ql2	Complement C1q-like protein 2	1	0	0.759774	0.00647832	0.914202	0.00219656	0.154428	0.82375	82.3	99.4	78.1	167.6	119.5	152.8	206.7	125.9	157
P21180	C2	Complement C2	2	0	1.82196	2.9059e-05	1.70436	4.17318e-05	-0.117605	0.852733	54.6	63.3	66	199.9	271.2	179.1	229.7	143.3	226.3
E9Q3C1	C2cd2	C2 domain-containing protein 2	8	0	1.12275	0.0031456	1.35712	0.00120436	0.234375	0.845558	389	402.4	385.3	747.8	784.5	1030.1	935.7	618.5	1460.2
Q80X80	C2cd2l	Phospholipid transfer protein C2CD2L	7	0	0.271435	0.48635	0.562447	0.169613	0.291012	0.78441	455.5	456.9	480.3	459.3	470.8	750.9	631.9	413	1011.8
Q52KB6	C2cd3	C2 domain-containing protein 3	14	0	0.507993	0.00385075	0.558027	0.00194064	0.0500339	0.905309	761.2	806.6	825.4	1133	1048.3	1222	1125.3	1246.4	1151.7
Q5HZI2	C2cd4cC2CD4 family	C2 calcium-dependent domain-containing protein 4C	1	0	-0.114436	0.531067	0.0873158	0.713463	0.201752	0.656718	39.2	34.6	41.6	44.5	31.9	30.2	40.4	47.9	34.3
Q7TPS5	C2cd5	C2 domain-containing protein 5	14	0	1.43388	6.09448e-06	1.68427	1.72422e-06	0.250398	0.413711	362.8	370.8	467.6	1022.6	1175.4	1047.3	1271.1	1302.1	1287.2
P01027	C3	Complement C3	1	0	0.641986	0.00639526	-0.245805	0.171785	-0.887792	0.0239705	547.1	527.8	521.6	741.5	871.7	878.1	358.9	566.7	420.8
E9Q5L4	C530008M17Rik	RIKEN cDNA C530008M17 gene	6	0	0.338565	0.0661187	0.693862	0.00162561	0.355297	0.273115	389.3	339.6	319.5	406.1	513.8	405.8	629.2	540.2	526.5
Q9WVT6	Ca14	Carbonic anhydrase 14	3	0	2.18818	1.40193e-05	1.61156	0.000111076	-0.576615	0.259451	73	63.4	67.8	236.4	412.7	281.5	224.5	249.2	150.3
P00920	Ca2	Carbonic anhydrase 2	11	0	-1.10395	0.000428976	-1.37745	7.24815e-05	-0.273501	0.533035	2841.7	3510	3502.3	1246.8	1781.4	1556.3	1098.4	1596.3	1098.1
P16015	Ca3	Carbonic anhydrase 3	9	0	-0.497235	0.11691	-0.73673	0.0269075	-0.239496	0.730746	2268.3	1538.8	3141.6	1280.3	1834.1	1808.5	1398.4	1226.5	1545
Q9QZA0	Ca5b	Carbonic anhydrase 5B, mitochondrial	2	0	0.626093	0.219981	-0.227801	0.454439	-0.853895	0.29963	278.1	293	248.4	283.6	694.4	286.8	171.8	341.1	186.9
P18761	Ca6	Carbonic anhydrase 6	1	0	0.657608	0.0952747	0.896208	0.0231865	0.2386	0.752188	15	14.8	19.9	36.1	16.3	26	36.7	20.4	35.4
P28651	Ca8	Carbonic anhydrase-related protein	6	0	-0.330656	0.217111	-0.395605	0.16318	-0.0649498	0.959531	790.5	674.8	648.7	496.5	786.1	398.4	523.9	704	379.1
Q8VDY9	Caap1	Caspase activity and apoptosis inhibitor 1	6	0	-2.44946	3.12547e-07	-2.81487	1.7877e-07	-0.365408	0.241529	1888.7	2031.1	1719.3	325.2	312.5	394.7	267.6	285.4	248.4
Q06138	Cab39	Calcium-binding protein 39	18	0	-0.0348476	0.806139	0.0142428	0.951875	0.0490905	0.956727	5871.3	5767.2	5738.3	5823.5	6813.7	4324.9	6318.6	6934	4296.6
Q9DB16	Cab39l	Calcium-binding protein 39-like	6	0	-0.257262	0.180015	-0.389107	0.041792	-0.131845	0.728978	325	312.1	375.6	281.6	286.3	279.4	293	279	201.3
G3X8Q1	Cabin1	Calcineurin binding protein 1, isoform CRA_a	11	0	-0.674346	0.00184407	-1.08536	6.99853e-05	-0.411014	0.224405	780.2	774.1	750.3	576.2	401.3	466.6	386.7	342.3	357.1
Q9ESJ1	Cables1	CDK5 and ABL1 enzyme substrate 1	3	0	0.861031	0.000315018	0.956648	0.000121198	0.0956173	0.81877	86.1	74.2	71.1	130	159.5	130.8	140.2	162.1	146.8
Q8BG21	Cacfd1	Calcium channel flower homolog	4	0	1.21066	1.12877e-05	1.31978	5.23249e-06	0.109122	0.761389	200.6	199.9	192.3	464.1	420.3	487.6	526.1	449.8	503.9
Q6PDJ1	Cachd1	VWFA and cache domain-containing protein 1	9	0	0.561046	0.0193761	0.791209	0.00326354	0.230163	0.660376	748	1197.6	657.6	1188.7	1312.2	1339.7	1468.4	1414.1	1622.4
Q01815	Cacna1c	Voltage-dependent L-type calcium channel subunit alpha-1C	18	0	1.38285	3.37217e-06	1.48896	1.77337e-06	0.106114	0.754484	498.6	576.8	513.7	1299.3	1450.5	1394.3	1505.2	1454.1	1501.1
O88427	Cacna1h	Voltage-dependent T-type calcium channel subunit alpha-1H	7	0	1.22994	3.29062e-05	1.24517	2.51437e-05	0.0152347	0.979053	187.9	225.2	213.4	431.3	493.8	544.4	538.8	431.5	514.8
O08532	Cacna2d1	Voltage-dependent calcium channel subunit alpha-2/delta-1	37	0	2.74392	1.3278e-06	2.73331	1.13608e-06	-0.010613	0.996252	1892.3	1968.7	2173.8	13643	16877.2	9906.2	15545.1	14044.5	10540.5
Q9Z1L5	Cacna2d3	Voltage-dependent calcium channel subunit alpha-2/delta-3	22	0	2.35153	6.05845e-06	2.20858	8.12118e-06	-0.142949	0.841744	593.4	621.3	636.8	3224.9	3918	2306.5	3162.6	3332.8	2062.6
Q8R3Z5	Cacnb1	Voltage-dependent L-type calcium channel subunit beta-1	1	0	-0.127555	0.597856	0.0522025	0.836971	0.179758	0.764702	154.7	120.1	192	112.8	198	116.5	144.5	141.3	198.2
Q8CC27	Cacnb2	Voltage-dependent L-type calcium channel subunit beta-2	8	0	0.564083	0.00669783	0.680014	0.00236037	0.115931	0.83288	1291.9	1231.6	1346.1	1902.8	2009.3	1808.9	2357.8	1648.9	2193
P54285	Cacnb3	Voltage-dependent L-type calcium channel subunit beta-3	5	0	0.460959	0.041296	0.410215	0.0644956	-0.0507442	0.937755	561.5	566.7	519.8	736.8	900.8	630.8	820.2	792	577.8
Q9JJV4	Cacng4	Voltage-dependent calcium channel gamma-4 subunit	2	0	2.55741	1.00704e-06	2.56766	9.00052e-07	0.0102468	0.980511	58.8	58.1	69	389	383.1	322.2	482.9	318.5	300.7
P62956	Cacng7	Voltage-dependent calcium channel gamma-7 subunit	4	0	2.13143	4.25554e-06	1.87799	9.34499e-06	-0.253437	0.577141	50.1	68.3	60.1	235	312.2	234.9	241.9	246	168.2
Q8VHW2	Cacng8	Voltage-dependent calcium channel gamma-8 subunit	7	0	1.63105	1.60053e-05	1.29391	7.95173e-05	-0.33714	0.372579	93.4	127.1	105	326	311.5	370.7	331.6	223.6	242.9
Q9CS00	Cactin	Cactin	12	0	-0.587635	0.00937007	-0.972899	0.000309464	-0.385265	0.266083	1785.3	1710	1746.7	1166.1	1090.6	1231.5	882.9	684	1103.8
Q8R0X2	Cacul1	CDK2-associated and cullin domain-containing protein 1	9	0	-1.08209	0.000511907	-1.35593	7.43613e-05	-0.273834	0.491906	2031.3	2084.6	1907.9	1053.7	946.4	845.2	796.9	991.4	565.1
Q9CXW3	Cacybp	Calcyclin-binding protein	17	0	-0.872833	0.000422577	-0.983469	0.000137639	-0.110636	0.771594	8531.6	8280.7	8160.9	4717	4670.9	4249.3	4191.9	5000.9	3437.7
B2RQC6	Cad	CAD protein	92	0	0.301279	0.0937838	0.370819	0.0468934	0.0695395	0.903688	14649.8	13610.3	16029.2	20279.3	17060.7	17234.9	21241.6	19960.7	16067.6
Q8R5M8	Cadm1	Cell adhesion molecule 1	7	0	0.737746	0.0116229	0.16605	0.573346	-0.571696	0.217297	1234.8	1206	1366.3	2019.7	1668.5	2660.4	1621.4	1033.6	1616.5
Q8BLQ9	Cadm2	Cell adhesion molecule 2	5	0	1.53311	0.0240762	1.22626	0.0768331	-0.306851	0.801601	163.8	344.4	141.4	455.1	1047.9	377	354.8	921.8	243.2
Q8R464	Cadm4	Cell adhesion molecule 4	4	0	1.48924	0.000973351	1.31361	0.00179802	-0.175623	0.865358	126.5	146.4	113.4	286	526.2	272.3	319.1	418.6	222.5
Q80TJ1	Cadps	Calcium-dependent secretion activator 1	15	0	-0.605181	0.0131391	-0.557348	0.0197052	0.047833	0.940618	1741.8	2499.5	1665.4	1243.5	1484.8	1154.7	1314	1486.7	1213.2
Q5IR70	Cage1	Cancer-associated gene 1 protein homolog	2	0	0.0611765	0.755674	0.371984	0.04696	0.310808	0.347234	129.4	159.7	140.3	125.6	152.7	169.7	200.3	168.2	187.2
Q08331	Calb2	Calretinin	6	0	-0.481916	0.14465	-0.691637	0.0379394	-0.209721	0.76604	1098.6	635.4	851.8	677.8	714.4	459.3	692.7	547.5	360.8
Q8CGU1	Calcoco1	Calcium-binding and coiled-coil domain-containing protein 1	16	0	-0.070552	0.641253	-0.107953	0.584231	-0.0374013	0.981253	1502.3	1714.1	1617.4	1239.2	1967	1396.9	1426.8	1702.6	1355.9
Q9R1W5	Calcrl	Calcitonin gene-related peptide type 1 receptor	7	0	1.84457	0.000138546	1.232	0.00309484	-0.612565	0.231364	543.4	515.6	606.4	1995.3	2022.8	1963.1	1748	708.6	1455.3
E9QA15	Cald1	Caldesmon 1	4	0	-0.0554677	0.791281	0.206573	0.280884	0.26204	0.502813	3694.2	3112.9	3930.6	3334.1	3416.7	3581.9	4151.8	4859.8	3379.1
Q8VCQ8	Cald1	Caldesmon 1	3	0	-0.182918	0.32279	0.0110794	0.971794	0.193997	0.674447	228.8	239.5	258.1	201.2	200.2	238.5	222	302.2	207.8
P62204	Calm1	Calmodulin	14	0	0.573416	0.00536881	0.839211	0.000463695	0.265795	0.447454	6109	5318	7034.7	9495.4	9442.1	8534.3	10115	10258	12656.3
P14211	Calr	Calreticulin	41	0	0.885795	0.00211258	1.28129	0.000180438	0.395499	0.400325	11360.7	12252.2	11914.7	19949.7	20625.1	25072.5	22711.6	25004.4	38636.3
O35887	Calu	Calumenin	26	0	1.05767	0.000389196	1.40214	4.68878e-05	0.344469	0.413361	5399	5220.6	5458.2	10133.1	10361	12972.9	11457.4	12988.5	18046.6
Q6XLQ8	Calu	Calumenin	11	0	1.11253	0.000484418	1.29429	0.00016026	0.181762	0.780847	3228.9	2655.5	3319.9	5620.6	7167.2	7114.1	6598	6139.3	9836.8
Q91YS8	Camk1	Calcium/calmodulin-dependent protein kinase type 1	12	0	0.0463887	0.803229	0.00984059	0.956255	-0.0365481	0.954908	3121.7	2326	3421	3460.5	3076.6	2621.4	3500.4	2999.1	2429.9
Q8BW96	Camk1d	Calcium/calmodulin-dependent protein kinase type 1D	8	0	-0.692262	0.00412771	-0.730341	0.00227285	-0.0380798	0.923447	1016.2	1305.3	1176.9	737.2	719.2	708.7	667.5	871.1	570.1
Q91VB2	Camk1g	Calcium/calmodulin-dependent protein kinase type 1G	4	0	1.33253	0.000359621	1.16734	0.00102371	-0.165186	0.716698	215.8	198.7	201	554.2	447.8	548.1	606.6	300.7	475.1
P11798	Camk2a	Calcium/calmodulin-dependent protein kinase type II subunit alpha	8	0	1.12893	0.0130579	1.35541	0.00613355	0.226482	0.89497	332.9	423	247.5	730	945.3	519.1	815.6	1274.1	477.7
F8WIS9	Camk2a	Calcium/calmodulin-dependent protein kinase type II subunit alpha	6	1	2.67726	#N/A	2.90429	#N/A	0.227029	#N/A		4.4	3	22.6	28.6	19.8	18	48.2	16.9
P28652	Camk2b	Calcium/calmodulin-dependent protein kinase type II subunit beta	14	0	0.753727	0.00122826	0.859768	0.000413182	0.106041	0.80467	4600.1	3962.4	4819.7	8827.3	6702.1	7034.9	8751.3	7332.7	8201.3
Q68EG2	Camk2b	Calcium/calmodulin-dependent protein kinase type II subunit beta	5	0	1.24558	1.71443e-05	1.4476	4.88895e-06	0.202017	0.521214	117	113.7	142.2	303.4	262.8	318	344.6	334.1	338.4
Q6PHZ2	Camk2d	Calcium/calmodulin-dependent protein kinase type II subunit delta	10	0	0.516017	0.012704	0.714782	0.00193833	0.198765	0.626132	945.9	1123.5	996.4	1316.6	1631.2	1436.3	1487.1	2003	1541.6
Q923T9	Camk2g	Calcium/calmodulin-dependent protein kinase type II subunit gamma	11	0	1.1901	1.28371e-05	1.30421	5.70049e-06	0.114107	0.744111	797.5	801.7	773.6	1778.9	1951.5	1683.6	2094.8	1986.8	1778
P08414	Camk4	Calcium/calmodulin-dependent protein kinase type IV	3	0	0.865566	0.023098	0.542481	0.113194	-0.323085	0.69951	219.6	246.8	183.8	551.1	380.2	253.4	373.2	348.2	225.6
Q8C078	Camkk2	Calcium/calmodulin-dependent protein kinase kinase 2	17	0	0.0261699	0.844992	-0.0590299	0.793027	-0.0851998	0.872027	2044	1680	2367.2	2225.6	1846.3	2130.8	2105.2	1792.7	1949.1
Q3UHL1	Camkv	CaM kinase-like vesicle-associated protein	8	0	1.69008	2.51248e-05	1.53333	4.83729e-05	-0.156752	0.732472	129.4	121	167.7	502.6	411.2	435.3	524.5	329.8	355.9
P49070	Camlg	Calcium signal-modulating cyclophilin ligand	11	0	0.476096	0.252035	1.25758	0.00772501	0.781483	0.308595	1020	993.7	991.1	1082.5	1150.1	1947	1904.8	1483.1	3796.4
A2AHC3	Camsap1	Calmodulin-regulated spectrin-associated protein 1	34	0	-0.687443	0.000605402	-0.708359	0.000438901	-0.0209156	0.974821	4094.4	4415.6	4223	2438.2	2523.2	2945.2	2582.4	2685.2	2525.2
Q8C1B1	Camsap2	Calmodulin-regulated spectrin-associated protein 2	29	0	-0.804543	0.000184202	-0.74865	0.000253463	0.0558924	0.896856	4857.9	5001	4798.5	2715.8	3020.7	2655.5	2905.7	3113.5	2704.3
A2A891	Camta1	Calmodulin-binding transcription activator 1	2	0	1.91965	3.19829e-05	2.05588	1.44431e-05	0.136229	0.810161	55.5	70.3	56.5	207.1	171.1	311.5	247.1	206.6	304.3
Q6ZQ38	Cand1	Cullin-associated NEDD8-dissociated protein 1	59	0	-0.788233	0.00315129	-0.73037	0.00407293	0.0578631	0.952123	24190.1	23037.5	23778.7	13518.5	16172.5	11425.4	14322.9	17618.3	10857.8
Q6ZQ73	Cand2	Cullin-associated NEDD8-dissociated protein 2	35	0	-0.38142	0.0323259	-0.352428	0.0437278	0.0289917	0.95765	6333.2	5460.9	6848	5200.5	4358.7	4752	5341.9	4558.9	4700.9
Q8VCF1	Cant1	Soluble calcium-activated nucleotidase 1	14	0	1.02024	0.000266767	1.24343	5.86992e-05	0.22319	0.610243	1063.3	1094.3	1205	2147.6	2162	2510.6	2960.8	2058.6	2941.9
P35564	Canx	Calnexin	52	0	1.00509	0.00158849	1.77022	2.95434e-05	0.765135	0.115106	18477.6	19307.8	19532.9	34545.8	34998	45497.8	50516.8	55217.3	89782.5
P40124	Cap1	Adenylyl cyclase-associated protein 1	23	0	-0.00379403	0.979061	0.0430489	0.861212	0.0468429	0.951623	9173.7	9031.4	9818.4	8842.1	9938.7	9169.1	9709.1	11181.6	7981.6
Q9CYT6	Cap2	Adenylyl cyclase-associated protein 2	21	0	0.107862	0.482531	0.118011	0.456796	0.0101486	0.991021	3300	3067	3518.3	3376.7	3790.7	3485.3	3577.2	3977.1	3173.6
O35350	Capn1	Calpain-1 catalytic subunit	3	0	-0.407849	0.318044	0.516326	0.506865	0.924175	0.38797	108.4	112.5	132.8	64.4	74.1	128.1	133.1	294.2	78.6
Q9ESK3	Capn10	Calpain-10	2	0	0.834142	0.00122649	0.957418	0.00035486	0.123276	0.759313	53.5	54.9	53.2	89.1	120.2	78.8	113.7	95	105.1
Q9JLG8	Capn15	Calpain-15	4	0	0.261416	0.102618	0.30325	0.0657554	0.0418342	0.94176	317.9	355.5	307.7	397.2	369.2	409.6	449.5	357.5	403.6
O08529	Capn2	Calpain-2 catalytic subunit	39	0	-0.161526	0.398349	-0.27813	0.138333	-0.116604	0.795101	6361.9	6786.7	6576.4	5776.5	6651.1	5208.1	5642.5	6466	4157.9
O08688	Capn5	Calpain-5	21	0	3.03276	9.1478e-07	2.74013	1.5163e-06	-0.292626	0.569611	387	375.9	441.7	3452.3	3966.6	2439.2	3504.7	2260.6	2283
Q9R1S8	Capn7	Calpain-7	19	0	1.31974	0.00230263	0.884846	0.0298837	-0.434894	0.443	845.8	992.2	879.8	2828.4	2269.1	1686.7	2576	1350.2	1092.4
O88456	Capns1	Calpain small subunit 1	10	0	-0.0484374	0.838665	0.374663	0.30012	0.4231	0.544899	2034.1	2207.4	1931.1	1985.8	2324.8	1658.2	2539.4	3775.8	1687.8
Q60865	Caprin1	Caprin-1	19	0	-0.597778	0.0179071	-1.15469	0.000590657	-0.556915	0.291204	9256.6	9331.1	8952.7	4731.7	4789.5	8676.7	3980.4	4569.7	3820
P47753	Capza1	F-actin-capping protein subunit alpha-1	10	0	0.693753	0.0034331	0.931298	0.000499275	0.237545	0.574575	1889.7	2047.4	1923.6	3484.7	2806.9	3188	3721.3	4487.4	2967.6
Q5RKN9	Capza1	Capping protein (Actin filament) muscle Z-line, alpha 1	3	0	0.331118	0.107089	0.830662	0.00135982	0.499543	0.189417	183.9	128.6	194.5	210.3	245.2	182.3	316.7	298.5	286.5
P47754	Capza2	F-actin-capping protein subunit alpha-2	10	0	0.257348	0.0900482	0.67816	0.00065241	0.420812	0.134978	2891.6	2623.6	3068.9	3399.6	3569.3	3291.5	4746.7	4821.6	4167.1
P47757	Capzb	F-actin-capping protein subunit beta	17	0	0.334793	0.0484792	0.844984	0.000241009	0.510191	0.0954707	5710.6	5324.2	5684.8	7218.3	7490.1	6378.3	10303.2	11029.1	8700.2
A2AMW0	Capzb	Capping protein (Actin filament) muscle Z-line, beta, isoform CRA_a	11	0	0.584686	0.00214552	0.908606	9.54844e-05	0.32392	0.25854	690.8	698.5	695.1	1099.6	1035	991.4	1381.3	1394.2	1137.4
F7CAZ6	Capzb	F-actin-capping protein subunit beta (Fragment)	6	0	-0.120362	0.511929	-0.116955	0.497238	0.003407	0.995718	327.4	276.6	315.5	277.4	320.4	248.1	327.5	230.1	290.3
Q9D1I2	Card19	Caspase recruitment domain-containing protein 19	5	0	-0.256309	0.258967	-0.0903342	0.673994	0.165974	0.776879	340.3	471.7	347.9	286.6	316.1	368.4	285.1	407	397.4
Q9CR86	Carhsp1	Calcium-regulated heat stable protein 1	4	0	-0.329664	0.157016	-0.425795	0.0582388	-0.0961313	0.841462	274.6	327.9	290.4	261.4	245.9	203.2	209.8	290.3	164.6
Q9WVG6	Carm1	Histone-arginine methyltransferase CARM1	9	0	-0.785758	0.00085616	-0.716621	0.00137764	0.0691377	0.893824	1482.8	1219.2	1558	889.7	854.9	726.4	953.6	857.4	781.3
Q6EDY6	Carmil1	F-actin-uncapping protein LRRC16A	48	0	0.968729	0.00711991	1.20273	0.00187235	0.234006	0.760246	2086.9	2429.9	1942.4	3495.6	5672	3473.8	4579.4	6776.8	3511.3
D3Z030	Carmil1	F-actin-uncapping protein LRRC16A	10	0	1.05862	0.00459045	1.14114	0.00193136	0.0825172	0.867394	643.4	718.8	667	1072.4	2077	1077.3	1440.5	1822.2	1212.8
Q80UY1	Carnmt1	Carnosine N-methyltransferase	8	0	-1.2208	3.25409e-05	-1.28725	1.87779e-05	-0.0664463	0.901119	1434.1	1571.1	1261.5	653.5	646.5	530.6	599.4	626.8	522
Q9ER72	Cars	Cysteine--tRNA ligase, cytoplasmic	45	0	-0.708783	0.00121522	-0.67442	0.00133857	0.0343637	0.965674	8879.1	8891.1	9656.6	5640.3	5895.4	5245	5680.7	6656.3	4848.2
Q8BYM8	Cars2	Probable cysteine--tRNA ligase, mitochondrial	15	0	0.815998	0.000672083	0.201882	0.272885	-0.614116	0.0663264	1073.9	1259.9	1077.7	1919.8	1992.9	2093.3	1202.2	1145.5	1576.2
Q8K3W3	Casc3	Protein CASC3	13	0	-0.000364787	0.936139	0.0554201	0.833407	0.0557849	0.92713	1288.3	1404.2	1262.9	1404.3	1044	1506.1	1633	1294.7	1182.6
Q6P2L7	Casc4	Protein CASC4	25	0	1.17019	3.66541e-05	1.42282	7.39869e-06	0.252632	0.441148	2785.8	3161.8	2557.8	5770.3	6752.7	6617.6	8185.1	6674	7944.6
Q7TN73	Casd1	CAS1 domain-containing protein 1	6	0	1.02928	0.00182242	0.950817	0.0029788	-0.0784584	0.904607	441.2	559.6	489.5	919.6	853.7	1268.4	1002.4	689.9	1188.4
O70589	Cask	Peripheral plasma membrane protein CASK	35	0	1.71842	9.23907e-06	1.64839	1.07965e-05	-0.0700279	0.901765	3501.8	4057.8	3380.8	11890.7	13906.1	10205.4	13853.5	10819	9623.9
A0A067XG53	Cask	Peripheral plasma membrane protein CASK (Fragment)	5	0	2.24467	0.000971615	1.60204	0.00998976	-0.642634	0.452024	8.6	14.7	4.7	43.4	54.6	34.7	42.9	12.5	29.6
B1AUH5	Cask	Peripheral plasma membrane protein CASK (Fragment)	2	0	2.60609	1.08813e-06	2.44999	1.41324e-06	-0.1561	0.782159	40.9	54.5	48.1	247.8	356.6	269.3	292.8	284.8	206.5
Q6P9K8	Caskin1	Caskin-1	15	0	0.628097	0.00504023	0.60597	0.00582349	-0.0221269	0.97237	907.4	1074.2	845.4	1266.6	1647.4	1455.2	1426.7	1633.2	1242.8
Q8VHK1	Caskin2	Caskin-2	20	0	0.695105	0.000978501	0.782574	0.000401009	0.087469	0.854287	1100.2	1146.6	1133.8	1709.4	1908.1	1855.7	1904	2221.3	1690
P29594	Casp2	Caspase-2	2	0	-0.915179	0.000200787	-1.06047	5.95444e-05	-0.145286	0.71112	190.4	175.9	177	111	85.5	91.6	79.9	83.8	96.8
P70677	Casp3	Caspase-3	14	0	-0.390946	0.0716103	-0.450838	0.034072	-0.0598922	0.89539	3843.6	3652.6	4254.2	3157.5	3163.7	2640	3114	3355.3	2127.5
O08738	Casp6	Caspase-6	7	0	-0.264623	0.180284	-0.3231	0.0969597	-0.058477	0.908702	1208.6	1171.4	1345.9	1030.3	1173.9	897.3	1023.8	1173.1	781.4
P97864	Casp7	Caspase-7	12	0	-0.663864	0.00284464	-0.706879	0.00179402	-0.0430151	0.946347	2634.7	2316.4	2540.2	1622	1787.8	1318.6	1763.5	1446.2	1379.8
Q9WUF3	Casp8ap2	CASP8-associated protein 2	11	0	-0.440094	0.0293068	-0.402857	0.0493196	0.0372372	0.926405	804.5	776.7	722.6	558.3	443.1	696.7	529.1	597.1	616.3
Q8C3Q9	Casp9	Caspase-9	4	0	-0.967104	0.00010605	-1.05711	4.76892e-05	-0.0900102	0.84531	532.3	486.7	580.9	265.6	308	244.8	242	258.4	268.5
O09165	Casq1	Calsequestrin-1	3	0	0.123354	0.514966	0.532389	0.069258	0.409035	0.541236	139.3	195.3	85.5	160.5	140.7	156.4	170.5	257.8	179.3
P51125	Cast	Calpastatin	10	0	-0.764656	0.032864	-0.817581	0.0287822	-0.0529247	0.985039	599.9	505.9	979	300.6	361.8	564.7	322	386.8	474.1
P24270	Cat	Catalase	24	0	1.11247	0.000142816	1.1416	9.86464e-05	0.029129	0.965218	6044.3	7052.9	5599.3	11510.6	15168.2	13746	12199.9	12942.5	16106.9
Q9WVC3	Cav2	Caveolin-2	2	0	0.222326	0.760857	0.0245444	0.764698	-0.197782	0.818262	175.1	251.3	197.2	220.2	153.3	354	242.4	85	306.9
Q66L44	Cbarp	Voltage-dependent calcium channel beta subunit-associated regulatory protein	5	0	2.40017	1.03933e-06	2.17661	1.77105e-06	-0.223558	0.565253	170	213.2	172	892.7	1063.3	974.7	1060.2	740.8	709
Q08024	Cbfb	Core-binding factor subunit beta	13	0	-0.942039	0.000589548	-0.949168	0.000442033	-0.00712855	0.978998	3782.4	3433.6	3776	2047.3	2064.2	1609.8	1942.5	2252.1	1498.5
P22682	Cbl	E3 ubiquitin-protein ligase CBL	14	0	-0.157757	0.382115	-0.149497	0.385699	0.00826012	0.997486	2070.4	2273.8	1911.7	1852.3	2105.1	1650.5	1928.8	2157.9	1553.4
Q3TTA7	Cblb	E3 ubiquitin-protein ligase CBL-B	6	0	0.159797	0.298769	0.115366	0.471688	-0.0444304	0.917595	322.1	315.2	363.3	380.5	377	360.3	376.7	394.4	312.8
Q9JIY2	Cbll1	E3 ubiquitin-protein ligase Hakai	3	0	-1.66431	2.19945e-06	-1.81818	1.12253e-06	-0.153866	0.69179	1188.3	1047	1176.8	384.8	387	304.7	332.9	305.9	328.8
P48758	Cbr1	Carbonyl reductase [NADPH] 1	16	0	-0.317283	0.0549346	-0.616647	0.0019381	-0.299363	0.32687	4623.2	4917.5	4507	4033	3978.2	3263.2	3236	3181.3	2744.4
Q8K354	Cbr3	Carbonyl reductase [NADPH] 3	17	0	-0.729368	0.00067102	-1.06414	3.92685e-05	-0.334769	0.257024	3844.4	4423.2	4024.5	2732.2	2372.3	2309.7	2075.2	2046.6	1757
Q91VT4	Cbr4	Carbonyl reductase family member 4	10	0	0.91485	0.00040677	0.383292	0.0456906	-0.531558	0.122439	1074.6	1125.9	1118.1	1803.3	2519.1	1934.4	1296.8	1426.4	1605.3
Q91WT9	Cbs	Cystathionine beta-synthase	9	0	-0.447123	0.0569206	-0.199453	0.383927	0.24767	0.582254	1077.5	1586.4	1235.6	809.5	899.5	1151.3	954.7	1192.4	1248.9
Q8VEH6	Cbwd1	COBW domain-containing protein 1	9	0	-0.103375	0.608091	-0.154995	0.396813	-0.0516204	0.91825	2414.3	2075.2	2326.4	2145.7	2379	1819.9	2403.8	2191.2	1526.6
P83917	Cbx1	Chromobox protein homolog 1	8	0	-2.85265	3.96161e-07	-3.01268	2.41974e-07	-0.160025	0.688558	3656.6	3183.5	3479.8	515.6	447.7	465.4	412.9	536.3	329.5
P30658	Cbx2	Chromobox protein homolog 2	5	0	-0.698106	0.0336106	-1.00824	0.00550299	-0.310131	0.660625	993.5	792.4	901.4	578.8	366.6	711	427.1	300.5	608.4
P23198	Cbx3	Chromobox protein homolog 3	9	0	-2.66419	3.94231e-07	-2.5907	3.52786e-07	0.0734915	0.886001	9949.5	9176.1	9620.5	1810.9	1461.4	1262.7	1566.5	1824.7	1380.8
Q9DCC5	Cbx3	Cbx3 protein	3	0	-2.78198	2.7146e-06	-2.41845	6.34966e-06	0.363528	0.514589	1632.7	1009.5	1613.2	225.5	233.7	159.5	265.7	322.7	207.6
O55187	Cbx4	E3 SUMO-protein ligase CBX4	9	0	-0.270241	0.079415	-0.361735	0.0248467	-0.0914938	0.81154	1148.2	1124.6	1106.8	960.1	853.9	988.3	844	810.8	975.3
Q61686	Cbx5	Chromobox protein homolog 5	10	0	-2.29313	9.277e-07	-2.6279	3.65849e-07	-0.334771	0.359729	11302.4	9761.3	10486.7	2511	2080.5	1845.8	1995.7	1687.6	1420.9
Q9DBY5	Cbx6	Chromobox protein homolog 6	5	0	-1.25468	3.50951e-05	-1.73752	3.00317e-06	-0.482841	0.161466	654.5	603.8	550.4	265.4	207.5	285.1	165	196	181.4
Q9QXV1	Cbx8	Chromobox protein homolog 8	9	0	-1.58992	8.84989e-05	-1.85878	2.5941e-05	-0.268853	0.672838	2070.9	2042.6	2033.9	708.1	469.3	864.7	487.5	488.5	718.9
Q9D1C2	Cby1	Protein chibby homolog 1	3	0	-0.073639	0.64156	-0.0311351	0.801339	0.0425039	0.950218	204.4	194.2	210.3	193.2	199.3	186.1	229.3	172.4	194.2
Q8K1A6	Cc2d1a	Coiled-coil and C2 domain-containing protein 1A	18	0	0.717821	0.000791565	0.581948	0.00286468	-0.135873	0.695808	1044.2	1087.7	1061.7	1888	1737.8	1626.7	1824.6	1532.1	1423.7
E9PX94	Cc2d1a	Coiled-coil and C2 domain-containing protein 1A	3	0	0.350968	0.0466096	0.106629	0.547315	-0.244338	0.43402	38.4	33.7	36.1	42.8	45.8	49.4	45.5	35.2	35.8
Q8BRN9	Cc2d1b	Coiled-coil and C2 domain-containing protein 1B	25	0	0.352074	0.0480887	0.276757	0.117263	-0.0753161	0.855037	1690.9	1674.3	1977.9	2375.1	2239.7	2205.1	2475	2173.1	1824.9
Q8CFW7	Cc2d2a	Coiled-coil and C2 domain-containing protein 2A	17	0	0.806643	0.000653136	0.878585	0.000334232	0.0719421	0.904993	760	788.7	825.1	1420.3	1473.7	1258.1	1739.7	1348.5	1276.2
Q8CH18	Ccar1	Cell division cycle and apoptosis regulator protein 1	29	0	-2.03115	2.20958e-06	-2.06016	1.78031e-06	-0.029009	0.974821	10241.6	9519.2	9580	2662.1	2633.4	1883	2289.5	2725.7	2020.4
Q8VDP4	Ccar2	Cell cycle and apoptosis regulator protein 2	38	0	-1.5619	6.86856e-06	-1.64015	4.4165e-06	-0.0782568	0.89497	13659	12995.5	12057.9	5172.7	3734.9	4204.5	4552.5	3680.8	4186.5
Q3MI99	Ccbe1	Collagen and calcium-binding EGF domain-containing protein 1	3	0	0.781839	0.0647687	0.937948	0.0324131	0.156109	0.904607	710.1	670	699.5	1380.1	732.9	1462.5	1655.9	750.7	1577.5
Q3TMW1	Ccdc102a	Coiled-coil domain-containing protein 102A	11	0	-0.353772	0.0168408	-0.135449	0.301536	0.218323	0.388122	910.9	923.8	958.4	734.1	716.5	735.1	842.2	872.6	828
Q9DCC3	Ccdc107	Coiled-coil domain-containing protein 107	1	0	0.43487	0.0556452	0.612551	0.0142546	0.177682	0.769094	27.1	50.1	40.2	51.1	52.1	55.5	62.7	64.7	52.1
A0AUP1	Ccdc112	Coiled-coil domain-containing protein 112	3	0	0.172141	0.457132	0.352983	0.132588	0.180842	0.738044	200.7	199.4	185.4	221.5	182.1	256.1	270.1	188	289.7
Q8VE99	Ccdc115	Coiled-coil domain-containing protein 115	5	0	0.00291575	0.889287	0.539677	0.119175	0.536762	0.365777	552.9	542.3	585.4	430.8	486.2	767	651.2	628.2	1163.6
Q8R344	Ccdc12	Coiled-coil domain-containing protein 12	5	0	-1.76286	2.09822e-06	-1.81173	1.5163e-06	-0.0488707	0.923447	2635.8	2081.7	2659.4	726.4	678.5	768.8	774	684.1	643.2
A2AEV7	Ccdc120	Coiled-coil domain containing 120	2	0	0.372929	0.106398	0.169254	0.481975	-0.203675	0.667138	96.1	99.1	91.6	121.8	101	148.6	131.4	86.3	104.8
Q9D8X2	Ccdc124	Coiled-coil domain-containing protein 124	16	0	-1.13002	0.000273754	-1.14871	0.000161063	-0.018695	0.933677	3745.2	3723.5	3495.8	1699.5	1640.1	1670.2	1480.1	2191.2	1274
Q3TC33	Ccdc127	Coiled-coil domain-containing protein 127	9	0	0.935356	0.000425339	1.90478	2.26646e-06	0.969428	0.0141458	288.2	322.3	289.8	515.2	650.1	556.4	988.4	1369	1013.8
Q8C7V8	Ccdc134	Coiled-coil domain-containing protein 134	8	0	1.22665	9.7319e-05	1.6184	1.03859e-05	0.391747	0.295671	1283.2	1512.1	1225.2	2646.4	3102.7	3659.8	3403.7	4396.5	4544.1
Q3TVA9	Ccdc136	Coiled-coil domain-containing protein 136	31	0	0.338493	0.264441	0.454686	0.160739	0.116193	0.926879	2429.2	2715.3	2628.3	2519.1	3269.7	4039.4	2644	2971.1	5037.4
Q8R0K4	Ccdc137	Coiled-coil domain-containing protein 137	8	0	-1.37976	0.000328991	-1.4961	0.00014025	-0.116335	0.850823	1203.2	1167.8	1387.7	456.6	383.2	604.6	390.3	332.5	609.7
Q8K2J4	Ccdc14	Coiled-coil domain-containing protein 14	2	0	0.290977	0.126821	0.174489	0.327698	-0.116488	0.825368	67.2	76	70.7	80.4	75.9	105.4	72.7	82.6	86.1
E9Q8Q6	Ccdc141	Coiled-coil domain-containing 141	29	0	0.359767	0.210829	0.501903	0.0847073	0.142136	0.850006	2860.2	2922.9	2985.4	3257.1	3078	4916.8	3559.4	3298.9	5558.6
F6V035	Ccdc149	Coiled-coil domain-containing 149	2	0	-0.641617	0.00685113	-0.694952	0.00412567	-0.0533345	0.937755	202	182.7	182.7	107.9	106.9	148.9	103.4	104	143.1
Q8C9M2	Ccdc15	Coiled-coil domain-containing protein 15	4	0	0.0595211	0.784332	-0.216035	0.264163	-0.275556	0.484909	205.6	249.6	197.7	192	222	266.4	179.7	165.5	216.9
Q8CDI6	Ccdc158	Coiled-coil domain-containing protein 158	2	0	-0.755856	0.000296445	-0.934868	5.42992e-05	-0.179013	0.543201	502.5	490.3	516.5	286.8	324.8	282.2	276.3	243.8	269.4
Q3UYG1	Ccdc160	Coiled-coil domain-containing protein 160	2	0	1	0.00682871	1.21652	0.00261367	0.216515	0.84851	126.6	121.9	102.9	181.5	240.2	281.1	245.1	177.1	394.4
Q9D162	Ccdc167	Coiled-coil domain-containing protein 167	5	0	1.035	0.000785278	1.38964	7.82308e-05	0.354641	0.396227	348.6	283	386.4	560.8	664.2	861	838.7	778.9	1049.7
E9Q1U1	Ccdc171	Coiled-coil domain-containing protein 171	2	0	0.000370349	0.875838	-0.0288062	0.987374	-0.0291766	0.958128	110	191.6	87.9	156.4	101.4	131.8	80.7	150.3	150.8
Q3U155	Ccdc174	Coiled-coil domain-containing protein 174	2	0	-1.6779	8.86539e-05	-2.16993	1.22739e-05	-0.492025	0.3658	64.6	58.1	45.6	20.6	20	12	15.2	10.2	12
Q640L5	Ccdc18	Coiled-coil domain-containing protein 18	2	0	-1.40431	0.00554498	-0.249667	0.396813	1.15464	0.186929	167.6	142	203.9	50.2	101.7	42.1	110.3	237.3	84.3
Q8C9S4	Ccdc186	Coiled-coil domain-containing protein 186	14	0	-1.07946	0.000210643	-0.837533	0.000867665	0.241928	0.586021	1554.6	1452.6	1476.9	773.8	713.4	634.7	835.1	1021.3	652.9
Q9JIG7	Ccdc22	Coiled-coil domain-containing protein 22	25	0	-0.382867	0.0446245	-0.147029	0.363989	0.235838	0.540236	3664.4	3651.1	3568.8	2893.1	3009.3	2444.9	3316.4	3842	2671.3
Q78PG9	Ccdc25	Coiled-coil domain-containing protein 25	11	0	-0.992704	0.000199298	-1.0416	0.000114974	-0.0488999	0.930589	4418.3	3483.9	4385.9	2161.5	2178.2	1835.5	2255.9	1921	1792.5
Q8CEG5	Ccdc28b	Coiled-coil domain-containing protein 28B	2	0	-0.0577232	0.719857	-0.300631	0.0745114	-0.242907	0.447007	519.6	499.3	505.8	445.7	495.7	523.5	449.7	339	449.2
Q3UHY7	Ccdc32	Coiled-coil domain containing 32	2	0	-0.294119	0.0849357	-0.286761	0.0863359	0.00735862	0.995839	62.4	78.3	75.1	60.8	56.8	58.4	62.3	52.3	62.3
Q9CR29	Ccdc43	Coiled-coil domain-containing protein 43	9	0	-0.974171	0.000208896	-1.18327	4.34038e-05	-0.209094	0.569052	1573.8	1429.8	1635.4	667.8	822.5	871.1	707.3	750.8	584.7
Q9D024	Ccdc47	Coiled-coil domain-containing protein 47	21	0	0.947539	0.00127172	1.51927	4.02122e-05	0.571732	0.175259	4201.1	4363.3	4217.8	6582.9	8549.5	9519.1	9922.6	11188.5	15528.6
Q810U5	Ccdc50	Coiled-coil domain-containing protein 50	12	0	1.26943	0.00424282	0.635123	0.157612	-0.634309	0.281048	1950.2	1931.8	1818	6006.2	3827.3	3907.3	4775.7	1876.5	2200.3
Q3URS9	Ccdc51	Coiled-coil domain-containing protein 51	12	0	0.539335	0.0085876	1.09798	7.59686e-05	0.558642	0.0976685	1231.5	1219.5	1226.9	1664.8	1673.9	2006.4	2161.8	2727.5	2983.4
Q6PHN1	Ccdc57	Coiled-coil domain-containing protein 57	1	0	-0.922047	0.0104481	-1.03529	0.00406657	-0.113247	0.855037	64.2	33.2	55.7	26.7	27.5	26.6	27.4	17.6	29.7
Q8R3Q6	Ccdc58	Coiled-coil domain-containing protein 58	4	0	-0.806376	0.0283144	-1.55228	0.000938645	-0.745899	0.304206	713.6	807.2	726.6	287.3	343.1	654.7	189.9	384.7	191.7
Q8R2N0	Ccdc59	Thyroid transcription factor 1-associated protein 26	3	0	-1.08017	0.00388462	-1.57258	0.000323006	-0.492405	0.422989	815.1	874.8	676.2	425.9	245.4	447.8	292.7	174.8	328
D3YZP9	Ccdc6	Coiled-coil domain-containing protein 6	16	0	-0.57951	0.0158422	-0.271743	0.159623	0.307767	0.520091	3601.4	3386	3629.9	2231.3	2672.3	2201.4	2783	3788	2223.5
Q3UJV1	Ccdc61	Coiled-coil domain-containing protein 61	5	0	0.82717	0.0128254	1.01076	0.00372247	0.183588	0.793204	225	333	243.6	478.4	341.2	602.6	543	406.5	665.7
Q3TCJ8	Ccdc69	Coiled-coil domain-containing protein 69	5	0	1.6007	5.90102e-05	1.63643	4.96415e-05	0.035724	0.996535	106.9	93.8	112.3	356.6	299	293.7	407.5	221.4	344.2
Q8VEG0	Ccdc71	Coiled-coil domain-containing protein 71	2	0	-0.399001	0.102906	-0.640772	0.0160914	-0.241771	0.653161	173.4	235.4	157.8	165.7	112.9	151.1	111.1	107.3	145
Q9CZH8	Ccdc77	Coiled-coil domain-containing protein 77	8	0	1.13384	0.000287481	1.15438	0.00023496	0.0205456	0.995152	411.3	362.7	465.1	910	786.8	1022.3	893	727.3	1137.8
Q5SP85	Ccdc85a	Coiled-coil domain-containing protein 85A	3	0	0.904039	0.000891612	1.46443	2.88621e-05	0.560395	0.164056	166.2	171.8	151.5	299.8	321.5	294.7	530.4	488.3	332.1
Q6PDY0	Ccdc85b	Coiled-coil domain-containing protein 85B	6	0	-0.286083	0.225876	0.348087	0.17252	0.63417	0.169775	367.1	461	364.4	365	292.2	320.8	484	656.4	377.5
E9Q6B2	Ccdc85c	Coiled-coil domain-containing protein 85C	9	0	-0.468053	0.0102235	-0.11902	0.409011	0.349033	0.255668	1016.2	1059.6	1083.8	744.9	785.3	754	949.1	1122.2	838.1
Q9JJ89	Ccdc86	Coiled-coil domain-containing protein 86	7	0	-2.53228	3.2562e-07	-2.47826	2.82984e-07	0.0540251	0.901994	2496.5	3132.5	2709.3	512.8	404.4	524.2	485.9	501.5	509
Q5SNZ0	Ccdc88a	Girdin	94	0	0.674256	0.00542475	0.856282	0.00136534	0.182027	0.73898	14756.2	15921.9	14416.4	22691.6	26652.7	22616.3	26025	34298	21314.6
Q6VGS5	Ccdc88c	Protein Daple	63	0	0.250228	0.167768	0.419459	0.0278933	0.169231	0.657427	6604.3	6190.7	7354.9	7805.3	6959.3	9201.6	9058.4	7971.4	9919.2
Q8VC31	Ccdc9	Coiled-coil domain-containing protein 9	9	0	-0.614857	0.00648235	-0.231331	0.189129	0.383526	0.31684	1507.8	1619.9	1497.3	937.3	961.2	1121.6	1113.7	1652.8	1173.3
Q8C3X2	Ccdc90b	Coiled-coil domain-containing protein 90B, mitochondrial	15	0	0.857627	0.00227737	1.60023	2.89266e-05	0.742604	0.09017	2005.6	2241.1	2044	3247.8	3972.5	4178.8	4848.6	8201.5	6022.8
Q9D8L5	Ccdc91	Coiled-coil domain-containing protein 91	9	0	-0.601182	0.0140503	-0.496257	0.0282045	0.104924	0.894581	859.7	860.1	834	535.2	670.8	477.5	533.7	784.4	492.4
Q8VDN4	Ccdc92	Coiled-coil domain-containing protein 92	7	0	-0.556069	0.00872774	-0.448038	0.0213845	0.108032	0.849061	671.4	571.4	615.9	381.8	445.3	437.1	429.8	548.9	383.8
Q7TQK5	Ccdc93	Coiled-coil domain-containing protein 93	30	0	-0.181805	0.258771	-0.0598193	0.702726	0.121985	0.759313	5791.8	5529.1	5739	5220.9	5605.6	4213.5	5671.3	5881.1	4814.6
Q9D6J3	Ccdc94	Coiled-coil domain-containing protein 94	11	0	-2.39045	3.76473e-07	-2.23501	3.8718e-07	0.155442	0.700742	2366.7	2049.7	2372.5	454	423	417.8	412.5	552.6	477
Q9CR92	Ccdc96	Coiled-coil domain-containing protein 96	2	0	0.343329	0.0392001	0.268159	0.0980837	-0.0751699	0.850859	301.3	274.1	249	353.7	343	349.2	289.4	358	345.4
Q9DBT3	Ccdc97	Coiled-coil domain-containing protein 97	6	0	-1.50506	1.22126e-06	-1.33483	2.31186e-06	0.170229	0.51993	918	875.5	896.7	322.9	319	305.9	352.8	356.4	357.3
Q8K2I2	Cchcr1	Coiled-coil alpha-helical rod protein 1	7	0	0.294143	0.113873	0.275624	0.130906	-0.0185191	0.978869	427.9	384.3	421.9	456.7	464.7	591.8	495.9	436.4	561.6
Q8K2Y9	Ccm2	Cerebral cavernous malformations protein 2 homolog	15	0	2.14764	2.50845e-06	2.30456	1.45375e-06	0.156921	0.779352	746.6	765.5	881.7	3566.1	4081.1	2959.8	4768.7	3923	3134.1
P51943	Ccna2	Cyclin-A2	3	0	-1.00181	0.0132002	-1.03202	0.0143816	-0.030205	0.981979	418.4	393.8	463.6	262.3	107.7	267.1	219.1	135.7	269.1
P24860	Ccnb1	G2/mitotic-specific cyclin-B1	9	0	-0.096747	0.616011	-0.200338	0.496015	-0.103591	0.958607	1002.1	849.7	1086.8	1051.2	525	1171.8	954.7	591.6	1011.3
Q810T2	Ccnb3	G2/mitotic-specific cyclin-B3	1	0	-1.09167	0.00118925	-1.66948	4.43692e-05	-0.57781	0.196882	33	38.1	36.1	14.1	18.2	18	11.6	14.6	7.5
Q62447	Ccnc	Cyclin-C	2	0	-1.47145	1.29912e-05	-1.66951	4.28461e-06	-0.198056	0.577218	528.6	435.2	443.5	175.4	155.8	176.3	171.8	122.2	148.4
P25322	Ccnd1	G1/S-specific cyclin-D1	10	0	-2.28721	1.25659e-06	-2.45455	7.37132e-07	-0.167342	0.764702	3143.6	3513.2	3455.9	801.7	521.9	748.2	698.5	581.3	565.1
P30280	Ccnd2	G1/S-specific cyclin-D2	8	0	-2.6553	3.55099e-07	-3.02143	2.05795e-07	-0.366135	0.298491	1707.2	1886.2	1729.9	305	230.1	309.9	241.7	188.6	225.3
P30282	Ccnd3	G1/S-specific cyclin-D3	2	0	-0.315119	0.3127	-0.169851	0.515329	0.145269	0.904607	75.7	100	67.4	44.2	81.5	69.7	62.6	103.4	50.1
Q3TVC7	Ccndbp1	Cyclin-D1-binding protein 1	4	0	0.254702	0.254985	0.152946	0.466544	-0.101756	0.886368	274.5	297.6	284.5	283	431.3	307.7	276.6	315.4	360.4
Q9Z238	Ccne2	G1/S-specific cyclin-E2	2	0	-1.4664	0.000941886	-1.6043	0.000559156	-0.1379	0.939603	174.5	196.7	132	64.8	35.5	81.8	43	51.5	71
P51945	Ccng1	Cyclin-G1	1	0	0.241067	0.539068	-0.260147	0.329709	-0.501214	0.413711	58.5	58.9	72.3	80.8	50.8	92.6	65.7	32	60.7
Q61458	Ccnh	Cyclin-H	5	0	-1.62323	2.22556e-06	-1.6838	1.5684e-06	-0.0605724	0.910984	1125.3	1012	1151.9	402.6	350.9	314.2	357.1	340.4	326.3
O88874	Ccnk	Cyclin-K	8	0	-2.1727	3.76473e-07	-2.35284	2.31855e-07	-0.180134	0.565006	1574	1426	1651.6	377	325.7	329	318.3	310.9	281.4
Q52KE7	Ccnl1	Cyclin-L1	4	0	-0.463648	0.0204886	-0.862131	0.000512099	-0.398483	0.24935	243.4	215.4	222.3	192.9	150.7	150.3	147.7	116	111
Q9JJA7	Ccnl2	Cyclin-L2	5	0	-0.693715	0.0392355	-1.12246	0.00239045	-0.428746	0.422144	812.1	704	792.8	583.7	399.1	444.7	408.4	198.6	453.5
Q9QWV9	Ccnt1	Cyclin-T1	14	0	-1.5917	6.49619e-06	-1.71079	3.23954e-06	-0.119089	0.762761	3586	3059.9	3438.8	1158.6	1028.5	1158.8	965.2	877.2	1238.4
Q7TQK0	Ccnt2	Cyclin-T2	3	0	-1.25972	0.00177281	-1.2088	0.00235535	0.050917	0.940618	477.6	538.1	417.4	163.9	139.9	294.7	160.8	174.7	284.5
Q8BGU5	Ccny	Cyclin-Y	10	0	2.02175	1.3296e-06	2.09336	9.5557e-07	0.0716117	0.922012	570.8	551.7	594.4	2424.8	2420.9	2126.2	3004.7	2208.1	2113.9
D3YUJ3	Ccnyl1	Cyclin Y-like 1	9	0	2.06798	1.88482e-06	2.2209	1.11502e-06	0.152926	0.785853	597.2	559.5	616.5	2570.4	2632.3	2232.3	3289.7	2127.5	2849.2
Q7TSH4	Ccp110	Centriolar coiled-coil protein of 110 kDa	5	0	0.619031	0.00087853	0.622406	0.000745907	0.00337501	0.997596	257.3	259.8	261.3	404.1	384.1	407.3	425.7	369.6	403
Q640L3	Ccpg1	Cell cycle progression protein 1	15	0	0.998967	0.000605615	1.08444	0.000343408	0.0854751	0.931122	1012.9	1144.3	987.4	1891.6	2067.7	2325.4	1929.4	1846.8	2892.1
Q9WU84	Ccs	Copper chaperone for superoxide dismutase	4	0	-0.978153	0.000362493	-1.08395	0.000141787	-0.105795	0.829809	784.3	832	802	395.1	476.2	356.3	405	432.6	303.2
Q8QZT2	Ccsap	Centriole, cilia and spindle-associated protein	1	0	-0.438719	0.016287	-0.41442	0.0199102	0.0242999	0.970309	105.3	94	111.9	73.3	72.8	83.5	83.3	67.8	82.4
Q8C0C4	Ccser1	Serine-rich coiled-coil domain-containing protein 1	1	0	1.43202	1.61011e-05	1.55383	7.12096e-06	0.121813	0.767315	37.2	37.8	39	103.3	120.2	84.1	125.6	106.8	102.3
Q3UHI0	Ccser2	Serine-rich coiled-coil domain-containing protein 2	18	0	0.595494	0.00236723	0.593054	0.00218118	-0.00244001	0.997478	1735.8	1406	1557.9	2571.7	2304.6	2224.9	2551.3	2283.9	2254
Q6RUT7	Ccsmst1	Protein CCSMST1	4	0	0.383801	0.14494	0.883221	0.00429645	0.499421	0.308798	156.4	123.5	168.3	157	188.5	239.3	230.9	235.3	360.5
P80314	Cct2	T-complex protein 1 subunit beta	39	0	-0.038217	0.817901	0.226973	0.244769	0.26519	0.484092	18648.4	20122.7	20030.3	21370.7	17877.2	18016.3	22554.5	27389.9	18875.4
P80318	Cct3	T-complex protein 1 subunit gamma	48	0	-0.0651622	0.698602	0.142361	0.45089	0.207524	0.59	17543.2	17541.6	18782.6	18380.3	17272.8	15835.4	20463.2	22791.1	16199.7
P80315	Cct4	T-complex protein 1 subunit delta	36	0	0.0472351	0.783485	0.25933	0.156725	0.212095	0.580234	10434	10715.3	11260.9	11579.6	10990.7	10918.6	13186.2	15078.7	10527.6
P80316	Cct5	T-complex protein 1 subunit epsilon	41	0	-0.017099	0.916997	0.213161	0.311949	0.23026	0.600468	22740.9	24899.5	25207.2	26756.3	22281.1	22951.9	27897.1	34181.6	22368.1
P80317	Cct6a	T-complex protein 1 subunit zeta	36	0	-0.00800296	0.970892	0.323527	0.0877791	0.33153	0.346056	10869.1	10406.4	12293.6	11423.5	11700.2	10259.7	14038.7	16376.6	11592.6
P80313	Cct7	T-complex protein 1 subunit eta	41	0	-0.061983	0.690893	0.124089	0.465754	0.186072	0.596807	15586.2	16410.6	16669.8	16810.2	14730.2	15079.6	17677.1	20114.1	15246.6
P42932	Cct8	T-complex protein 1 subunit theta	50	0	-0.0886799	0.625158	0.15327	0.468263	0.24195	0.558202	18461.6	18608.8	19946.7	19218.8	18009.7	16389.4	20593.1	25779.3	17035.6
Q8C1Y8	Ccz1	Vacuolar fusion protein CCZ1 homolog	22	0	0.17988	0.265539	0.331247	0.0544589	0.151367	0.693839	1739.1	1895.5	1834.2	2037.9	2219.8	1937.3	2332.8	2578.1	1969.4
Q8R422	Cd109	CD109 antigen	53	0	1.9353	1.22628e-06	1.66194	3.01616e-06	-0.273367	0.380434	4684.3	4945.8	5563.6	18763.2	19150.9	20195.5	19060.4	14746.8	14271.9
O35566	Cd151	CD151 antigen	7	0	2.6667	7.7122e-06	1.80012	0.000161437	-0.866584	0.104111	531.6	654.6	760.6	4015	4148.5	4198.2	3164.2	1330.8	2284.7
P11609	Cd1d1	Antigen-presenting glycoprotein CD1d1	5	0	1.98824	1.9969e-06	2.18511	9.21594e-07	0.196872	0.611087	486.7	506.6	518.7	1831.6	2424.3	1743	2625.4	2259.9	1990.7
O54901	Cd200	OX-2 membrane glycoprotein	3	0	3.10912	0.000227474	2.76768	0.000480751	-0.341446	0.786039	111.5	134.6	100.4	1079.7	1440.8	469.3	1009.2	1025.4	325.1
Q91V98	Cd248	Endosialin	1	0	2.29706	1.09545e-05	2.25313	1.1444e-05	-0.0439284	0.940138	131.5	133.8	138.4	778.5	714.1	491.4	872	594.9	457.6
Q8VE98	Cd276	CD276 antigen	4	0	2.8029	1.94864e-06	2.65335	2.59716e-06	-0.149555	0.811916	317.2	372.5	311.5	2483.2	2755.5	1748.1	2745.9	2008.2	1544.7
Q9JLQ0	Cd2ap	CD2-associated protein	16	0	-0.00190276	0.986926	0.0431079	0.786565	0.0450106	0.937755	2156	1791.2	2122.5	2091.8	1979.5	1990.4	2314.5	2055.9	1883.4
Q9CWK3	Cd2bp2	CD2 antigen cytoplasmic tail-binding protein 2	7	0	-1.99982	5.81924e-06	-2.18072	2.78211e-06	-0.180894	0.722383	1103.5	971.8	1152.3	271.3	215.7	320	251	277.6	183.3
Q9DCG2	Cd302	CD302 antigen	2	0	0.978626	0.00318393	0.807993	0.0122837	-0.170633	0.724775	23	21.4	20.2	38.9	49.7	38.7	44.3	23.9	44.9
Q9Z1P5	Cd320	CD320 antigen	3	0	0.943076	7.53313e-05	0.912803	8.02756e-05	-0.0302735	0.94235	179.5	164.5	182	323.7	349.1	338.5	306.3	316.3	367.7
Q08857	Cd36	Platelet glycoprotein 4	7	0	2.75747	1.64984e-06	2.56885	2.39727e-06	-0.188623	0.73898	256.8	272.5	284.1	2002.1	2130.9	1367.3	2095.1	1502.3	1228.8
Q76KJ5	Cd3eap	DNA-directed RNA polymerase I subunit RPA34	8	0	-1.32397	2.89046e-05	-1.19707	4.77401e-05	0.1269	0.80343	809.5	810.5	819.7	319.7	287.8	367	309.3	323.3	431.5
P15379	Cd44	CD44 antigen	7	0	1.95277	6.66201e-07	1.79271	9.25428e-07	-0.16006	0.631467	1510.4	1731	1834.6	6102.7	6624.2	6923.2	6287.7	5399.1	5899.8
Q61735	Cd47	Leukocyte surface antigen CD47	6	0	3.22028	4.28582e-07	2.9933	5.27727e-07	-0.226986	0.628486	419.6	439.1	481.9	4362.8	4793.7	3337.5	4676.9	3017.1	2981.1
P41731	Cd63	CD63 antigen	4	0	1.65768	1.61912e-05	1.41817	4.23328e-05	-0.239511	0.592346	602.5	917.9	799	2223.1	2822.2	2272.6	2153.8	2274.6	1770.1
Q00609	Cd80	T-lymphocyte activation antigen CD80	2	0	-0.134688	0.954236	-0.229259	0.707579	-0.0945713	0.919855	109.9	262.3	119.2	137.1	160.2	150.3	163.9	117	138.3
P35762	Cd81	CD81 antigen	5	0	2.88998	2.53244e-06	1.91769	4.68608e-05	-0.972292	0.0714716	691	869.6	788.1	7557.6	5024.9	4827.5	3973.3	2083.1	2817.4
A0A140LHT1	Cd81	CD81 antigen (Fragment)	1	0	4.46997	1.02829e-06	3.32889	6.69731e-06	-1.14108	0.11034	6.9	8.5	15.6	276.4	243.9	166.7	144	70	97.5
P40237	Cd82	CD82 antigen	3	0	1.87748	0.000504336	1.41154	0.00227663	-0.465933	0.612191	86.8	123.8	94.3	414.3	504	202	274.8	338.1	198.2
P40240	Cd9	CD9 antigen	4	0	2.46117	0.000227153	1.57984	0.00626891	-0.881333	0.22745	332.6	312.4	379.8	2500.7	1828.7	1313.8	1558.2	455	1050.3
O89103	Cd93	Complement component C1q receptor	8	0	1.31694	0.0348153	0.56011	0.278094	-0.756832	0.558721	193	187.9	395.9	481.9	324.3	1129.1	354.1	241.7	549.5
Q9Z0M6	Cd97	CD97 antigen	10	0	1.67206	3.56737e-05	1.82604	1.69947e-05	0.153976	0.837821	239.8	223.7	226.9	885.8	634.8	679.5	1089.9	706.3	651.7
Q8BIF0	Cd99l2	CD99 antigen-like protein 2	5	0	1.40575	6.67267e-06	0.266402	0.104059	-1.13935	0.00624239	342.9	385.4	362.9	866.6	969.6	1055	488	422.9	401.6
P56389	Cda	Cytidine deaminase	1	0	-0.179821	0.836306	-0.684096	0.114393	-0.504275	0.480016	23.9	16.6	36.3	21.3	22.3	24.2	20.9	5.7	21.2
Q8CC12	Cdan1	Codanin-1	11	0	-0.470104	0.00843166	-0.301484	0.0605222	0.168621	0.600947	678.7	666.9	681.1	503.5	534	425.6	559.2	585.9	499.4
Q8CII2	Cdc123	Cell division cycle protein 123 homolog	12	0	-0.0647518	0.710182	-0.237271	0.187241	-0.172519	0.672838	2488.7	2726.9	2446.7	2805.7	2295	2225.3	2374	2407.5	1718.8
Q8R349	Cdc16	Cell division cycle protein 16 homolog	25	0	-0.479942	0.0272051	-0.490102	0.0218503	-0.0101602	0.97716	6633.6	6213.1	6768.6	5217.2	4916.4	3930.7	4900.9	5446	3618.7
Q9JJ66	Cdc20	Cell division cycle protein 20 homolog	5	0	-0.174667	0.475503	-0.183207	0.425698	-0.00853937	0.981253	302.7	271.2	325	286.7	189.6	320.1	287.9	175.6	328.2
Q8BGZ4	Cdc23	Cell division cycle protein 23 homolog	23	0	-0.392198	0.0664792	-0.422288	0.049956	-0.0300895	0.965705	5240.3	4268.2	5147.5	4041.9	4129.6	2995.9	4228.1	3725	2983.8
P48967	Cdc25c	M-phase inducer phosphatase 3	2	0	0.455456	0.189599	0.655618	0.140575	0.200161	0.959017	146	229.2	150.1	229.3	253.2	237.8	194	456.1	177.4
Q99JP4	Cdc26	Anaphase-promoting complex subunit CDC26	5	0	-1.16459	2.10756e-05	-0.927509	9.42777e-05	0.237076	0.422019	884.1	836.9	908.5	398	428.3	346.7	443	504	435.5
A2A6Q5	Cdc27	Cell division cycle protein 27 homolog	17	0	-0.281948	0.154066	-0.139069	0.426054	0.142878	0.795363	2718.6	3137.8	2707.7	2478.3	2018.6	2546.9	2472.5	3173.3	2131.3
Q8CFI2	Cdc34	Ubiquitin-conjugating enzyme E2 R1	6	0	-0.962701	0.000335477	-0.987355	0.000222192	-0.0246541	0.95765	1222	1182.4	1253.4	717.4	590.3	569.1	677	679.2	488.8
Q61081	Cdc37	Hsp90 co-chaperone Cdc37	14	0	-0.742456	0.00199043	-0.741066	0.00173703	0.00138969	0.996252	7349.6	6059.8	7248.9	3920.8	4713.1	3714	4475.8	4502.6	3381.4
Q9CZP7	Cdc37l1	Hsp90 co-chaperone Cdc37-like 1	7	0	-0.487864	0.0729757	-0.374985	0.133615	0.112879	0.90845	1347.7	1502.7	1154.2	914.1	1184	757.5	1044.7	1318.9	724.4
Q9DC48	Cdc40	Pre-mRNA-processing factor 17	19	0	-1.19722	2.57529e-05	-1.38044	7.45036e-06	-0.183215	0.576507	4762.7	4114.8	4638.7	2018.1	1802.7	2073.8	1965.6	1538.5	1687.5
P60766	Cdc42	Cell division control protein 42 homolog	12	0	1.17819	0.000264682	0.704707	0.00778845	-0.47348	0.227402	4879.2	5642.1	5231.6	12475	12838	10334.6	10158.5	6192.4	9323.4
Q3UU96	Cdc42bpa	Serine/threonine-protein kinase MRCK alpha	49	0	1.60722	2.05499e-06	1.75635	1.01755e-06	0.149137	0.667478	2212.6	2458.1	2420.1	7041.7	7838.4	6723	8871.4	7686	7398.4
H7BX44	Cdc42bpa	Serine/threonine-protein kinase MRCK alpha	12	0	1.03639	7.62644e-05	0.881537	0.000204319	-0.154854	0.667595	173	190	183.1	350.6	350.3	419.2	370.2	341.6	294.3
Q7TT50	Cdc42bpb	Serine/threonine-protein kinase MRCK beta	56	0	1.07375	2.53364e-05	1.10983	1.72952e-05	0.0360821	0.947845	5686.8	5569.5	5870.7	12283.8	11697.5	12069.2	13789	11852.8	11321.7
Q91W92	Cdc42ep1	Cdc42 effector protein 1	11	0	0.288288	0.180813	0.280187	0.246492	-0.00810117	0.95408	887.6	902.5	783.7	1011	1106.2	1025.9	1051.2	1313	761.3
Q8JZX9	Cdc42ep2	Cdc42 effector protein 2	2	0	0.289477	0.0657539	-0.127231	0.405308	-0.416708	0.147609	152.7	134.5	160.6	164.9	195	187.4	135.2	139.3	135.5
Q9CQC5	Cdc42ep3	Cdc42 effector protein 3	1	0	-0.163456	0.443971	-0.651305	0.0048371	-0.487849	0.169775	37.6	39.9	56	38.9	42.7	37.6	29.9	27.7	27.4
Q9JM96	Cdc42ep4	Cdc42 effector protein 4	11	0	-0.087903	0.662692	-0.228616	0.333955	-0.140713	0.84851	810.3	958.6	833	616.4	1075.2	756.5	672.3	997.8	550.5
Q8BHL7	Cdc42se1	CDC42 small effector protein 1	2	0	2.3655	2.8557e-06	1.85783	1.5742e-05	-0.507672	0.226342	41.7	48.2	42.5	258.3	196.4	227.6	200.6	112.8	166.5
Q8BGH7	Cdc42se2	CDC42 small effector protein 2	1	0	2.44706	5.66161e-07	1.97255	1.76747e-06	-0.474509	0.173376	273.2	307.4	367.7	1577.2	1887.1	1706.8	1457.4	1103.6	1160.7
Q9Z1X9	Cdc45	Cell division control protein 45 homolog	3	0	-0.390334	0.036436	-0.438228	0.0199102	-0.0478935	0.921781	447.3	413.5	447.8	363.4	294.5	340.5	313.2	274.5	378.1
Q6A068	Cdc5l	Cell division cycle 5-like protein	30	0	-1.94387	2.6861e-06	-2.0847	1.59358e-06	-0.140832	0.82027	9632.8	8937.9	8827.1	2513.3	1796.1	2811.8	2014.5	2148	2296.4
Q9Z0H0	Cdc7	Cell division cycle 7-related protein kinase	2	0	0.179549	0.92039	-0.291117	0.416858	-0.470666	0.694364	34.4	38.8	26.4	40.3	17.8	54.7	32.7	12.8	35.9
Q8JZM7	Cdc73	Parafibromin	24	0	-1.96878	6.27049e-06	-1.98979	5.29069e-06	-0.021012	0.98465	8177	7830.8	7436.9	2046.3	1523.6	2419.5	1841.8	1655.3	2405.7
Q14B71	Cdca2	Cell division cycle-associated protein 2	10	0	-0.95779	0.00523834	-1.14014	0.00121123	-0.182354	0.716064	565	408.4	569.2	254.3	243.5	296.4	251.5	148.3	300.1
Q99M54	Cdca3	Cell division cycle-associated protein 3	7	0	0.997009	0.0429199	0.59813	0.225653	-0.398879	0.673056	425.1	340.2	441.7	929.6	439.8	1039.6	820.1	334.8	672.2
Q9CPY3	Cdca5	Sororin	3	0	-1.38628	0.0815519	-1.4726	0.0353937	-0.0863201	0.877361	808.5	500.9	608	252	84	397.5	220.8	38.4	431.7
Q9D0M2	Cdca7	Cell division cycle-associated protein 7	3	0	-1.26263	0.000234044	-1.28171	0.000211878	-0.0190794	0.98465	283.6	270.2	231.5	101.5	80.9	144.9	95.8	104	123.2
Q922M5	Cdca7l	Cell division cycle-associated 7-like protein	6	0	-0.975087	0.00415485	-1.18982	0.00102361	-0.214732	0.728978	1051.6	785.3	815.5	499.7	329.8	519.8	396.7	269.8	496.2
Q8BHX3	Cdca8	Borealin	12	0	0.410383	0.358272	0.288584	0.647961	-0.121799	0.873393	925.1	640.7	1220.5	1445.5	815.6	1442	1441.2	540	1422.1
P70408	Cdh10	Cadherin-10	9	0	1.07132	0.000148584	1.19581	5.7346e-05	0.124493	0.804986	485.4	575.6	432.8	956.6	1149.9	1032.5	1126.7	1311.3	983.9
Q9WTR5	Cdh13	Cadherin-13	19	0	1.92722	1.69816e-05	1.54171	6.87323e-05	-0.385517	0.440096	1741	2038.7	1873	6306.9	5672.9	9518.7	5916.2	4325.4	6215.6
E9Q3A7	Cdh19	Cadherin 19, type 2	5	0	1.09673	0.000548699	1.21005	0.000228111	0.113317	0.84851	353.8	289.1	349.9	643.7	592.8	886.8	710.5	647	939.3
P15116	Cdh2	Cadherin-2	25	0	0.9673	7.92603e-05	0.960226	6.6996e-05	-0.00707405	0.99362	2448.1	2827.2	2337	4728.5	4693.2	5461.7	5018.3	4752.3	5040
Q9Z0M3	Cdh20	Cadherin-20	15	0	0.56156	0.0103043	0.49901	0.0189284	-0.0625502	0.905309	1076.1	1070.1	1108.3	1539.3	1403.5	1860.4	1537.7	1266.6	1795.1
P39038	Cdh4	Cadherin-4	17	0	0.493634	0.086726	0.616274	0.0339316	0.12264	0.856403	1120.3	855.8	1149	1366	1119.6	1914.5	1543.7	1259.2	1987.6
P97326	Cdh6	Cadherin-6	8	0	0.693715	0.00372231	0.803481	0.00139186	0.109767	0.842397	311.7	396.9	255.7	473	519	567.7	599.4	585.7	497.9
Q9DB75	Cdip1	Cell death-inducing p53-target protein 1	1	0	1.70813	0.010777	0.288143	0.960118	-1.41998	0.116048	76.1	77.1	58.5	243.6	267.5	180.6	135.1	24	99.4
Q8VDP6	Cdipt	CDP-diacylglycerol--inositol 3-phosphatidyltransferase	4	0	0.988262	0.00102647	1.51859	4.54962e-05	0.530331	0.224359	295.8	362.6	316.5	532.1	669.3	732.6	805.8	784.2	1203.2
P11440	Cdk1	Cyclin-dependent kinase 1	15	0	0.508232	0.095377	0.469194	0.128425	-0.0390387	0.95765	3948	2467.1	4804	6201	4207.2	5548.8	5825.6	3650.8	6054.6
Q3UMM4	Cdk10	Cyclin-dependent kinase 10	3	0	-0.782004	0.00152388	-0.887862	0.000698414	-0.105858	0.886001	225.2	237.5	222.7	166.9	105.3	126.4	116.2	118.7	135.5
P24788	Cdk11b	Cyclin-dependent kinase 11B	27	0	-0.85588	0.000180714	-0.832317	0.000193687	0.0235633	0.952705	5336.6	5751.3	5420.4	3400.2	2654.7	3066.4	2983.2	3095.7	3192.6
Q14AX6	Cdk12	Cyclin-dependent kinase 12	17	0	-1.58007	2.17228e-05	-1.72003	9.26263e-06	-0.139957	0.764201	4425.1	3781.9	4427.8	1401	1214.6	1610.3	1217	1024.6	1593.6
Q69ZA1	Cdk13	Cyclin-dependent kinase 13	13	0	-1.36762	0.000405739	-1.44149	0.000210633	-0.0738652	0.904619	2343	2187.4	2128.7	814.1	675.8	1090.7	722.2	593.9	1135.7
O35495	Cdk14	Cyclin-dependent kinase 14	10	0	1.20869	0.000178353	1.18206	0.00018991	-0.0266305	0.954908	526.1	623.4	508.8	1293.3	1443	1096.5	1526	1259.9	976.8
Q04735	Cdk16	Cyclin-dependent kinase 16	13	0	1.38081	4.22362e-05	1.22945	8.79021e-05	-0.151364	0.72633	746.9	801.2	774	2015.9	2306.8	1724.4	2260.7	1543.5	1640.6
Q8K0D0	Cdk17	Cyclin-dependent kinase 17	19	0	1.22758	5.49516e-05	1.18755	6.15091e-05	-0.0400364	0.934804	3192.6	3110.3	3077.3	7615.1	7993.9	6357	8474.6	5903.6	6986.6
Q8BWD8	Cdk19	Cyclin-dependent kinase 19	2	0	-1.27937	0.000168417	-1.51204	3.62317e-05	-0.232672	0.569052	508	563.7	546.6	243.4	226.7	196.6	216.9	132.6	217.9
P97377	Cdk2	Cyclin-dependent kinase 2	14	0	-0.00292942	0.981352	-0.143543	0.444539	-0.140613	0.742364	3583.9	2864.9	3854.6	3765.5	3171.3	3345.7	3386.1	2591.7	3349.8
O35207	Cdk2ap1	Cyclin-dependent kinase 2-associated protein 1	2	0	-2.74955	2.75621e-05	-2.98246	1.17163e-05	-0.232905	0.777507	239.5	191.2	264	34.8	22.4	46.1	27.3	17.3	43.3
P30285	Cdk4	Cyclin-dependent kinase 4	10	0	-1.11156	8.53772e-05	-1.04637	0.00010221	0.0651941	0.919608	1696.1	1609.5	1597.9	804.9	799.7	664.7	913.1	652	809.1
P49615	Cdk5	Cyclin-dependent-like kinase 5	11	0	-0.187445	0.262128	-0.277831	0.115571	-0.0903862	0.863568	1657.1	1631.8	1605.2	1473.7	1633.9	1190.2	1447.5	1431.5	1157.8
Q8BTW8	Cdk5rap1	CDK5 regulatory subunit-associated protein 1	7	0	0.84702	0.00752788	0.274815	0.420813	-0.572205	0.215995	368.6	349.7	430.2	630.1	644.4	791.4	393.3	330.8	665.4
Q8K389	Cdk5rap2	CDK5 regulatory subunit-associated protein 2	43	0	-0.232954	0.191091	-0.124672	0.44874	0.108282	0.83288	3921.1	3873.5	3774.8	3156.3	2865	3823	3370.9	3041.2	4199.5
Q99LM2	Cdk5rap3	CDK5 regulatory subunit-associated protein 3	17	0	0.130255	0.727731	0.429094	0.161808	0.298839	0.622557	2958.4	3133.3	3141.3	2787.8	2845.4	4472.2	3477.4	3275.1	5678.7
Q64261	Cdk6	Cyclin-dependent kinase 6	11	0	-0.166999	0.459059	-0.0485557	0.730532	0.118443	0.897605	1525.3	1411.9	1335.2	1390.9	1424	990.5	1383.5	1762.8	984.7
Q03147	Cdk7	Cyclin-dependent kinase 7	6	0	-1.39838	0.000113515	-1.68461	2.3688e-05	-0.286231	0.535617	1082	1153.9	1165.4	479.3	332.4	478.6	374.1	260.8	423.2
Q8R3L8	Cdk8	Cyclin-dependent kinase 8	2	0	-0.902998	0.000546897	-0.866099	0.000635044	0.0368996	0.94688	127.2	121	112.7	77.6	59	56.4	76.5	64.4	57.1
Q99J95	Cdk9	Cyclin-dependent kinase 9	15	0	-0.230934	0.41854	-0.448387	0.0841002	-0.217453	0.660376	2501	2105.7	2488.5	2279.6	1784.5	1981.6	1931	1030	2238.8
Q91WE6	Cdkal1	Threonylcarbamoyladenosine tRNA methylthiotransferase	19	0	0.573574	0.109252	0.728635	0.0608772	0.155061	0.922012	1754.5	1946.6	1683.1	2292.1	2162.4	3558.3	2455.3	1982.2	4484.5
Q3UTQ8	Cdkl5	Cyclin-dependent kinase-like 5	7	0	0.490331	0.00870556	0.558367	0.0041975	0.0680363	0.899604	332.1	322.6	327.1	457.5	494.3	427.4	554.4	420.1	471.3
P39689	Cdkn1a	Cyclin-dependent kinase inhibitor 1	5	0	-2.76154	1.43018e-06	-3.03111	7.4634e-07	-0.269573	0.673011	1324.5	1502.3	1462.3	254.3	142.6	235.6	211.3	152.8	160.6
P46414	Cdkn1b	Cyclin-dependent kinase inhibitor 1B	7	0	-2.58442	2.69286e-06	-2.50734	3.23954e-06	0.0770848	0.882812	962.8	940.4	1025.5	171.9	208.2	108.2	164	206.4	144.7
Q8BI72	Cdkn2aip	CDKN2A-interacting protein	20	0	-1.91613	2.48834e-06	-2.25224	8.1778e-07	-0.336112	0.372849	4765.8	5098.8	4438.1	1311.5	1003.2	1475	889.5	1085.9	1026.7
Q9D211	Cdkn2aipnl	CDKN2AIP N-terminal-like protein	3	0	-1.35355	6.69377e-06	-1.35782	5.72733e-06	-0.00427297	0.994469	411.7	447.6	436.8	166.5	154.3	186.4	153.6	168.6	183.5
P55271	Cdkn2b	Cyclin-dependent kinase 4 inhibitor B	1	0	-0.981342	0.0102428	-0.828534	0.0167074	0.152809	0.92713	140.1	235.3	154.7	76.5	106.8	85.2	91.1	141.5	65.9
Q60772	Cdkn2c	Cyclin-dependent kinase 4 inhibitor C	7	0	-0.598943	0.0400323	-0.491189	0.0638147	0.107754	0.934738	2365.3	2564.3	2214.8	1509.1	1975.7	1232.2	1515.1	2369.3	1198.4
Q60773	Cdkn2d	Cyclin-dependent kinase 4 inhibitor D	1	0	0.0745229	0.76435	0.0444448	0.825417	-0.0300781	0.981253	110.7	119.9	114.6	124.9	95.8	142.8	122.5	126.2	107.3
Q32MD9	Cdon	Cell adhesion molecule-related/down-regulated by oncogenes	4	0	0.55675	0.0357464	0.845736	0.00379095	0.288985	0.546947	112	86.6	92.3	176.9	111.5	139.5	216.6	144.9	161.3
Q8R3A2	Cdpf1	Cysteine-rich DPF motif domain-containing protein 1	1	2	-4.05644	#N/A	-5.88652	#N/A	-1.83007	#N/A	133.1	129.3	110.3	8.4	7.3	6.7	2.1
P97817	Cdr2	Cerebellar degeneration-related protein 2	5	0	-0.917935	0.000222205	-0.724633	0.000997582	0.193302	0.565253	250.1	226.2	249.8	139.2	106.9	138.2	135.9	143.1	160.4
A2A6T1	Cdr2l	Cerebellar degeneration-related protein 2-like	19	0	-0.243662	0.250161	-0.154554	0.442764	0.0891073	0.89497	2732.6	2578.9	2712.9	1963	1880.4	2934	2177.4	1981.7	3050.1
Q99L43	Cds2	Phosphatidate cytidylyltransferase 2	6	0	1.01078	0.00044532	1.56549	1.57602e-05	0.554708	0.14832	311.1	376	312.5	556.4	680.2	777.6	808.6	1032.1	1117.9
Q8R4E9	Cdt1	DNA replication factor Cdt1	3	0	-0.304973	0.203743	-0.444346	0.0557312	-0.139373	0.769094	141.2	166.2	121.9	120.9	103.5	123.1	111.6	75.9	128
Q4VAA2	Cdv3	Protein CDV3	13	0	-1.60427	2.65526e-05	-1.93162	5.21243e-06	-0.327351	0.384739	4290.2	4031.3	3855.1	1207.4	1415.1	1382.4	913.2	1426.2	852.5
Q9WTK2	Cdyl	Chromodomain Y-like protein	8	0	-1.51498	4.58685e-05	-1.94972	6.17961e-06	-0.434745	0.304206	908.8	720.5	877.4	256.9	260.2	360	232	168.8	248.1
Q9D5D8	Cdyl2	Chromodomain Y-like protein 2	3	0	-0.647917	0.00335084	-0.895537	0.000318119	-0.24762	0.452965	177.3	151.6	175.8	111.9	108.4	101.8	88.6	75	107.7
P53569	Cebpz	CCAAT/enhancer-binding protein zeta	31	0	-0.665322	0.0168006	-1.22912	0.000353728	-0.563796	0.217062	6742.8	6019.5	6321.9	4662.8	3237.1	4133.6	3124.1	1832.4	3184.4
A0A0R4J046	Cebpz	CCAAT/enhancer-binding protein zeta	8	0	-0.482452	0.104145	-1.13014	0.00236168	-0.647685	0.265426	869.9	855.3	736.1	735.9	400.3	625.5	453.6	240.1	430.8
Q8BTE5	Cebpzos	Protein CEBPZOS	1	0	0.359228	0.078821	0.503251	0.0165949	0.144023	0.717433	123.4	121.4	105.7	141.1	125.6	182.9	153.2	183.8	159.8
Q91WM2	Cecr5	Cat eye syndrome critical region protein 5 homolog	12	0	0.535762	0.0195604	0.0442899	0.894287	-0.491472	0.188905	1399.3	1602.9	1276.8	1930.2	2367.3	1905.8	1372.5	1831.6	1208.3
Q99MX7	Cecr6	Cat eye syndrome critical region protein 6 homolog	1	0	2.60557	5.65874e-06	2.12338	2.62791e-05	-0.482185	0.322772	12.7	12.6	8.3	68	73.4	63.1	70.4	37.2	38.8
P28659	Celf1	CUGBP Elav-like family member 1	11	0	-1.03481	3.21585e-05	-1.33063	4.38145e-06	-0.295816	0.275328	5052.6	4424.8	4791.4	2363	2389.6	2211.7	2047.4	1816.5	1809.3
Q9Z0H4	Celf2	CUGBP Elav-like family member 2	9	0	-1.52625	3.67576e-06	-1.75774	1.26154e-06	-0.231495	0.442732	2245.4	2405.8	2065.5	767.9	745.7	818.3	656.5	746.7	583
V9GX43	Celf2	CUGBP Elav-like family member 2 (Fragment)	2	0	-1.62806	5.08338e-06	-2.05596	9.47895e-07	-0.4279	0.206386	328.7	251.9	255.2	103.9	84.5	82	70	66.6	64.4
Q7TN33	Celf6	CUGBP Elav-like family member 6	1	0	-0.0672522	0.834698	-0.117734	0.584693	-0.0504814	0.916652	44.4	61.9	43	51	39.2	52.3	41.7	63.1	32.8
O35161	Celsr1	Cadherin EGF LAG seven-pass G-type receptor 1	18	0	1.3714	0.000383899	1.08911	0.00170224	-0.282287	0.600468	815.9	930.8	845.4	1833.3	2906.3	1966.7	1698.6	2444.9	1371
Q9R0M0	Celsr2	Cadherin EGF LAG seven-pass G-type receptor 2	17	0	1.57856	5.62918e-05	1.31347	0.000221695	-0.265085	0.523634	909.7	855.7	959.4	2677.2	2451.4	3009.6	2797.4	1536.4	2438.4
A2AEE7	Celsr2	Cadherin EGF LAG seven-pass G-type receptor 2	6	0	1.48871	9.9831e-06	1.65153	3.96551e-06	0.162821	0.669724	40.7	35	43.6	110.2	96	128.6	129.9	113.2	131.7
Q8BI06	Cemip	Cell migration-inducing and hyaluronan-binding protein	10	0	2.52053	6.15696e-06	2.25239	1.28349e-05	-0.268137	0.63856	235.7	278	281.1	1961.4	1386.2	1212.9	1679.2	885.4	1222.4
O35216	Cenpa	Histone H3-like centromeric protein A	2	0	-0.577449	0.0155791	-1.16802	0.000287104	-0.590566	0.191783	676.7	655	612.2	391.9	581.4	329.4	305.2	306.8	253.1
P27790	Cenpb	Major centromere autoantigen B	3	0	-0.13564	0.391819	-0.174511	0.263892	-0.0388708	0.936613	387.9	322.3	380.8	353.7	318.8	320.6	341.9	333.1	291.7
P49452	Cenpc	Centromere protein C	13	0	-1.3616	1.18263e-05	-1.56457	3.75622e-06	-0.202965	0.546844	2034	1981.9	1891.6	701.9	868	729	606.4	768.4	622.4
Q6RT24	Cenpe	Centromere-associated protein E	52	0	0.140309	0.613802	0.151522	0.576278	0.0112137	0.987582	5820.5	4942.9	6038.9	7353	4697.8	6467.7	7094.4	4699.5	6869.1
E9QKK1	Cenpe	Centromere-associated protein E	12	0	0.530963	0.29613	0.129699	0.809254	-0.401264	0.730799	80.2	81.4	86.1	128.1	59.3	170.5	89.3	66.4	115.3
E9Q3P4	Cenpf	Centromere protein F	49	0	-1.04146	0.00169276	-0.980181	0.00213425	0.0612808	0.948418	4158.2	3223.2	4192.9	1728.1	1499	2396.1	1732.6	1567.9	2566.7
Q9QYM8	Cenph	Centromere protein H	6	0	-0.464153	0.0159639	-0.440803	0.0171301	0.0233496	0.98465	731	658.5	665	496.9	475.2	517.2	545.1	408.7	559.8
Q8K1K4	Cenpi	Centromere protein I	1	0	0.0891779	0.706793	0.444539	0.0878923	0.355361	0.486644	240.5	246.2	255.1	237.9	266.1	285.1	259.1	458.4	292
Q569L8	Cenpj	Centromere protein J	3	0	0.665238	0.00375438	0.706646	0.00258329	0.0414078	0.958803	94.6	101.2	87.9	167.5	133.1	149.3	150.8	128.1	184.1
Q9ESN5	Cenpk	Centromere protein K	5	0	-0.714303	0.00334814	-0.853467	0.00096125	-0.139164	0.773947	773.9	594.6	713.7	448.6	463.7	356.8	424.3	410.4	317.7
Q3U3S3	Cenpl	Centromere protein L	2	0	-0.930878	0.00442081	-1.21972	0.000734745	-0.288844	0.622753	245.4	227.8	264.4	113.2	171.1	102.6	108.3	135.3	73.1
Q8K015	Cenpo	Centromere protein O	3	0	-0.652275	0.0298216	-0.798727	0.00949617	-0.146453	0.81839	37.5	30.5	36.2	18.3	28.7	19.3	16.1	28.3	15.5
Q9CZ92	Cenpp	Centromere protein P	3	0	-0.950865	0.00072946	-0.871121	0.000989509	0.0797437	0.926405	235.1	219.5	269.9	108.9	136.2	129.7	117.5	167.2	111.4
Q9CPQ5	Cenpq	Centromere protein Q	6	0	-0.926213	0.000285077	-1.31242	1.87538e-05	-0.386211	0.237428	750.8	688.9	791.8	344.8	413.1	416.4	277.9	353.9	266.7
Q9D084	Cenps	Centromere protein S	2	0	-0.65769	0.0023338	-0.490568	0.0110158	0.167122	0.673056	315.9	291.9	286.2	191.7	209.7	165.3	211.1	242.4	182.8
Q3TJM4	Cenpt	Centromere protein T	4	0	-1.24292	4.11077e-05	-1.63334	4.76205e-06	-0.390422	0.244888	481.1	371.3	509.2	177.1	209	189.2	160.5	137.7	140.7
Q9CXS4	Cenpv	Centromere protein V	10	0	-0.983061	4.85744e-05	-1.50868	1.95486e-06	-0.525615	0.0662968	2108.7	1960.1	1993.8	998.5	1130.3	938.3	723.5	675.1	732
Q80V31	Cep104	Centrosomal protein of 104 kDa	7	0	0.0760828	0.594307	-0.0931457	0.511476	-0.169228	0.567749	420.6	471.2	434.1	461.2	440.2	496.3	391.7	440.3	411
Q7TSG1	Cep120	Centrosomal protein of 120 kDa	17	0	0.244285	0.134025	-0.164468	0.288563	-0.408752	0.170629	1320.2	1227.9	1390	1459.9	1447.2	1757.6	1132.4	1100.2	1281.2
Q8BI22	Cep128	Centrosomal protein of 128 kDa	9	0	0.644909	0.00363095	0.569795	0.00741046	-0.0751147	0.873636	635.6	625.1	705.8	898.8	1119.9	1056.2	841.2	921.6	1156.1
Q62036	Cep131	Centrosomal protein of 131 kDa	36	0	0.685251	0.0262024	0.826621	0.00814537	0.141371	0.811622	3101.2	3098.9	3419.6	4533.9	3890.9	7043.5	5031.2	4789.4	7240.2
Q6P5D4	Cep135	Centrosomal protein of 135 kDa	19	0	0.33095	0.132234	-0.0180111	0.835468	-0.348961	0.359594	1107.4	1069.9	1119.3	1267.1	1251.5	1628	999.1	878.8	1377.8
A2AUM9	Cep152	Centrosomal protein of 152 kDa	5	0	-0.711664	0.00650827	-0.793865	0.00406756	-0.0822011	0.94176	228.4	186.2	224.1	100.3	118.8	170.9	114.8	141.9	111.7
Q6ZQ06	Cep162	Centrosomal protein of 162 kDa	20	0	0.206081	0.392475	0.211722	0.319188	0.00564143	0.96708	1084.1	1214.5	1130.9	1192.7	1061.3	1702.1	1200.1	1273	1498.5
Q5DU05	Cep164	Centrosomal protein of 164 kDa	12	0	0.458806	0.0108411	0.849874	0.000210028	0.391068	0.186371	650	702	661.6	845.7	945.7	976.1	1174.1	1084.1	1371
Q6A065	Cep170	Centrosomal protein of 170 kDa	57	0	-1.03795	9.12888e-05	-0.940198	0.000151647	0.0977501	0.83073	10144.6	10312.9	9368.2	4480.5	4526.8	5518.4	4637.9	5918	4988.1
A0A0A6YX99	Cep170	Centrosomal protein of 170 kDa (Fragment)	5	0	-0.4644	0.0231547	-0.347355	0.0798382	0.117046	0.78441	646.6	794	657.3	494.1	417.6	608.8	501.1	580.3	567.6
E9Q4Y4	Cep192	Centrosomal protein 192	20	0	0.474252	0.0253279	-0.0122576	0.929746	-0.486509	0.17666	1533.5	1544.7	1567	2073.2	1761.7	2618.2	1459.9	1426.8	1719.2
Q60952	Cep250	Centrosome-associated protein CEP250	32	0	0.222792	0.284364	0.218823	0.321836	-0.0039689	0.979333	1442	1460.7	1432.9	1501.3	1598.6	1959.7	1416	1515.2	2114.5
Q6A078	Cep290	Centrosomal protein of 290 kDa	18	0	0.299656	0.0704516	0.548296	0.00423881	0.24864	0.429173	1012.3	1090.7	1099.5	1336.2	1219.7	1385.9	1421.4	1461.8	1800
Q8BQ48	Cep295	Centrosomal protein of 295 kDa	2	0	0.292006	0.289422	0.160087	0.563829	-0.131919	0.861347	157.9	165	159.4	182.1	150.7	257.7	154.9	158.3	225.7
E9Q309	Cep350	Centrosomal protein 350	23	0	-0.158822	0.302997	-0.0947155	0.530787	0.064106	0.891623	1857.2	1824	1795.4	1482.9	1560.1	1862.7	1543.2	1676.2	1909.2
Q99NF3	Cep41	Centrosomal protein of 41 kDa	12	0	-0.550278	0.00553663	-0.526527	0.00654322	0.0237518	0.969368	1628.4	1486.4	1701.8	1059.1	1231.7	998.4	1075	1270.7	998.1
Q5HZK1	Cep44	Centrosomal protein of 44 kDa	7	0	0.424463	0.0121332	0.181342	0.216506	-0.243121	0.396667	631.6	671.4	627	918	763.4	908.8	738.4	749	701.1
Q8BT07	Cep55	Centrosomal protein of 55 kDa	30	0	1.92181	0.00136294	1.87204	0.00174542	-0.0497712	0.94176	1741.5	1290.2	1887.1	9018.1	3899.8	5719.4	9321.5	3133.3	5550.5
Q8CEE0	Cep57	Centrosomal protein of 57 kDa	7	0	-0.216146	0.25086	-0.327499	0.0840572	-0.111353	0.808104	593	551.5	607	463	463.2	581.6	415	403.3	577.5
Q3UPP8	Cep63	Centrosomal protein of 63 kDa	5	0	0.12926	0.4611	0.115903	0.550302	-0.0133577	0.966869	657.9	502.2	665.3	631.8	685.8	678.9	631.4	560.3	786.4
Q8C0D9	Cep68	Centrosomal protein of 68 kDa	8	0	0.0511807	0.900218	0.340888	0.199692	0.289707	0.577218	521.9	529.8	526.7	467.3	488	680.1	579.4	537.9	881.8
Q6IQY5	Cep70	Centrosomal protein of 70 kDa	4	0	0.694505	0.00252292	0.0883723	0.692612	-0.606132	0.078625	282.1	289	296.4	458.9	425.8	519.2	333.8	244.4	344.1
Q9D3R3	Cep72	Centrosomal protein of 72 kDa	5	0	1.04177	0.00655939	1.00634	0.00865666	-0.0354228	0.955855	121.8	109.2	143.5	259.1	183.8	328.1	227.5	171.9	352.9
Q0VEJ0	Cep76	Centrosomal protein of 76 kDa	4	0	0.420486	0.0303163	0.40808	0.0298599	-0.0124058	0.998597	134.1	161.7	166.7	221.5	170.2	227.3	211.8	203.9	198
Q6IRU7	Cep78	Centrosomal protein of 78 kDa	17	0	0.187867	0.332779	0.0716436	0.721926	-0.116224	0.818262	1581.5	1649.9	1350.9	1858.1	1449.9	1911.6	1585.7	1390.6	1839.3
Q9D5R3	Cep83	Centrosomal protein of 83 kDa	4	0	0.440471	0.0346221	0.934806	0.000478767	0.494335	0.183184	136.8	157	153.2	177.6	212.1	216.9	225.3	330.6	298.6
Q8BMK0	Cep85	Centrosomal protein of 85 kDa	11	0	-0.270564	0.12712	-0.336728	0.0757705	-0.0661646	0.932568	694.3	741.7	692.6	646.7	461.6	656.3	600.8	579.4	505.3
E9QA61	Cep85l	Centrosomal protein 85-like	1	0	0.534149	0.0778519	0.438496	0.170583	-0.0956522	0.873643	13.7	9.9	13	14.1	21.1	17.8	16.5	11.1	22
Q9CZX2	Cep89	Centrosomal protein of 89 kDa	10	0	0.658482	0.00353233	0.705284	0.00216224	0.046802	0.940637	343.8	370	416	555.5	544.6	683.2	619.1	521.1	701.9
Q8BVV7	Cep95	Centrosomal protein of 95 kDa	5	0	0.364298	0.143528	0.604744	0.0256259	0.240445	0.676596	212.2	305.6	233.1	262.2	324.8	379.6	291	390.5	460.4
Q9CZ62	Cep97	Centrosomal protein of 97 kDa	15	0	-0.0938033	0.608847	0.0459504	0.878636	0.139754	0.795057	854.4	972.4	876.9	821.5	939.9	772.1	935.7	1108.4	747.1
Q8BGS7	Cept1	Choline/ethanolaminephosphotransferase 1	2	0	1.56769	0.000126701	1.81216	4.13943e-05	0.244469	0.728978	67.8	85.3	73.8	202.7	271	198.9	335.8	179.4	281.6
Q8K4Q7	Cerk	Ceramide kinase	1	0	2.09494	1.98451e-06	1.93541	3.01338e-06	-0.15953	0.724775	103.1	104.7	117.1	381.5	486	520.5	447	333.9	461.8
P27545	Cers1	Ceramide synthase 1	2	0	1.13983	0.000515202	1.1598	0.000314089	0.0199722	0.94176	190.5	229.4	172.6	353.7	579.8	372.1	433.1	408.8	481.9
Q924Z4	Cers2	Ceramide synthase 2	7	0	0.84758	0.00408271	1.12445	0.000640349	0.276872	0.602804	963.8	915	1008.2	1502.3	1547.5	2145.3	1992.3	1591.2	2710.7
Q9D6K9	Cers5	Ceramide synthase 5	9	0	0.753389	0.0145386	1.0082	0.0030166	0.254813	0.706812	863.5	836.2	887.4	1370.9	1176.3	1814	1694.5	1210.2	2299
Q8C172	Cers6	Ceramide synthase 6	2	0	1.18976	0.000544619	1.58898	6.50715e-05	0.399221	0.431699	165.3	175.8	184.6	336	381.5	481.7	448.6	417.8	715.1
Q91WG0	Ces2c	Acylcarnitine hydrolase	1	0	0.100811	0.759853	-0.0867441	0.636885	-0.187555	0.743798	440.3	623.9	390.7	510.6	627.3	422.3	387.1	707.8	275.1
Q9R1K9	Cetn2	Centrin-2	8	0	-0.100951	0.496033	0.213302	0.20974	0.314253	0.309754	2600.2	2661.1	2751.2	2496.3	2077	2897.7	2936.9	3021.8	3330.5
O35648	Cetn3	Centrin-3	11	0	0.667163	0.00214721	1.07591	6.18623e-05	0.408745	0.184959	1863.2	1907.6	1875.8	2966.5	2501.6	3498.4	3680.3	4142.2	4080.8
Q8BTU1	Cfap20	Cilia- and flagella-associated protein 20	5	0	-0.886881	0.000617118	-0.998029	0.000228489	-0.111148	0.81877	390.1	327.8	379.4	181.1	230	182.3	201.5	150.7	197.2
Q8C6E0	Cfap36	Cilia- and flagella-associated protein 36	18	0	-0.619899	0.00229552	-0.730758	0.000654667	-0.110859	0.767099	3249.9	2871.4	3193.2	1910.3	2157.3	1993.5	1814.6	2145.6	1652.6
Q6ZPR1	Cfap97	Cilia- and flagella-associated protein 97	2	0	-0.314275	0.0736002	-0.574348	0.00467035	-0.260074	0.442732	128.5	144.9	126.1	108.9	92.3	120.1	88	80.2	100.1
O88271	Cfdp1	Craniofacial development protein 1	12	0	-3.71015	1.89811e-07	-3.78984	1.16743e-07	-0.0796931	0.900848	4703.3	4381.6	4139	404.4	286.5	319.5	328.7	321.6	305.8
P18760	Cfl1	Cofilin-1	27	0	0.154271	0.379503	0.212204	0.201532	0.0579338	0.891623	26608.3	30775.6	28852.2	37163.4	31352.8	27452.4	34260.2	31270.7	34369.9
P45591	Cfl2	Cofilin-2	15	0	0.53444	0.0121608	0.651871	0.00458066	0.117431	0.849061	2852.3	3395.8	2947.9	4372.2	4622	4325.1	5026.3	5649.1	3773.4
Q8BHG9	Cggbp1	CGG triplet repeat-binding protein 1	7	0	-3.20428	2.71195e-07	-3.11856	2.08087e-07	0.0857218	0.867187	3371.7	2926.2	3187.2	385	278.9	365.2	314.7	418.5	358.9
P59242	Cgn	Cingulin	3	0	-0.514527	0.0426646	-0.176302	0.355269	0.338225	0.537353	1476.2	1365	1175.1	945.9	1007.7	857.9	999	1622.7	932.6
Q6AW69	Cgnl1	Cingulin-like protein 1	1	0	1.26506	1.84032e-05	1.28619	1.34335e-05	0.021131	0.965084	39.8	41.1	31.9	99.1	82.5	89.5	95.6	88.7	90.8
Q8R1U2	Cgref1	Cell growth regulator with EF hand domain protein 1	5	0	0.629948	0.0125179	0.917661	0.00148726	0.287713	0.554772	119	146.1	80.1	173.7	193.6	166.9	244.9	205.2	202
Q8BMJ7	Cgrrf1	Cell growth regulator with RING finger domain protein 1	4	0	0.310966	0.487275	0.29791	0.55286	-0.0130562	0.97716	126.6	138.5	128.6	123	130.2	235.2	151.9	98.3	233.8
Q9CQG1	Chac2	Putative glutathione-specific gamma-glutamylcyclotransferase 2	5	0	-0.772204	0.00395749	-0.867021	0.0017537	-0.0948173	0.87988	568.2	516.1	628.7	313.5	409.3	280.2	337.2	361.4	240.6
E9Q7T7	Chadl	Chondroadherin-like protein	3	0	0.956188	0.00185805	1.08974	0.000731308	0.133548	0.84851	256.8	243.2	223.8	436.4	578.8	389.1	472.6	663	404.9
Q9QWF0	Chaf1a	Chromatin assembly factor 1 subunit A	10	0	-2.60439	2.98748e-06	-2.77607	1.70278e-06	-0.171686	0.802602	2763.2	1970.7	2556.4	458.5	294.2	446.1	368.9	267.5	427.9
Q9D0N7	Chaf1b	Chromatin assembly factor 1 subunit B	20	0	-1.53076	0.000128532	-1.89378	2.28372e-05	-0.36302	0.480558	4079.8	3289.2	3609.8	1451.6	921.1	1427	966.6	737.3	1250.5
Q8K327	Champ1	Chromosome alignment-maintaining phosphoprotein 1	26	0	-2.67966	4.09729e-07	-2.68272	3.35667e-07	-0.0030553	0.997984	8641.4	7982.9	8210.1	1308.8	1066	1501.3	1056.9	1424.6	1386.4
Q9CQA6	Chchd1	Coiled-coil-helix-coiled-coil-helix domain-containing protein 1	2	0	-0.633813	0.0222674	-0.266269	0.335779	0.367545	0.416149	155.9	167	186.2	93.6	73.9	160.6	128.5	136.9	157.9
Q9D1L0	Chchd2	Coiled-coil-helix-coiled-coil-helix domain-containing protein 2	3	0	-1.96359	2.09781e-05	-1.78915	3.5274e-05	0.17444	0.790722	206.3	184.2	231.6	43.3	46.1	70.1	44	63.5	72.5
Q9CRB9	Chchd3	MICOS complex subunit Mic19	19	0	1.07073	0.000293747	1.90451	4.27015e-06	0.833778	0.0431436	1509.5	1724.7	1538.1	3053.1	3434.3	3536.8	4435.4	6503	6928.2
Q8VEA4	Chchd4	Mitochondrial intermembrane space import and assembly protein 40	4	0	-0.906745	0.0125559	-0.473479	0.128119	0.433266	0.51888	581.3	607.4	672.8	216.6	304.5	471.8	287.8	587.1	465.8
Q91VN4	Chchd6	MICOS complex subunit Mic25	12	0	0.959429	0.000854406	1.46102	3.98505e-05	0.501593	0.225277	968	962.2	931.3	1588.3	1869.4	2106.6	2009.5	2610.6	3257.7
P40201	Chd1	Chromodomain-helicase-DNA-binding protein 1	20	0	-0.605648	0.0202044	-0.916948	0.00193824	-0.3113	0.513792	2505.8	2270.6	2616.9	1883.9	1240.6	1734.2	1432	952	1531.7
Q9CXF7	Chd1l	Chromodomain-helicase-DNA-binding protein 1-like	17	0	-1.02783	0.000140368	-1.07072	8.31438e-05	-0.042886	0.932753	2177.6	2025.5	2333.8	1115	936.7	1154.3	923.2	966.5	1222.4
E9PZM4	Chd2	Chromodomain-helicase-DNA-binding protein 2	24	0	-0.370559	0.0405947	-0.68379	0.00156293	-0.313231	0.337221	3850.3	3677.1	3671.3	3117.6	2478.8	3065.6	2281.4	2019.8	2670.3
Q6PDQ2	Chd4	Chromodomain-helicase-DNA-binding protein 4	66	0	-1.45235	6.82871e-05	-1.72354	1.6299e-05	-0.271198	0.562633	32619.1	29575.8	30662.8	12988.7	8639.1	12304.9	9481	7317.4	11319.3
E9QAS4	Chd4	Chromodomain-helicase-DNA-binding protein 4	20	2	-5.46781	#N/A	-4.84633	#N/A	0.621488	#N/A	60.8	52.4	59.4	0.4	0.2	3.3			2
A2A8L1	Chd5	Chromodomain-helicase-DNA-binding protein 5	1	0	0.835897	0.00318187	1.66739	2.4977e-05	0.831497	0.0657502	149.2	148	132.5	209.3	275.2	282.5	334.7	551.3	478.9
A3KFM7	Chd6	Chromodomain-helicase-DNA-binding protein 6	23	0	-0.884778	0.000527888	-1.19741	4.78989e-05	-0.312633	0.350638	2833.7	2291.8	2687.7	1470.9	1294.2	1466.3	1152.8	938.6	1315.6
A2AJK6	Chd7	Chromodomain-helicase-DNA-binding protein 7	34	0	-1.07993	1.7909e-05	-1.3423	3.26084e-06	-0.262367	0.324682	8373.4	7987.6	7937.4	4126.1	3597	3771.3	3226.6	3052.9	3303.6
Q09XV5	Chd8	Chromodomain-helicase-DNA-binding protein 8	35	0	-1.40848	7.79278e-06	-1.56616	3.19706e-06	-0.157682	0.660376	4746.2	4477	4696.3	1883.7	1537.8	1822.1	1505.2	1410.5	1785
F6W5S9	Chd8	Chromodomain-helicase-DNA-binding protein 8 (Fragment)	2	0	-0.534281	0.00536719	-0.801208	0.000330654	-0.266927	0.365247	252.5	232.8	234.9	171	160.4	165.9	119.2	160.3	133.8
Q8BYH8	Chd9	Chromodomain-helicase-DNA-binding protein 9	7	0	-0.774153	0.00651153	-0.79913	0.00511345	-0.024977	0.97716	410.4	392	413.2	275.6	172.2	263	213.2	184.7	300.7
O35280	Chek1	Serine/threonine-protein kinase Chk1	11	0	-0.229046	0.171518	-0.201412	0.229972	0.0276343	0.956727	1897	1781	1849.2	1827.3	1355	1533.5	1802.7	1424.7	1579.6
Q9Z265	Chek2	Serine/threonine-protein kinase Chk2	8	0	-1.05014	0.000186955	-1.43844	1.62072e-05	-0.388294	0.279017	1386.7	1044.6	1368.5	664.3	654.3	516.4	475.3	496	430.7
Q8CGZ0	Cherp	Calcium homeostasis endoplasmic reticulum protein	22	0	-1.72939	2.64026e-06	-1.82532	1.56647e-06	-0.0959239	0.812284	7897.2	7334.7	7634.4	2487.8	2119	2289.2	2099.6	2536.4	1816.4
Q810L3	Chfr	E3 ubiquitin-protein ligase CHFR	6	0	-1.67854	9.02486e-06	-1.65845	8.02366e-06	0.0200946	0.984638	199.5	208.3	208.4	75.2	55.8	61.5	68.8	75.2	51.2
Q9D9G3	Chic2	Cysteine-rich hydrophobic domain-containing protein 2	3	0	2.32788	4.09729e-07	2.32862	3.36766e-07	0.000742318	0.993739	57.2	65.6	70.7	317.9	349	304.6	368	315.9	288.1
Q922Q9	Chid1	Chitinase domain-containing protein 1	16	0	0.983417	0.00100326	1.39017	7.67204e-05	0.406758	0.339762	1471	1802.2	1495.4	2529.6	3237.7	3660.9	3537.2	3746.1	5215.7
O54804	Chka	Choline kinase alpha	14	0	-0.204356	0.221353	-0.302457	0.0809778	-0.0981011	0.832081	2167.7	2343.8	1924.3	1986	1975.8	1624	1933.9	1663.5	1621.2
O55229	Chkb	Choline/ethanolamine kinase	12	0	-0.497202	0.0348495	-0.613765	0.0113102	-0.116563	0.823149	3074.1	3470.9	3178.5	2303.3	2669.1	1916.5	2148.9	2615.1	1590.2
P70232	Chl1	Neural cell adhesion molecule L1-like protein	28	0	0.291077	0.26245	0.1643	0.566392	-0.126777	0.839614	3329.9	2696.4	2904.9	3818	2819	4290.8	4195.1	2520.5	3292.9
Q9QXG2	Chm	Rab proteins geranylgeranyltransferase component A 1	12	0	-0.034553	0.832864	-0.0180517	0.858928	0.0165012	0.991804	1619.1	1513.2	1604.5	1568.1	1656.8	1399.8	1781.1	1628.6	1268.2
A2AD03	Chm	Rab proteins geranylgeranyltransferase component A 1	3	1	-2.86911	#N/A	-3.59142	#N/A	-0.722319	#N/A	64	48.9	66.1	12.4	6	6.1	4.2		5.7
Q9QZD5	Chml	Rab proteins geranylgeranyltransferase component A 2	3	0	-0.0724097	0.690893	-0.231282	0.170583	-0.158872	0.66026	248.4	310.5	309.3	291.1	262.2	272.4	276.9	224.5	238.2
Q921W0	Chmp1a	Charged multivesicular body protein 1a	6	0	1.01678	0.00208405	1.073	0.00160979	0.0562225	0.978617	2158.4	2356.5	2093.8	5203.5	4571	3597.5	6289.5	4259.7	3354.2
Q99LU0	Chmp1b1	Charged multivesicular body protein 1b-1	2	0	2.20559	0.000134396	1.91187	0.000443371	-0.293719	0.627291	1678.2	1759.2	1811.4	10335.6	8007.9	5867.2	10684	4959.1	4107.9
Q9CQD4	Chmp1b2	Charged multivesicular body protein 1b-2	1	0	1.56896	0.00210663	1.14733	0.0190625	-0.421634	0.513792	41.9	44.9	46.2	176.2	126.7	91.7	161.8	72.6	60.2
Q9DB34	Chmp2a	Charged multivesicular body protein 2a	12	0	1.29237	0.00293234	1.00808	0.0171941	-0.284293	0.626842	3113.7	3210.7	2704	9321.2	7215.3	5576.8	9461.9	4744	3952.3
Q8BJF9	Chmp2b	Charged multivesicular body protein 2b	7	0	1.11821	0.000616081	1.13564	0.00052014	0.0174325	0.998499	1133.7	1190.9	1116.2	2587.4	2882	1999.8	3052.9	2677.2	1829.9
Q9CQ10	Chmp3	Charged multivesicular body protein 3	10	0	1.2633	0.000835707	1.29167	0.00075203	0.0283676	0.991899	961.3	1084.8	930.8	2748.8	2539.7	1857.4	3288.5	2353.9	1645.4
Q9D8B3	Chmp4b	Charged multivesicular body protein 4b	16	0	1.11527	0.00106243	1.18829	0.000707116	0.0730172	0.95765	3488.8	3465.5	3450.7	8925	7522.5	6093.5	10204.6	8011.3	5495.3
Q9D7S9	Chmp5	Charged multivesicular body protein 5	7	0	0.803159	0.0317985	0.626554	0.0931112	-0.176606	0.82027	1652	2338.1	1652.4	4400.8	2520.9	2924	3696.8	3232.9	1781.6
P0C0A3	Chmp6	Charged multivesicular body protein 6	7	0	1.47772	4.55195e-05	1.14797	0.000275104	-0.329749	0.389658	369.2	490.6	397	1219.9	1095	1185.4	1160.8	705.5	918.8
Q8R1T1	Chmp7	Charged multivesicular body protein 7	12	0	-1.19746	3.89238e-05	-1.10032	6.14956e-05	0.0971484	0.826386	2057.2	1820.3	2068.5	862.1	987.1	743.5	957.5	999.6	816.2
Q91V57	Chn1	N-chimaerin	6	0	-0.142384	0.532106	-0.425916	0.0523845	-0.283532	0.474768	483.3	575.1	401.5	475.4	401	446.3	357.6	435.2	293.9
Q80XD1	Chn2	Beta-chimaerin	8	0	-0.0947558	0.533539	-0.328101	0.0389049	-0.233345	0.409952	1111.3	1121	1222.2	1093.8	1084.2	1056.9	989	966.4	796.4
Q3V2R3	Chn2	Beta-chimaerin	2	0	-0.0322359	0.798358	0.0492983	0.780871	0.0815343	0.844664	115.3	120.6	135.2	139.3	128.2	95.4	134.9	125.2	123.9
Q9D1P4	Chordc1	Cysteine and histidine-rich domain-containing protein 1	19	0	-0.604397	0.00296681	-0.733168	0.000695133	-0.128771	0.711628	4450.2	4418.7	4636	3131.1	2868.6	2883.1	3018.6	2867.2	2238.5
P61022	Chp1	Calcineurin B homologous protein 1	13	0	1.72649	8.68043e-07	2.21073	2.38172e-07	0.484239	0.0792089	582.7	633.3	624.4	1899.9	2060.5	2129.9	2774.4	3063	2682
Q6IQX7	Chpf	Chondroitin sulfate synthase 2	16	0	0.562899	0.0366241	0.824301	0.00535957	0.261403	0.632616	1221	1579.4	1341.8	2000.5	1629.3	2489.2	2384	1878.5	3072
Q3UU43	Chpf2	Hexosyltransferase	20	0	0.788765	0.000998458	1.09183	8.94696e-05	0.303069	0.380348	1049.4	1427.1	1162.2	1913.8	2023.3	2349.1	2542.8	2354	2858.9
Q8C025	Chpt1	Cholinephosphotransferase 1	3	0	1.1649	0.000287096	1.13309	0.000242961	-0.0318157	0.998209	311.5	337	288	527.4	894.9	677.5	682.8	628.6	742.6
Q9JKP8	Chrac1	Chromatin accessibility complex protein 1	5	0	-1.90096	1.61917e-05	-1.93154	1.13522e-05	-0.0305739	0.952705	563.4	447.8	591.7	170	121.9	137.3	168.1	101.9	150.2
Q920C1	Chrdl1	Chordin-like protein 1	3	0	1.44425	0.00045645	1.57965	0.000240931	0.135404	0.909237	51.2	69.1	61.2	181.4	126.9	185.6	207.3	116	219.2
P12657	Chrm1	Muscarinic acetylcholine receptor M1	1	0	2.96833	0.000547036	3.07881	0.000248163	0.110482	0.87602	10.7	3.8	9.1	52.7	106.2	25.8	91.3	66.5	41.6
Q9ERZ3	Chrm3	Muscarinic acetylcholine receptor M3	9	0	2.5061	1.77738e-06	2.42084	1.91166e-06	-0.0852573	0.911221	371	397	425	2295.3	1725.7	2756.2	2458.2	1653.2	2276.9
O70174	Chrna4	Neuronal acetylcholine receptor subunit alpha-4	3	0	0.656799	0.037641	0.920543	0.00606098	0.263745	0.658224	188.4	153.1	152.1	244.3	190.1	343.8	315.5	230.2	388.6
Q6PGK7	Chst10	Carbohydrate sulfotransferase 10	3	0	0.321862	0.0485096	0.414089	0.01551	0.092227	0.81877	287	316.2	271.8	389.2	373.8	330.7	419.8	385.8	360.3
Q9JME2	Chst11	Carbohydrate sulfotransferase 11	10	0	0.539208	0.128955	0.450854	0.21846	-0.0883538	0.919829	906.2	1141.3	982.9	1628.2	989.7	1785.8	1723.8	869.7	1548.6
Q99LL3	Chst12	Carbohydrate sulfotransferase 12	4	0	0.699506	0.00791887	0.808592	0.00355911	0.109086	0.884831	263.8	288.2	280.6	422.5	390.9	538.7	509.3	362	587
Q80V53	Chst14	Carbohydrate sulfotransferase 14	6	0	0.571015	0.0484086	0.965677	0.00472164	0.394662	0.532119	128.7	160	140.9	202.5	188.9	246.8	268.7	186.6	383.7
Q80WV3	Chst2	Carbohydrate sulfotransferase 2	12	0	0.146768	0.348273	0.367242	0.040271	0.220475	0.537832	1644.6	2156.8	1521.4	1911	1985.6	1996.2	2453	2134.7	2278.1
O88199	Chst3	Carbohydrate sulfotransferase 3	10	0	1.09426	4.18629e-05	1.32753	8.56457e-06	0.233272	0.457057	607.8	637.8	635.4	1283	1256.4	1476.6	1705	1365	1650.8
Q9EP78	Chst7	Carbohydrate sulfotransferase 7	16	0	0.740778	0.0451327	0.997761	0.0130953	0.256983	0.797534	1966	1963.1	1906.3	3299.9	2332.9	4118.6	4204.6	2288.6	5159.5
Q6ZQ11	Chsy1	Chondroitin sulfate synthase 1	15	0	0.635865	0.0109108	0.791763	0.0035266	0.155898	0.814735	1617.2	1794.1	1654.7	2555.2	2337	2979.7	3204.5	2129.6	3436.1
Q5DTK1	Chsy3	Chondroitin sulfate synthase 3	6	0	0.0520511	0.769039	0.0797839	0.693677	0.0277329	0.977717	206.9	203.8	245.3	249.3	212.6	218.2	265.1	190.6	237.6
Q8BIW9	Chtf18	Chromosome transmission fidelity protein 18 homolog	13	0	-0.87324	0.0021323	-1.20578	0.000222813	-0.332535	0.457779	1868.9	1532.9	1918.4	1140.9	760.2	1003.3	822	601.6	882.9
P0CG14	Chtf8	Chromosome transmission fidelity protein 8 homolog isoform 2	2	0	-2.66207	3.37217e-06	-2.82497	1.82428e-06	-0.162908	0.775541	566.1	521.3	519	71	75.3	107.5	63.5	56.3	106.9
Q9CY57	Chtop	Chromatin target of PRMT1 protein	4	0	-1.47116	0.000137757	-1.82048	2.88476e-05	-0.34932	0.547015	1093.2	1333.5	985.9	447.3	279.5	504.1	286.8	307.5	371.9
Q60680	Chuk	Inhibitor of nuclear factor kappa-B kinase subunit alpha	19	0	0.866709	0.000414798	0.937668	0.000194213	0.0709582	0.879723	1674.8	1715.4	1827.9	3479.5	3368.4	2667.3	3631.5	3430.2	2933.2
Q99KN2	Ciao1	Probable cytosolic iron-sulfur protein assembly protein CIAO1	7	0	-0.956674	7.92954e-05	-1.25649	8.49052e-06	-0.299819	0.282485	1195.1	1227.2	1235	643.6	605.7	635.1	584.6	482.6	463.6
Q8WTY4	Ciapin1	Anamorsin	11	0	-1.2471	2.5622e-05	-1.28958	1.61226e-05	-0.0424811	0.9265	1826.6	1536.5	1880.5	734.1	771.9	703.1	806.6	723	615.4
Q9Z0F4	Cib1	Calcium and integrin-binding protein 1	4	0	1.37142	7.55022e-06	1.53959	2.87549e-06	0.168171	0.6052	346.9	420.7	381.3	883.3	1001.2	1088	1064	1168	1108
Q924A2	Cic	Protein capicua homolog	4	0	-2.4907	3.2562e-07	-2.76186	2.05795e-07	-0.271158	0.397502	395.6	409	356.6	74.3	72.4	59.9	59.6	61.5	50.1
Q9D0V8	Cinp	Cyclin-dependent kinase 2-interacting protein	8	0	0.716687	0.00127952	1.01932	9.78457e-05	0.302638	0.352074	678.5	650.3	658.6	1204.3	969	1092.8	1547.8	1315.8	1164.8
Q9DA19	Cir1	Corepressor interacting with RBPJ 1	1	0	-0.431033	0.0522391	-0.658963	0.00625448	-0.22793	0.581899	105	132.4	155.6	96.2	88.1	107.2	70.9	83.4	94.6
P60824	Cirbp	Cold-inducible RNA-binding protein	2	0	-2.46914	1.49771e-05	-2.23521	2.00419e-05	0.233931	0.86362	801.9	919	672.8	124.2	144.6	163.5	126.3	260.4	121.7
Q91WS0	Cisd1	CDGSH iron-sulfur domain-containing protein 1	5	0	0.763575	0.00254536	0.992502	0.00046454	0.228928	0.638379	3498.8	4147.1	3485.8	5947.6	5976.9	6973.7	6155	6623.5	9369.5
Q9CQB5	Cisd2	CDGSH iron-sulfur domain-containing protein 2	7	0	0.999795	0.00214516	1.32323	0.000288824	0.323431	0.532723	962.9	933.7	923.9	1608.3	1608	2423.9	2155	1815.3	3087.3
P49025	Cit	Citron Rho-interacting kinase	66	0	2.0881	0.000144422	0.631348	0.0712752	-1.45676	0.0443969	4992.4	4374.6	5618.3	31187.3	11422.3	21106.2	8470.7	7045.4	7696.3
Q8VEH2	Ciz1	CDKN1A interacting zinc finger protein 1	3	0	-1.23345	6.34073e-05	-1.51323	1.17905e-05	-0.279779	0.452438	379.8	341.1	383.5	175.8	164.4	129.5	149.3	128.7	108.9
Q3V1H1	Ckap2	Cytoskeleton-associated protein 2	19	0	-0.452439	0.0756358	-0.612513	0.0278392	-0.160073	0.844838	2615.9	2223.1	2877	1866.1	1348.5	2424.3	1762.6	1309.6	1974.5
Q7TS74	Ckap2l	Cytoskeleton-associated protein 2-like	10	0	0.554664	0.389347	0.454984	0.466028	-0.0996798	0.967931	561.5	417.5	530.3	751.9	353.6	1111.4	756.7	355.8	956.4
Q8BMK4	Ckap4	Cytoskeleton-associated protein 4	39	0	1.16007	8.96336e-05	1.73391	3.97181e-06	0.573842	0.100468	3971.6	4451.5	4003.4	7926.5	9071	10771.8	12101.4	13157.7	16075
A2AGT5	Ckap5	Cytoskeleton-associated protein 5	94	0	-0.190338	0.169901	-0.230267	0.102747	-0.0399291	0.932181	20085.7	19266	20426.8	17787.9	16279.9	18322.1	17753.3	16729.6	16476.9
K3W4R5	Ckap5	Cytoskeleton-associated protein 5	21	1	-1.92229	#N/A	-3.62006	#N/A	-1.69777	#N/A	61.6	46.7	70.6	10.2	12.7	24.3	7.1		2.6
Q04447	Ckb	Creatine kinase B-type	34	0	-0.59127	0.0095356	-0.692538	0.00372406	-0.101267	0.855037	52961.9	60577.7	54590.6	36818.6	43927	30852.2	32270	41915.7	29847.3
P30275	Ckmt1	Creatine kinase U-type, mitochondrial	2	0	-1.1234	0.000213302	-1.18722	0.000139166	-0.0638173	0.955495	481.2	475	503.9	213.3	284	172.9	231.8	186.6	222.8
P61025	Cks1b	Cyclin-dependent kinases regulatory subunit 1	3	0	-0.928342	0.00255772	-0.875977	0.00345411	0.0523652	0.94176	2883.5	1916	3355.8	1606.1	1229.1	1450.1	1665.1	1391.7	1386.9
P56390	Cks2	Cyclin-dependent kinases regulatory subunit 2	2	0	-0.685237	0.0501309	-0.503869	0.13982	0.181368	0.828314	505.1	278.7	605	323.1	259.8	280.8	391.1	302.9	285.4
Q80TV8	Clasp1	CLIP-associating protein 1	50	0	-0.524878	0.00218607	-0.539268	0.00162984	-0.01439	0.974504	14461.6	14395.8	13619.2	9669.7	10006.3	9846	9787.7	10207	9234.3
Q8BRT1	Clasp2	CLIP-associating protein 2	38	0	-0.260807	0.211881	-0.179895	0.322058	0.0809116	0.932753	6175.3	6789	5712.2	4805.3	5818.9	4963.6	5048.8	7043.2	4395
A0A1L1ST22	Clasp2	CLIP-associating protein 2	9	0	-0.326456	0.0850722	-0.19395	0.251137	0.132506	0.804202	1861.8	2023.5	1787.6	1447.4	1659.8	1416.9	1585	2004.8	1369.5
Q8CFC7	Clasrp	CLK4-associating serine/arginine rich protein	5	0	-2.04649	2.61831e-05	-1.83773	3.80113e-05	0.208753	0.847035	731.6	804.5	671.5	207.3	163.5	163.6	186.4	293.9	137.3
Q99LI2	Clcc1	Chloride channel CLIC-like protein 1	17	0	1.10064	0.00338876	1.64967	0.000238173	0.549036	0.375824	1536.5	1513.3	1579.5	2602	3128.9	4196.6	3981.2	3447.9	7095.9
Q9R0A1	Clcn2	Chloride channel protein 2	4	0	0.206149	0.174519	0.423148	0.0128399	0.217	0.46956	176.6	198.1	166.3	202.7	197.7	223.7	237.2	227	261.2
P51791	Clcn3	H(+)/Cl(-) exchange transporter 3	8	0	1.49383	3.13268e-06	1.74901	1.00092e-06	0.255182	0.389658	824.5	906.1	831.4	2323.3	2510.2	2382	3222.9	2563.5	2825.2
Q3TF45	Clcn3	Chloride channel protein	3	0	1.01287	0.000522831	1.35806	5.38664e-05	0.345193	0.382869	109.2	81.9	99.1	179.7	234	171.9	266.7	203.9	273.3
Q61418	Clcn4	H(+)/Cl(-) exchange transporter 4	7	0	0.632494	0.0012471	0.837178	0.000155258	0.204685	0.485932	694.7	733.8	719.1	1035.8	1074.6	1218.9	1357.4	1164.7	1314.7
Q9WVD4	Clcn5	H(+)/Cl(-) exchange transporter 5	6	0	1.87893	6.80346e-06	1.95414	4.44169e-06	0.0752099	0.901119	447.3	470.5	424.5	1682.8	1302.5	1951.7	1912.7	1386.3	1902.2
B1ATV0	Clcn5	Chloride channel protein	4	0	1.29877	0.000562526	1.46182	0.000249956	0.163052	0.869045	259.4	309	298.2	759.1	572.3	800.6	871	520.9	995.2
O35454	Clcn6	Chloride transport protein 6	28	0	1.17816	7.0944e-05	1.29057	2.97111e-05	0.112403	0.808619	1630.8	2026.4	1763.4	3506.8	4133	4626.4	4778	3818.6	4663.5
O70496	Clcn7	H(+)/Cl(-) exchange transporter 7	14	0	1.41733	1.43261e-05	1.8584	1.78926e-06	0.441078	0.184965	652.9	797.1	668.8	1631.3	1951.4	2076.4	2638.9	2235.9	2808.1
Q9CQX5	Cldnd1	Claudin domain-containing protein 1	9	0	2.68408	9.58396e-07	2.3956	1.88587e-06	-0.288481	0.471148	294.3	353.5	347	2321.5	2154.2	1917.6	2327.8	1355.5	1551.3
Q80U30	Clec16a	Protein CLEC16A	8	0	-0.198663	0.319381	-0.204375	0.308416	-0.00571249	0.996252	383	411.6	338	297	405.3	284.6	342.9	377.6	262.5
P0C7M9	Clec2l	C-type lectin domain family 2 member L	3	0	2.11314	2.78058e-05	2.08952	2.66395e-05	-0.0236175	0.971135	137.2	144.4	208.1	746	840.5	532.1	883.1	702.9	498.2
P52194	Clgn	Calmegin	16	0	0.859981	0.00648099	1.16949	0.000959208	0.309509	0.598875	1228.3	1082.8	1190.8	1864.7	1800.3	2691	2391.5	1950.1	3535.3
Q9Z1Q5	Clic1	Chloride intracellular channel protein 1	15	0	-0.277535	0.155433	-0.329438	0.0847449	-0.0519031	0.914555	3425.6	3405.7	4104.1	3265.2	3071.5	2685	3497	2396.5	2809.4
Q9QYB1	Clic4	Chloride intracellular channel protein 4	19	0	1.09723	0.000407505	1.19203	0.000203292	0.0948037	0.896213	3229.4	2894.2	3850.2	7837.6	7589	5911.7	9232.3	6101	7454.3
Q8BXK9	Clic5	Chloride intracellular channel protein 5	11	0	1.30615	0.00114746	1.40167	0.000677254	0.0955212	0.937325	554.6	485.4	722.9	1587.3	1063.6	1708.4	1868.4	1034	1755.3
Q99KN9	Clint1	Clathrin interactor 1	17	0	-1.26222	4.54094e-05	-1.04183	0.000139685	0.220391	0.591934	4165.4	4701.9	3988.5	1967.6	1662.9	1729.1	2120.7	2434.8	1688.7
Q5SUH6	Clint1	Clathrin interactor 1	7	0	-1.07574	6.33126e-05	-1.06147	5.69902e-05	0.014263	0.980511	434.1	406.7	432.1	176.9	223.4	203.6	231.7	194.6	183.6
Q922J3	Clip1	CAP-Gly domain-containing linker protein 1	24	0	-0.0313897	0.885972	0.275251	0.235311	0.306641	0.50687	1373.9	1696.6	1529.3	1353.8	1495.8	1651.2	1564.2	2406.9	1595.6
F8WIA1	Clip1	CAP-Gly domain-containing linker protein 1	7	0	-0.173391	0.515023	0.254471	0.432881	0.427862	0.474768	30	39.6	34.6	26.8	33.3	32.3	30.6	58.7	35
Q9Z0H8	Clip2	CAP-Gly domain-containing linker protein 2	42	0	-0.894913	0.00238824	-0.770149	0.00414406	0.124764	0.898494	11286.1	14087.2	10791.7	6291.3	7103.5	6054	6399.4	9379.2	5427
B9EHT4	Clip3	CAP-Gly domain-containing linker protein 3	16	0	0.962063	0.000117012	1.01659	5.95275e-05	0.0545297	0.890701	1314.7	1257.6	1278.9	2180.5	2915.7	2406.3	2665.5	2510	2616
P22518	Clk1	Dual specificity protein kinase CLK1	7	0	-0.0164314	0.91305	-0.401595	0.0119411	-0.385164	0.149986	1077.1	1141.8	1057.1	1082.6	1062.8	1093.5	776.4	791	912.6
O35491	Clk2	Dual specificity protein kinase CLK2	3	0	0.116798	0.771499	-0.156669	0.452247	-0.273468	0.636314	516.7	430.5	522.1	561.9	406.3	625	437.5	249.7	630.9
O35492	Clk3	Dual specificity protein kinase CLK3	9	0	-0.71887	0.0126429	-1.2359	0.000451977	-0.517027	0.293645	939.3	1022.4	943.3	622.4	431.5	711.1	361.6	320.1	551.7
Q61124	Cln3	Battenin	4	0	1.93439	1.65093e-05	2.05383	9.43968e-06	0.119438	0.884692	49.3	41.3	25.8	152	147.6	145.3	190.1	144.9	148.3
Q3UMW8	Cln5	Ceroid-lipofuscinosis neuronal protein 5 homolog	13	0	0.379213	0.115801	0.296253	0.262198	-0.0829603	0.858793	1919.8	2094.9	2011.6	2280.2	2604.7	2953.1	2546.2	1746.7	3107.1
Q9QUK3	Cln8	Protein CLN8	3	0	0.839134	0.00507234	1.09036	0.00101764	0.251222	0.681112	250.3	280.8	283.5	386.7	506.3	564.3	497.7	458.8	778
Q61189	Clns1a	Methylosome subunit pICln	7	0	-0.827317	0.000267493	-0.857505	0.000162323	-0.0301881	0.940165	1585.4	1504.5	1665.8	879.3	913.5	887.4	929.3	946.6	748.8
Q923F1	Clns1a	Chloride channel, nucleotide-sensitive, 1A	3	0	0.188833	0.260415	0.4767	0.0147213	0.287866	0.402979	56.2	71.6	61.7	70.7	74.9	70.4	87.3	75.3	101.1
O08785	Clock	Circadian locomoter output cycles protein kaput	4	0	-1.39899	0.000644243	-1.31679	0.000937613	0.0821962	0.908103	81.6	97	59.8	26.4	41.5	22.5	29.9	40.2	25.6
Q99LI9	Clp1	Polyribonucleotide 5'-hydroxyl-kinase Clp1	4	0	-1.27576	1.60624e-05	-1.32226	1.05949e-05	-0.0464961	0.936613	674.5	609.7	685.5	311.7	248.8	253	250.5	289.7	247.5
Q60649	Clpb	Caseinolytic peptidase B protein homolog	17	0	-0.0767623	0.667283	0.319873	0.205263	0.396636	0.374644	2945.3	2734.1	3047.5	2368.6	2404.7	3501.4	2936.2	3344.8	4612.1
O88696	Clpp	ATP-dependent Clp protease proteolytic subunit, mitochondrial	11	0	0.671976	0.00277175	0.329574	0.0893349	-0.342402	0.295671	3009.5	3135.3	3068.8	4419.3	5055.7	5204.6	3112	3955.3	4510.9
Q8VBZ3	Clptm1	Cleft lip and palate transmembrane protein 1 homolog	17	0	0.994295	0.00178649	1.28379	0.000322635	0.289492	0.619973	2276.4	2568.7	2363.5	3942.6	4798.5	5619.2	4799.6	4766.1	7985.6
Q8BXA5	Clptm1l	Cleft lip and palate transmembrane protein 1-like protein	10	0	1.15757	0.00029736	1.44103	5.0766e-05	0.283453	0.516863	1058.8	1339.5	1049	2243.4	2301.3	3145.6	2723.2	2831.9	3804.8
Q9JHS4	Clpx	ATP-dependent Clp protease ATP-binding subunit clpX-like, mitochondrial	30	0	0.999753	0.00125833	-0.188766	0.306797	-1.18852	0.0131406	3694.6	3639	3751.3	6538.3	7698.6	7929.1	2743.6	2500.6	4481.2
Q80YR7	Clspn	Claspin	7	0	-2.31203	1.24244e-06	-2.10561	1.89274e-06	0.206413	0.666981	1467.5	1240.6	1111.1	260.4	224.4	284.3	240.9	351.2	295.3
Q9EPL2	Clstn1	Calsyntenin-1	17	0	1.2425	0.000100456	1.68275	8.26722e-06	0.440248	0.228358	1181	1519.6	1140.9	2879.4	2510.7	3699.2	4062.1	3864.5	4406.1
O08585	Clta	Clathrin light chain A	14	0	-0.453453	0.0166072	-0.229095	0.160982	0.224358	0.529319	2313.4	2189.8	2239.3	1758	1691	1475	2023.7	2142	1586.8
Q6PFA2	Clta	Clathrin light chain	6	0	-0.475645	0.0726174	0.053794	0.980468	0.529439	0.317512	1227.1	1466.4	1181.1	1051.5	813.3	921.6	1134.6	1874.3	1012.9
Q6IRU5	Cltb	Clathrin light chain B	12	0	-1.01929	0.00105991	-0.81063	0.00282819	0.208658	0.785853	3335.6	3853	3330.7	1734.1	1731.7	1724	1927.3	2659.5	1410.6
Q68FD5	Cltc	Clathrin heavy chain 1	98	0	-0.0670426	0.701908	0.0249098	0.965919	0.0919524	0.884785	28260.3	28877.9	30464.7	30360.8	25868.8	27395.5	31554.2	34042	23532.4
Q06890	Clu	Clusterin	10	0	1.67334	5.12473e-05	2.0022	1.33344e-05	0.328862	0.577107	369.5	476.9	430.5	1524.6	1353.9	1194.2	1561.8	2308.4	1245.2
Q8R3P7	Cluap1	Clusterin-associated protein 1	13	0	0.168012	0.739195	0.865929	0.0336218	0.697917	0.305004	979.7	961.3	1010.2	1033.5	1508.3	773.9	1530.5	2667.5	1180.6
Q5SW19	Cluh	Clustered mitochondria protein homolog	47	0	-0.51252	0.00752271	-0.571215	0.00389484	-0.0586946	0.911537	5583	6120.6	5743.7	4631.9	3605.2	3993.4	4340.7	3919.5	3482.7
A0A0R4J140	Cluh	Clustered mitochondria protein homolog	12	0	-0.349623	0.154678	-0.501813	0.040533	-0.15219	0.763773	1983.3	2580.3	1997.4	1966.5	1465.8	1716.7	1458.6	2008.7	1166.2
Q8R4N0	Clybl	Citrate lyase subunit beta-like protein, mitochondrial	15	0	0.51825	0.0185602	-0.349725	0.0669043	-0.867975	0.0260369	2960.3	3046.4	2842.8	3792.4	4723	4159	1955.3	2925	2064.2
Q99KK2	Cmas	N-acylneuraminate cytidylyltransferase	13	0	-0.58758	0.00763364	-0.547318	0.00938168	0.0402626	0.965084	1564.6	1509	1753	951.4	1081.5	1179	956.2	994.5	1352.1
Q9CPZ8	Cmc1	COX assembly mitochondrial protein homolog	2	0	-1.12412	0.00433072	-1.67178	0.000497286	-0.547654	0.514589	584	544.7	614.4	138.4	330.4	330.9	191.6	137.1	218.4
Q9D486	Cmip	C-Maf-inducing protein	14	0	1.7038	2.10432e-06	1.88686	9.39953e-07	0.183069	0.589147	632.7	730.6	644.7	2110.8	2444.6	1985.8	2663.6	2555.1	2207.5
Q9JIZ0	Cml1	Probable N-acetyltransferase CML1	2	0	0.874085	0.213274	0.804335	0.14896	-0.0697505	0.951623	105.8	161.9	108	122.6	432.5	133.5	159.4	327.3	169.4
Q9DBP5	Cmpk1	UMP-CMP kinase	12	0	-0.960395	0.00470934	-1.06107	0.00193382	-0.10068	0.862317	3225.7	5125.3	3692.4	1968.5	2419.2	1801.6	1751.4	2592.4	1428.3
Q3U5Q7	Cmpk2	UMP-CMP kinase 2, mitochondrial	10	0	-0.161001	0.299403	-0.694327	0.000720997	-0.533326	0.0739421	986.3	1113.8	988.1	869.6	964.5	928	562.8	702.2	643.5
Q9CZT6	Cmss1	Protein CMSS1	5	0	-2.07806	5.12473e-05	-2.35707	1.42842e-05	-0.279009	0.611154	1985.9	1379.2	2095.3	519.2	399.6	374.4	510.4	244.7	310.7
Q99LJ5	Cmtm3	CKLF-like MARVEL transmembrane domain-containing protein 3	2	0	1.86189	1.23597e-05	1.54376	5.05047e-05	-0.318132	0.409303	273.7	260.1	293.8	999.2	1059.9	949.1	1071.5	581.4	760
Q8CJ61	Cmtm4	CKLF-like MARVEL transmembrane domain-containing protein 4	2	0	2.99801	1.54481e-05	3.75002	2.91474e-06	0.75201	0.322772	16	5.3	15	91.1	106	92.9	186.3	153.4	148.7
Q9D6G9	Cmtm5	CKLF-like MARVEL transmembrane domain-containing protein 5	4	0	2.42123	1.06551e-06	2.20035	1.7096e-06	-0.220885	0.605056	121.2	141.7	103.1	592.5	754.3	613.6	584.8	644.4	452.9
Q9CZ69	Cmtm6	CKLF-like MARVEL transmembrane domain-containing protein 6	1	0	3.24315	1.45971e-05	3.36928	1.24729e-05	0.126126	0.99674	34.2	43.8	28.7	400.8	284.4	325.1	463.3	472	167.3
Q9DBC3	Cmtr1	Cap-specific mRNA (nucleoside-2'-O-)-methyltransferase 1	19	0	-1.18067	8.13639e-05	-1.43012	1.55344e-05	-0.24945	0.480558	2978.7	3104.4	2796.7	1467.2	1242.8	1207.3	1241.4	867.1	1186.8
Q8BWQ4	Cmtr2	Cap-specific mRNA (nucleoside-2'-O-)-methyltransferase 2	5	0	0.375235	0.0309072	0.374463	0.0269799	-0.000771959	0.98465	385.2	392.6	375.2	583.4	447.6	464.5	496.2	494	504.5
P53996	Cnbp	Cellular nucleic acid-binding protein	10	0	-3.00208	5.7483e-07	-4.23778	1.54921e-07	-1.23571	0.011511	5937.8	5012.9	5674.8	827.9	663.5	583.8	382	233.2	266
A0A0N4SVS6	Cnbp	Cellular nucleic acid-binding protein	4	0	-3.1283	4.65316e-07	-4.61261	1.16743e-07	-1.48432	0.00624239	4199.4	3677.6	3692.2	506.6	458.2	358.3	192.3	115.7	164.9
Q9D1A2	Cndp2	Cytosolic non-specific dipeptidase	23	0	-0.656357	0.00355892	-0.767988	0.00125696	-0.111631	0.829763	5561.6	6107.7	5878.5	3446.1	4440.7	3246.9	3417.4	3948.6	2938.7
Q9CX13	Cnih4	Protein cornichon homolog 4	1	0	0.592426	0.00413366	0.722972	0.00119083	0.130546	0.777718	634.4	654.3	665.1	945.2	936.5	1064.2	1151.7	878.8	1194.4
Q80YA9	Cnksr2	Connector enhancer of kinase suppressor of ras 2	8	0	1.34022	5.50232e-05	1.39619	3.84483e-05	0.0559731	0.959531	233.2	266.6	240	686.7	590	596.4	799.3	500.3	647.6
Q8BMA3	Cnksr3	Connector enhancer of kinase suppressor of ras 3	6	0	1.20581	0.000133201	1.28724	8.16809e-05	0.0814267	0.940618	284.7	276.8	271	644.7	650.6	625	783.8	488.5	759.5
Q08093	Cnn2	Calponin-2	8	0	-0.198999	0.615305	-0.0174617	0.777006	0.181537	0.947845	1483.9	2303.2	1541	1599	1517	1525.6	1464	2717.7	1082.3
Q9DAW9	Cnn3	Calponin-3	13	0	-0.201615	0.282677	-0.108	0.539257	0.0936157	0.87025	7485.9	6265.5	7645.8	5970.5	7089.2	5546.8	6511.6	7756.7	5585.6
Q3TWN3	Cnnm2	Metal transporter CNNM2	12	0	1.58262	1.44482e-05	1.73175	5.95126e-06	0.149135	0.712883	514.4	506.5	517.2	1387.4	1932	1287.4	1732.5	1884.5	1491.5
Q32NY4	Cnnm3	Metal transporter CNNM3	28	0	1.94812	1.81568e-06	2.01232	1.35266e-06	0.0641961	0.926405	1460.4	1762	1624.4	6418.7	6673.8	5609.9	7313.5	6927.4	5312.5
Q69ZF7	Cnnm4	Metal transporter CNNM4	7	0	1.50906	3.11616e-06	1.61898	1.72875e-06	0.109917	0.786813	153.9	167.7	168.8	437.9	482.1	475.8	571	465.2	470.1
Q6ZQ08	Cnot1	CCR4-NOT transcription complex subunit 1	78	0	-0.0768987	0.573728	-0.167106	0.220504	-0.0902075	0.795057	12895.8	12497.7	13241.4	12430.9	11773	12425.6	12164.3	11544.7	10700.3
Q8BH15	Cnot10	CCR4-NOT transcription complex subunit 10	19	0	0.11576	0.409061	0.00592521	0.971425	-0.109835	0.741194	2601.9	2613.7	2632.8	2942.6	2607.9	2953.6	2741.3	2602.4	2537
Q9CWN7	Cnot11	CCR4-NOT transcription complex subunit 11	9	0	-0.0740129	0.646613	-0.0957378	0.522306	-0.0217249	0.958004	1724.7	1559.2	1653.3	1639	1431.4	1619.9	1646.3	1681.7	1292.2
Q8C5L3	Cnot2	CCR4-NOT transcription complex subunit 2	9	0	-0.186735	0.366487	0.00204277	0.928964	0.188777	0.729698	1830.9	2173.1	1783.1	1651.1	1604	1829.4	1786.4	2453.9	1555
Q8K0V4	Cnot3	CCR4-NOT transcription complex subunit 3	15	0	-0.859852	0.00031623	-0.79013	0.000461853	0.0697223	0.893824	3242.3	2961.5	3087.7	1585.6	1619.4	1914.7	1677.7	2070.7	1624.8
Q8BT14	Cnot4	CCR4-NOT transcription complex subunit 4	8	0	-1.12068	0.000128001	-1.12779	9.51454e-05	-0.00710992	0.98079	1044.4	1268.5	1004.5	542.1	452.9	530.6	534.9	567.9	415.3
Q8K3P5	Cnot6	CCR4-NOT transcription complex subunit 6	10	0	0.221075	0.179379	0.044785	0.766001	-0.17629	0.625478	1458.7	1200.3	1489.5	1745.1	1435.4	1655	1510.8	1323.5	1445
Q8VEG6	Cnot6l	CCR4-NOT transcription complex subunit 6-like	7	0	0.190952	0.216467	0.188385	0.229496	-0.0025665	0.990408	664.8	631.6	675.1	807.3	710.9	732.3	807.7	782.8	656
Q60809	Cnot7	CCR4-NOT transcription complex subunit 7	7	0	-0.388619	0.0365586	-0.268564	0.105344	0.120055	0.823149	954.4	920.4	901.1	698.9	708.1	713.4	743.6	925.8	635
Q9D8X5	Cnot8	CCR4-NOT transcription complex subunit 8	7	0	-0.762081	0.00038017	-0.962827	5.83785e-05	-0.200746	0.495805	936.1	793.6	844.9	504.1	484.1	529.9	479	433.9	408
P16330	Cnp	2',3'-cyclic-nucleotide 3'-phosphodiesterase	31	0	2.25066	1.31027e-05	2.10053	1.54058e-05	-0.150127	0.904854	3840.1	4341.6	3899	17061.4	27138.4	13292.4	19080.4	18456	14273.9
Q9QXT0	Cnpy2	Protein canopy homolog 2	9	0	0.929036	0.00105122	1.15488	0.000190194	0.225847	0.597699	833.6	969.4	845	1349.7	1653.1	2039	1632.7	1995.6	2267.9
Q9DAU1	Cnpy3	Protein canopy homolog 3	7	0	1.04107	0.000760696	1.38768	7.69851e-05	0.346608	0.398388	758.7	764.1	781.7	1315.2	1392.1	2034.8	1651	1979	2399.9
Q8BQ47	Cnpy4	Protein canopy homolog 4	7	0	1.25559	0.000135664	1.39466	4.85279e-05	0.139072	0.772423	738.6	853.8	801	1539.3	1808.4	2366.9	1734.1	2284.9	2273.9
Q5M8N0	Cnrip1	CB1 cannabinoid receptor-interacting protein 1	8	0	0.546918	0.0672297	0.253593	0.355317	-0.293325	0.653161	825.1	878.7	828.3	1079.5	1705.4	914.4	1187.5	1023.2	808
Q8CBC4	Cnst	Consortin	16	0	0.00723604	0.818271	0.262844	0.666761	0.255608	0.795119	1383.3	1355	1298.9	1047.7	924	2085.8	1230.2	1124.4	2489.4
O88507	Cntfr	Ciliary neurotrophic factor receptor subunit alpha	4	0	2.95349	2.54716e-06	2.46108	8.17232e-06	-0.492413	0.366032	66.4	80.5	84	609.4	752.1	427.1	452.6	525.3	293.5
A2AM05	Cntln	Centlein	15	0	0.999251	0.000162181	0.840333	0.000444043	-0.158918	0.697114	1049.2	936.8	1097	2238.1	2186.7	1738	1994.6	1629.4	1896
P12960	Cntn1	Contactin-1	45	0	2.05396	9.67773e-07	1.89726	1.39069e-06	-0.1567	0.706566	3847.6	4058.6	3902.2	14725.3	19428.1	14880.3	15365.4	15717	12904.5
O54991	Cntnap1	Contactin-associated protein 1	5	0	1.21695	1.39079e-05	1.31051	6.90937e-06	0.0935542	0.818001	186.6	167.4	204	457.9	411.9	427.3	489.9	467.9	426.2
Q99P47	Cntnap4	Contactin-associated protein-like 4	4	0	0.0940435	0.788162	0.205794	0.6209	0.11175	0.946347	136.1	137.1	151.4	152.9	121.7	178.6	190.4	99.9	199.4
A2AL36	Cntrl	Centriolin	10	0	0.234103	0.223289	0.369188	0.0594528	0.135085	0.75936	736.3	518	679	684	898.4	691.5	785.8	848.3	863
Q8CB62	Cntrob	Centrobin	6	0	0.363263	0.0370298	0.618475	0.00241934	0.255212	0.439514	275	250.4	284.5	354.7	355.3	331.8	355.4	412	476
Q9D2R6	Coa3	Cytochrome c oxidase assembly factor 3 homolog, mitochondrial	4	0	0.531885	0.0220053	1.08808	0.000329944	0.556193	0.178983	371.3	371.8	471.3	528.5	578.8	648.5	706.3	786.2	1089.2
Q99M07	Coa5	Cytochrome c oxidase assembly factor 5	2	1	-4.23895	#N/A	-5.72665	#N/A	-1.4877	#N/A	351	324	286.1	19.3	11.2	20.4	2.7		9.4
Q8BGD8	Coa6	Cytochrome c oxidase assembly factor 6 homolog	2	0	-1.05139	0.00243874	-1.64313	0.000134329	-0.59174	0.309073	132.5	145.2	142.4	45	65.8	91.9	35.4	58.1	41
Q921H9	Coa7	Cytochrome c oxidase assembly factor 7	6	0	-0.383037	0.111067	-0.480769	0.0588273	-0.0977325	0.91237	1117.9	1046.9	1082.5	600.1	836.5	1053.5	577.5	835	914.5
Q9DBL7	Coasy	Bifunctional coenzyme A synthase	11	0	0.561489	0.00788965	-0.0587698	0.693553	-0.620258	0.0722242	2182.3	2633.4	2266.4	3411.7	3563.3	3476.7	2081.1	2779.4	1938.9
Q5NBX1	Cobl	Protein cordon-bleu	1	0	0.0473763	0.829062	0.14366	0.473901	0.0962837	0.86129	17.1	22.6	26.2	18	27	23.1	22.5	27.2	23.1
Q3UMF0	Cobll1	Cordon-bleu protein-like 1	44	0	0.247272	0.168516	0.266604	0.14892	0.0193321	0.984009	6562.3	6967.2	6692.4	8402.4	7079.3	8520.9	9543.1	7901.8	6881.5
Q9Z160	Cog1	Conserved oligomeric Golgi complex subunit 1	19	0	-0.551318	0.00328465	-0.68979	0.000701091	-0.138472	0.69248	2865.6	2881.7	2809.6	2000	2092.5	1746.7	1945.8	1762	1597
Q921L5	Cog2	Conserved oligomeric Golgi complex subunit 2	20	0	-0.761194	0.000451237	-0.835237	0.000187731	-0.074043	0.845795	2332	2565.2	2376.6	1467	1406.7	1417.9	1468.5	1439.9	1168.5
Q8CI04	Cog3	Conserved oligomeric Golgi complex subunit 3	21	0	-0.750802	0.000400901	-0.835068	0.000157939	-0.0842654	0.83288	2577.6	2604	2592.1	1597.4	1624.2	1398.1	1453	1588.4	1316.2
E9QL65	Cog3	Conserved oligomeric Golgi complex subunit 3	4	0	-0.721192	0.00702292	-0.933051	0.00165005	-0.21186	0.72633	209	224.2	200.5	130.1	160.9	93.4	102.1	135.2	94.6
Q8R1U1	Cog4	Conserved oligomeric Golgi complex subunit 4	22	0	-0.832564	0.000289175	-0.939921	0.000101673	-0.107357	0.787977	3728.9	3640.2	3768.5	2162	2246.5	1845.6	2003.6	2101.3	1700.7
Q8C0L8	Cog5	Conserved oligomeric Golgi complex subunit 5	25	0	-0.533941	0.00469914	-0.550335	0.00388637	-0.0163942	0.982106	2966.2	2859.5	3092.8	2148.4	2248	1763.3	2098.7	2132.3	1859.1
Q8R3I3	Cog6	Conserved oligomeric Golgi complex subunit 6	15	0	-0.415037	0.0207665	-0.294056	0.0840443	0.120981	0.742073	1722.6	1543	1717.2	1238.8	1429	1069.3	1386.2	1427.8	1250
Q3UM29	Cog7	Conserved oligomeric Golgi complex subunit 7	22	0	-0.476047	0.0122903	-0.436764	0.0159284	0.0392831	0.959387	2336.8	2398.9	2273.6	1704.8	1765.4	1569.1	1725.3	2009.5	1443.6
Q9JJA2	Cog8	Conserved oligomeric Golgi complex subunit 8	6	0	-0.724492	0.000784553	-0.806744	0.000318119	-0.0822521	0.84851	506.9	489.9	538.7	327.1	327.5	274.7	330.7	271.9	275.2
Q5SU73	Coil	Coilin	9	0	-0.768163	0.00192381	-1.22497	7.12935e-05	-0.456805	0.221961	1278.1	1291.4	1297.9	678.8	672.1	919.9	522.2	468.4	663.9
Q61245	Col11a1	Collagen alpha-1(XI) chain	21	0	1.01239	0.000541769	1.25212	0.000104049	0.239731	0.591934	1630.1	1852.7	1382.8	2794	3818.9	3202.2	3493.8	4684.9	3410.7
Q60847	Col12a1	Collagen alpha-1(XII) chain	31	0	0.761459	0.000423812	0.982167	5.75591e-05	0.220708	0.459779	1258.8	1154	1140.4	2126.4	1813.8	2083.2	2405	2120.1	2494
Q8BLX7	Col16a1	Collagen alpha-1(XVI) chain	3	0	0.802266	0.00490439	0.802935	0.00581141	0.000668379	0.967191	78.7	91.5	77.3	147.8	125.2	158.6	155.4	100.1	176.3
P39061	Col18a1	Collagen alpha-1(XVIII) chain	7	0	-0.0464866	0.814516	0.0412804	0.957964	0.087767	0.92869	554.3	663.6	683.8	628	491.2	722.2	722.2	466.2	768.5
Q2UY11	Col28a1	Collagen alpha-1(XXVIII) chain	11	0	1.80735	0.000967746	2.21131	0.00023901	0.403951	0.700742	635	381.4	788.2	1833.8	1567	2915.3	2535	1709.1	4112.9
P02463	Col4a1	Collagen alpha-1(IV) chain	1	0	0.78488	0.0820967	-0.135868	0.454786	-0.920748	0.177965	64.9	78.7	85.6	122	122.6	150.3	105.1	28.4	75.1
P08122	Col4a2	Collagen alpha-2(IV) chain	2	0	0.0588453	0.752064	-0.296584	0.183434	-0.355429	0.38745	276.9	396.7	280	368	268.7	356.6	264.3	269.1	243
Q9EQG9	Col4a3bp	Collagen type IV alpha-3-binding protein	18	0	-0.803747	0.000594238	-0.706766	0.00130288	0.0969802	0.811622	2900.7	2659	2956	1601.6	1900.1	1376.6	1761.2	1864.7	1591.6
Q63ZW6	Col4a5	Col4a5 protein	2	0	0.290986	0.14494	-0.0488091	0.711617	-0.339795	0.3298	266.4	298	277.3	321	356	352.8	293.1	203.8	316.8
O88207	Col5a1	Collagen alpha-1(V) chain	11	0	1.5955	2.82696e-05	1.50507	3.55286e-05	-0.0904341	0.897605	684.8	891.1	725.1	2045	2879.6	2029	2002.2	2609.4	1919.5
Q3U962	Col5a2	Collagen alpha-2(V) chain	6	0	1.71708	3.40794e-06	1.81734	2.05662e-06	0.100254	0.837889	299	324.9	291.6	866.1	1106.6	1037.2	905	1143.1	1178.4
Q04857	Col6a1	Collagen alpha-1(VI) chain	4	0	0.252479	0.188412	0.0663836	0.678367	-0.186095	0.690083	296.9	446.5	360.9	377.5	456.8	481.2	348.3	396.8	411.2
Q07643	Col9a2	Collagen alpha-2(IX) chain	2	0	1.10233	0.000568863	-0.336703	0.162295	-1.43904	0.00738733	17.8	25.9	25	45.6	40.4	61.5	16.5	17.4	20.5
A2ACT7	Col9a3	Collagen, type IX, alpha 3	3	0	-0.126278	0.565786	-0.22155	0.249215	-0.0952722	0.830894	260.9	204.8	219.2	208.6	222.2	196.7	195.4	243	149
Q8K297	Colgalt1	Procollagen galactosyltransferase 1	26	0	1.34761	0.000388397	1.82998	3.10966e-05	0.482374	0.301389	3914.6	3858.2	4173.6	9248.3	7502	13652.1	12297.3	12296.2	17879.9
Q6NVG7	Colgalt2	Procollagen galactosyltransferase 2	18	0	1.33063	4.55917e-05	1.8378	3.87134e-06	0.507168	0.174218	2477.5	2055.3	2635.2	5678.1	5524.1	6826.2	8330.4	7158.6	10134
Q8K4M5	Commd1	COMM domain-containing protein 1	6	0	-0.406335	0.0281247	-0.0984798	0.524443	0.307855	0.355082	631.8	582.5	658.9	482.7	507.4	423.3	557	682.5	510.1
Q8JZY2	Commd10	COMM domain-containing protein 10	11	0	-0.454044	0.058734	-0.139617	0.418511	0.314427	0.562633	1704.6	1685.3	1644.8	1264.1	1316.3	1094.9	1508.4	1984.4	1077.5
Q8BXC6	Commd2	COMM domain-containing protein 2	7	0	-0.500062	0.0254527	-0.237343	0.204575	0.262719	0.567239	993.2	956.3	1070.4	751.3	764.5	619.5	901.5	1016.7	643.6
Q63829	Commd3	COMM domain-containing protein 3	9	0	-0.511399	0.0455382	-0.105897	0.529012	0.405502	0.440547	1266.8	1452.6	1256.7	1013.2	901.4	874.8	1347.2	1519.9	827.6
Q9CQ02	Commd4	COMM domain-containing protein 4	4	0	-0.429341	0.0518667	-0.138891	0.428273	0.290451	0.527053	526.3	518.2	526.6	415.9	427.7	323.1	460.2	598.1	368.6
Q8R395	Commd5	COMM domain-containing protein 5	6	0	-0.461766	0.070281	-0.248685	0.240446	0.213081	0.770854	1032.6	1064.9	1079.9	778	899.5	629.6	925.1	1138.6	610.6
Q3V4B5	Commd6	COMM domain-containing protein 6	4	0	-0.501813	0.0321632	-0.465087	0.0317374	0.0367261	0.998209	1542.3	1619.5	1506.3	1055.5	1181.4	1059.8	1194.9	1386.2	800.6
Q8BG94	Commd7	COMM domain-containing protein 7	6	0	-0.452906	0.0785922	-0.264699	0.207662	0.188207	0.83387	929.4	941.2	886.7	682	754.2	578.2	762.7	1015	517.4
Q9CZG3	Commd8	COMM domain-containing protein 8	7	0	-0.364443	0.142495	-0.138969	0.427015	0.225475	0.777718	1668.8	1894.2	1777.2	1459.6	1390	1298.5	1580.4	2167.7	1101.7
Q8K2Q0	Commd9	COMM domain-containing protein 9	7	0	-0.830308	0.000814456	-0.647677	0.00383339	0.182631	0.627291	1868.5	1679.8	1952.5	1007.3	1238	848.4	1279.9	1173.8	1057.5
O88587	Comt	Catechol O-methyltransferase	14	0	0.461193	0.0357991	0.486589	0.0282705	0.0253959	0.974504	2602.6	3246.2	2499.4	3452.5	3519.1	4521.2	3315.9	3775.2	4605.8
Q8BIG7	Comtd1	Catechol O-methyltransferase domain-containing protein 1	6	0	-0.852146	0.00991193	-0.995437	0.00321035	-0.143291	0.815388	952.9	1015.1	936	492.8	424.7	691.2	416.5	339.9	700.2
Q8CIE6	Copa	Coatomer subunit alpha	68	0	0.359937	0.0450472	0.284237	0.104882	-0.0756999	0.863873	14366.8	14263.5	14175.2	20424	17896.7	16614.6	18364.8	14714.7	19047.6
Q9JIF7	Copb1	Coatomer subunit beta	51	0	-0.60191	0.0010858	-0.593505	0.00107289	0.00840546	0.981253	20561.2	21573.1	20021.7	14808.6	12907.3	13237.5	13937.2	13434.6	13820.9
O55029	Copb2	Coatomer subunit beta'	46	0	-0.255621	0.0694396	0.00249722	0.987388	0.258118	0.313103	12444.6	11976.8	12347.5	10714.1	10392.1	9692.4	12252.3	11913.8	12666.5
O89079	Cope	Coatomer subunit epsilon	15	0	-0.811535	0.00042842	-0.504969	0.00767894	0.306567	0.315789	3061	2849.6	3014.5	1538.4	1983.1	1563.8	1893.6	2191.8	2203.9
Q9QZE5	Copg1	Coatomer subunit gamma-1	38	0	-0.550399	0.00200077	-0.614355	0.000881045	-0.0639555	0.876133	7492.4	7806.1	7545.8	5607	4983.7	5008.1	5198	4668.3	5056.1
Q9QXK3	Copg2	Coatomer subunit gamma-2	23	0	-0.718786	0.000328043	-0.780137	0.000150077	-0.0613507	0.872535	5153.5	5027.8	5354.2	3120.1	3125.9	3193.5	2918.7	2857.9	3269.9
Q9CQ13	Coprs	Coordinator of PRMT5 and differentiation stimulator	4	0	-1.35243	1.40193e-05	-1.11482	5.06509e-05	0.23761	0.461227	214.9	203.4	207.8	67.8	84.3	93.1	87.3	103.1	98.7
P61202	Cops2	COP9 signalosome complex subunit 2	26	0	-0.726804	0.00229927	-0.722603	0.00203899	0.00420111	0.997857	7462	6498.4	7718.2	4509.8	4828.5	3760.8	4744.2	4838.8	3554.3
O88543	Cops3	COP9 signalosome complex subunit 3	17	0	-0.758309	0.00115248	-0.67112	0.00222409	0.0871899	0.861132	7657.3	6856.1	7628.6	4320.9	4991.6	3777.6	4881.8	5091.2	3932.6
O88544	Cops4	COP9 signalosome complex subunit 4	28	0	-0.83876	0.00500553	-0.62752	0.0148908	0.21124	0.802338	10209.6	10156.3	10002.5	5706.1	6277.6	4996	6537.1	8724.1	4395.9
O35864	Cops5	COP9 signalosome complex subunit 5	17	0	-0.781153	0.0203953	-0.458587	0.0764941	0.322567	0.763623	4357	5182	4823.4	2764.3	2853.2	2740	3077.3	5244.8	2129.4
O88545	Cops6	COP9 signalosome complex subunit 6	12	0	-1.04484	0.000570711	-0.887427	0.0011512	0.157417	0.83288	2588	2304.4	2593.3	1243.4	1285.5	1099.4	1372.2	1696.1	978.3
Q9CZ04	Cops7a	COP9 signalosome complex subunit 7a	10	0	-0.818853	0.0161738	-0.733766	0.0147732	0.085087	0.993089	1655.5	2027.6	1601.5	1044.1	925.8	1025.9	868.4	1614.3	695.1
Q8BV13	Cops7b	COP9 signalosome complex subunit 7b	8	0	-0.672332	0.0054206	-0.590514	0.00808162	0.081818	0.936613	1401.8	1493.3	1349.1	878.4	946.8	838	871.5	1208.3	738.8
Q8VBV7	Cops8	COP9 signalosome complex subunit 8	6	0	-0.573291	0.0337519	-0.286543	0.19366	0.286748	0.656298	945.1	842.8	1086.6	655.4	719.4	557.1	740.6	1051.7	564.4
Q3U898	Cops9	COP9 signalosome complex subunit 9	1	0	-0.778215	0.00121746	-0.923833	0.000304559	-0.145618	0.711086	113.5	104.3	121.6	60.6	73.5	63.8	55.1	72.2	51.6
P61924	Copz1	Coatomer subunit zeta-1	6	0	-1.69111	3.90842e-05	-1.46504	7.16412e-05	0.226066	0.772251	2412.8	2278.8	2564.4	745	804.7	697.4	793.9	1208.6	625.8
Q9JHH9	Copz2	Coatomer subunit zeta-2	1	0	-1.03399	0.000794756	-0.970547	0.000956037	0.0634465	0.946347	112.8	90.7	97.1	44.6	58.9	43.3	56.8	58.8	37.8
Q3THF9	Coq10b	Coenzyme Q-binding protein COQ10 homolog B, mitochondrial	3	0	1.16748	0.00035621	0.843957	0.00329826	-0.323522	0.418326	156.9	195.5	191.9	378.6	448.8	395.2	334.6	235	407.4
Q66JT7	Coq2	4-hydroxybenzoate polyprenyltransferase, mitochondrial	2	0	0.888084	0.00164511	1.30848	0.000110099	0.420397	0.332745	108.9	106.7	140.1	188.2	232.4	237.7	236.4	277.2	367.4
Q8BMS4	Coq3	Ubiquinone biosynthesis O-methyltransferase, mitochondrial	7	0	0.731934	0.0022391	0.611209	0.00634563	-0.120725	0.794103	521.9	636.7	559	820.3	1018.1	1014.3	715.2	933.9	974.6
Q8BGB8	Coq4	Ubiquinone biosynthesis protein COQ4 homolog, mitochondrial	9	0	0.746957	0.00208904	0.960923	0.000359886	0.213966	0.611087	855.4	923.2	906.4	1352.3	1424.8	1729	1403.6	1785	2037.9
Q9CXI0	Coq5	2-methoxy-6-polyprenyl-1,4-benzoquinol methylase, mitochondrial	9	0	0.565115	0.0143245	0.258923	0.227294	-0.306193	0.418326	945.9	1063.7	1018.1	1298.8	1420.6	1760.1	986.3	1175	1461.6
Q8R1S0	Coq6	Ubiquinone biosynthesis monooxygenase COQ6, mitochondrial	10	0	0.586795	0.00695569	0.539642	0.0114296	-0.0471532	0.922785	1822.2	1815.2	1843.5	2393.9	2996.8	2841.1	2206.9	3174.8	2585.4
P97478	Coq7	5-demethoxyubiquinone hydroxylase, mitochondrial	7	0	0.648797	0.00236723	0.951316	0.000144443	0.302519	0.328913	1416.7	1423.9	1435.8	1945	2152.5	2607.3	2501	2748.3	3019.7
Q60936	Coq8a	Atypical kinase COQ8A, mitochondrial	4	0	0.768816	0.0407606	0.593912	0.104868	-0.174904	0.84531	172	183.9	153	216.5	414.1	236.5	187.4	363.1	217.6
Q566J8	Coq8b	Atypical kinase COQ8B, mitochondrial	7	0	0.950888	0.000999218	0.28766	0.192556	-0.663228	0.104382	607.8	807.8	595.2	1111.2	1302.4	1473.4	653	845.5	956
Q8K1Z0	Coq9	Ubiquinone biosynthesis protein COQ9, mitochondrial	9	0	0.541126	0.00648758	0.436867	0.0216674	-0.104259	0.781157	1644.2	1742.1	1613.4	2293.7	2479.1	2502.3	2024.8	2715.6	2027.5
O89053	Coro1a	Coronin-1A	14	0	0.00822688	0.991394	1.92526	0.0292494	1.91703	0.209203	1022.1	1390.8	1189.3	1152.5	954.3	1516	2470.7	9757.9	1452.7
Q9WUM3	Coro1b	Coronin-1B	13	0	0.176436	0.430833	0.273652	0.248914	0.0972153	0.904448	2512.6	2486.4	2320.6	2634.3	3213.9	2423.6	2844.4	3720.4	2283.6
Q9WUM4	Coro1c	Coronin-1C	24	0	0.246142	0.131825	0.36652	0.0358234	0.120378	0.776151	7050.8	6878.1	7439.6	7939.7	9008.2	8395.8	9103.2	10478	7967.9
Q8BH44	Coro2b	Coronin-2B	7	0	1.12276	0.0952488	1.38547	0.0371046	0.26271	0.855037	294.7	360	572.6	530	543.2	1599.4	668.2	668.3	1869.9
Q9D2V7	Coro7	Coronin-7	15	0	0.0532445	0.786755	-0.00451933	0.934391	-0.0577638	0.905108	1478.9	1581.2	1639.9	1517	1846.8	1512.9	1517.3	1831.4	1336.6
Q9CQI6	Cotl1	Coactosin-like protein	14	0	0.642538	0.0173481	0.661171	0.018725	0.0186323	0.98465	3907.9	3622.6	3597.1	5368	6816.8	5186.2	5431.8	7833	4332
Q8CFY5	Cox10	Protoheme IX farnesyltransferase, mitochondrial	2	0	1.28509	0.00404227	0.830846	0.0623404	-0.45424	0.421555	91.6	87.6	89.7	191.7	184.1	279.5	133.1	91.2	254
Q6P8I6	Cox11	Cytochrome c oxidase assembly protein COX11, mitochondrial	3	0	-0.682559	0.000636972	-0.821528	0.000157126	-0.138969	0.690083	469.1	454.6	467.5	264.4	325.4	277	266.2	254.3	266.7
Q8BH51	Cox14	Cytochrome c oxidase assembly protein COX14	1	0	0.584203	0.0202466	0.753495	0.00528617	0.169292	0.770854	251.5	234.7	274	340.8	334.9	464	380.3	356.3	545
Q8BJ03	Cox15	Cytochrome c oxidase assembly protein COX15 homolog	7	0	1.07392	7.58903e-05	1.64018	3.01035e-06	0.566257	0.0817838	718.2	698.9	768.4	1371.4	1593.5	1635.9	1954.9	2252.6	2604.8
Q9CR63	Cox16	Cytochrome c oxidase assembly protein COX16 homolog, mitochondrial	3	0	-0.701937	0.0362689	-0.435316	0.145431	0.26662	0.739866	703.8	601.6	731.7	342.6	304.9	604.8	374.2	401.3	731
P56394	Cox17	Cytochrome c oxidase copper chaperone	2	0	-0.651031	0.0488231	-0.935774	0.0107049	-0.284743	0.728579	185.5	167.2	238.2	79.7	131	165.6	82.6	83.5	142.8
Q8VC74	Cox18	Mitochondrial inner membrane protein COX18	4	0	0.998346	0.0125526	0.995861	0.0119824	-0.00248479	0.999594	156	212.5	155.1	357.9	227.2	460.9	259.2	490.6	294.4
Q8K0C8	Cox19	Cytochrome c oxidase assembly protein COX19	2	0	-0.707136	0.0136038	-0.511661	0.04228	0.195476	0.805965	584.9	524.7	615.2	291.2	343	422.3	282.2	396.1	531.5
Q9D7J4	Cox20	Cytochrome c oxidase protein 20 homolog	3	0	0.926534	0.000933042	1.25409	8.77444e-05	0.327557	0.388718	242.4	248.5	233.2	433.6	376.3	566.4	479.3	586.4	661.4
P19783	Cox4i1	Cytochrome c oxidase subunit 4 isoform 1, mitochondrial	16	0	0.792173	0.00352092	1.33558	0.000115731	0.543411	0.226368	4722.1	6028	4651.7	8438.3	8901.3	9331.4	10134.4	16996.9	11739.4
P12787	Cox5a	Cytochrome c oxidase subunit 5A, mitochondrial	10	0	0.925027	0.0011464	1.60901	2.3458e-05	0.683981	0.113502	2384.9	3152.7	2403.7	5184.3	4891.6	5002.4	6051.4	9862.4	8310.5
P19536	Cox5b	Cytochrome c oxidase subunit 5B, mitochondrial	9	0	0.893342	0.00138693	1.47853	3.857e-05	0.585188	0.162508	5223	5433.1	5164.2	8504.1	10721.5	10160.2	10728.1	16987.6	16369.9
F7C106	Cox5b	Cytochrome c oxidase subunit 5B, mitochondrial (Fragment)	3	0	1.94866	0.000520488	0.643769	0.182854	-1.30489	0.0715628	27.3	24.4	14.8	90.2	73.5	93	32.4	17.7	53.8
P43024	Cox6a1	Cytochrome c oxidase subunit 6A1, mitochondrial	2	0	0.518978	0.0106713	0.974885	0.000185329	0.455908	0.174218	198.6	150.9	183.6	223.7	272.6	267.6	322.3	391.3	334.2
P56391	Cox6b1	Cytochrome c oxidase subunit 6B1	7	0	0.668461	0.0343166	1.27753	0.00141086	0.609068	0.344361	804.4	1231.8	829.2	1538.3	1360.4	1655.5	1485.9	3198.9	2261.6
Q9CPQ1	Cox6c	Cytochrome c oxidase subunit 6C	7	0	0.938256	0.000964427	1.5325	2.89826e-05	0.594247	0.155922	1562.9	1799.4	1428.3	2755.3	3300.8	3123.7	3472.9	4790.2	5595.5
A0A0G2JDA6	Cox6c	Cytochrome c oxidase subunit 6C (Fragment)	2	0	0.926507	0.00245976	2.39841	2.85529e-06	1.4719	0.00794586	34.2	29.9	40.6	65	79.2	54.8	150.2	239.2	162.6
P48771	Cox7a2	Cytochrome c oxidase subunit 7A2, mitochondrial	2	0	0.685874	0.0124368	1.24748	0.000339024	0.561607	0.245964	1724.6	1967	1794.9	2544.1	3172.5	3109.4	3018.4	5571.5	4436.5
Q61387	Cox7a2l	Cytochrome c oxidase subunit 7A-related protein, mitochondrial	6	0	0.833576	0.0209949	1.10729	0.00722674	0.27371	0.834018	1324	1136.9	1302.7	2045.8	1984.6	2676.7	2380.6	1629.8	4097.9
P56393	Cox7b	Cytochrome c oxidase subunit 7B, mitochondrial	2	0	0.882209	0.0220621	1.32436	0.00413662	0.442156	0.689922	689.6	1018.4	504.3	1265.4	1296.4	1515.9	1261	2907.4	1371.7
P17665	Cox7c	Cytochrome c oxidase subunit 7C, mitochondrial	2	0	0.68159	0.0056298	1.27243	7.09169e-05	0.590843	0.116397	1220.3	1052.8	1029.4	1442.1	2147.3	1707.5	2276.3	2686.5	3015
Q61147	Cp	Ceruloplasmin	30	0	2.90727	3.73639e-06	2.56415	7.51101e-06	-0.343119	0.617328	763.3	1141	1013.5	5865.7	10188.3	5835.3	5804.2	7124.8	4327.1
O89001	Cpd	Carboxypeptidase D	38	0	1.39186	1.5059e-05	1.61989	4.42777e-06	0.228024	0.526298	3825.5	3244.6	3833.3	8815.6	9101.9	10694.9	11904.8	9447.2	12159.7
Q00493	Cpe	Carboxypeptidase E	18	0	1.54751	4.40006e-06	1.7723	1.52141e-06	0.22479	0.486644	1492.4	1520.9	1691.5	4098.2	4478.5	5176	5489.1	4767.4	5815
Q812E0	Cpeb2	Cytoplasmic polyadenylation element-binding protein 2	2	0	-0.441091	0.0300985	-0.478693	0.0213679	-0.0376019	0.958803	327.4	381.9	303.9	232.5	295.7	218.1	246.6	269.4	211.1
Q7TN98	Cpeb4	Cytoplasmic polyadenylation element-binding protein 4	3	0	-0.742045	0.000626981	-0.786988	0.000362136	-0.0449435	0.932753	477.9	556.1	531	305.6	283.5	346.6	304.1	277.2	325.7
P63040	Cplx1	Complexin-1	1	0	-0.366674	0.334667	0.244472	0.405103	0.611146	0.349484	25.4	30.5	14.5	15.5	16	23.1	31.2	32.5	19.7
P84086	Cplx2	Complexin-2	4	0	-1.5643	2.58164e-06	-1.64449	1.58727e-06	-0.0801916	0.836705	1285.3	1434.1	1300.8	444	473.7	441.7	401.4	490.4	394.1
Q80V42	Cpm	Carboxypeptidase M	2	0	1.30563	0.000269287	1.3137	0.000219292	0.00807804	0.994469	45.7	50.2	55.4	138.8	141	94.2	129.6	151.4	95.1
Q8C166	Cpne1	Copine-1	12	0	0.831768	0.000565249	0.934756	0.000228548	0.102988	0.842397	1917.2	1593.2	2084.8	3418.4	3164.1	3376.2	3920.1	3029.7	3745.8
P59108	Cpne2	Copine-2	17	0	1.41773	2.98725e-05	1.10071	0.000168705	-0.317018	0.381767	1348.3	1487.6	1361.1	4230.1	3193.4	3789.4	3697	2702.1	2601.8
Q8BT60	Cpne3	Copine-3	17	0	1.16313	3.38083e-05	1.01322	8.07011e-05	-0.149907	0.669932	2312.4	2297.6	2533.5	5699.7	4910.8	5386.8	5601.1	4365.4	4452
Q0VE82	Cpne7	Copine-7	8	0	0.443729	0.0159828	0.352633	0.0474535	-0.0910962	0.815679	211	225.1	188.7	288.9	278.7	282.2	300.1	272.8	224.9
Q9DC53	Cpne8	Copine-8	29	0	2.22013	0.000150102	1.95644	0.000352577	-0.263696	0.730746	1597.9	1563.5	1647.8	10078.9	4862.6	7466.3	8730.9	3531.1	6402.6
P36552	Cpox	Oxygen-dependent coproporphyrinogen-III oxidase, mitochondrial	18	0	-0.291414	0.147324	-0.666589	0.00815423	-0.375175	0.41065	4009.7	3681.8	4049.4	2606.1	2764.7	4222.7	2091.4	2679.1	2626.2
Q8BFS6	Cpped1	Serine/threonine-protein phosphatase CPPED1	10	0	-0.757624	0.0540871	-0.842073	0.0205802	-0.0844485	0.852913	2346.2	2950	2271.9	1484.8	1858.1	1133.4	1171.5	2265.5	784.8
Q9WVJ3	Cpq	Carboxypeptidase Q	13	0	0.455832	0.0137727	0.242167	0.135164	-0.213666	0.527161	2828.6	3499.3	2796.8	3754.6	4605.7	4154.9	3723.4	3389.3	3679.7
Q9EPU4	Cpsf1	Cleavage and polyadenylation specificity factor subunit 1	37	0	-1.61382	3.02176e-06	-1.55901	3.51671e-06	0.0548125	0.89816	7129.9	6851.7	6868.2	2540.7	1900.7	2370.9	2536.2	2341.6	2198.3
O35218	Cpsf2	Cleavage and polyadenylation specificity factor subunit 2	25	0	-1.98841	5.78701e-07	-2.08981	3.67541e-07	-0.1014	0.814869	5615.7	5578.1	5286.9	1525.3	1191.3	1436.8	1267.7	1338.8	1265
Q9QXK7	Cpsf3	Cleavage and polyadenylation specificity factor subunit 3	16	0	-1.3069	6.21957e-06	-1.34959	4.35445e-06	-0.0426899	0.926405	3293.4	3047	3536.7	1396.4	1333	1262.8	1248.6	1394.4	1232.8
Q9CWS4	Cpsf3l	Integrator complex subunit 11	10	0	-0.755771	0.00144612	-0.825044	0.000626357	-0.0692732	0.872535	1047.8	914.1	1059.9	640.6	571.5	577.5	597.8	454.8	653.1
Q8BQZ5	Cpsf4	Cleavage and polyadenylation specificity factor subunit 4	5	0	-2.25626	2.90345e-07	-2.84338	1.16743e-07	-0.587122	0.0373596	950.4	974.5	950.2	212.7	184.4	204.7	139	136.3	125.3
E0CXT7	Cpsf4	Cleavage and polyadenylation-specificity factor subunit 4	3	0	-3.24144	3.37265e-07	-3.92458	1.66856e-07	-0.683133	0.0978565	1494	992.8	1509.9	144.1	126.2	152.3	93.5	73.4	96.3
Q6NVF9	Cpsf6	Cleavage and polyadenylation specificity factor subunit 6	8	0	-2.39172	2.90345e-07	-2.39407	2.21638e-07	-0.00235112	0.994631	5397.9	5034.5	5681.6	1157.3	938.5	974.8	1047.6	1004.9	1013.1
Q8BTV2	Cpsf7	Cleavage and polyadenylation specificity factor subunit 7	10	0	-1.86837	2.50845e-06	-1.84555	2.44096e-06	0.0228239	0.969401	2248.1	2199.2	2055.5	618.3	492.7	670	590.3	520.7	698.4
P97742	Cpt1a	Carnitine O-palmitoyltransferase 1, liver isoform	28	0	0.832976	0.00584924	1.27916	0.000360012	0.446181	0.368208	2813.1	3737	2746.3	4610.8	6776.3	5173.1	5655.8	9451.7	7454.6
Q8BGD5	Cpt1c	Carnitine O-palmitoyltransferase 1, brain isoform	14	0	-0.46489	0.0779148	-0.429143	0.0693194	0.0357475	0.986781	2438.6	2103.2	2687.2	1595.1	1782.2	1860.3	1773.7	1222.3	2373
P52825	Cpt2	Carnitine O-palmitoyltransferase 2, mitochondrial	24	0	0.338954	0.0975431	-0.480119	0.0204926	-0.819074	0.0332696	2975.7	3284.9	2894	3428.8	4261.1	3889.2	1889.1	1918.7	2755.3
Q8BS40	Cptp	Ceramide-1-phosphate transfer protein	1	0	1.0227	0.00180737	1.00457	0.00181016	-0.0181308	0.982106	147.4	160.1	181.2	307.5	423.1	262.3	408.8	321	250.7
Q9Z100	Cpxm1	Probable carboxypeptidase X1	2	0	1.13997	0.000259916	1.23859	0.000109244	0.0986176	0.843644	38.9	44.7	54.3	79.9	104.6	119.4	97.6	109.7	118.1
Q64735	Cr1l	Complement component receptor 1-like protein	8	0	2.89657	1.92982e-06	2.81424	2.35246e-06	-0.0823268	0.85936	381	406.9	474.7	3354.8	3425	2622.2	4146	2022.8	2711.7
O88843	Cradd	Death domain-containing protein CRADD	2	0	0.129359	0.615831	-0.244855	0.23328	-0.374214	0.376585	169.7	190.8	178.9	157.4	201.1	231.5	174.5	113.4	167.3
Q6PG95	Cramp1	Protein cramped-like	2	0	0.262461	0.199074	-0.0542826	0.790044	-0.316744	0.418326	95.9	121.9	118	156.6	136.3	109.9	114.9	115.1	93.4
P47934	Crat	Carnitine O-acetyltransferase	21	0	0.476043	0.0169814	-0.307439	0.0802409	-0.783482	0.0269722	3467.6	3638.5	3779.4	4379.1	5549.3	5212.5	2556.8	2797.4	3442.1
Q8C7D2	Crbn	Protein cereblon	10	0	-0.443634	0.0328505	-0.41971	0.0419248	0.023924	0.965084	1066	1048.4	1008.9	843.2	852.2	601.1	735.5	922.4	677
O35427	Crcp	DNA-directed RNA polymerase III subunit RPC9	2	0	-1.18738	0.000253886	-1.46776	5.19937e-05	-0.280378	0.578994	526.1	607.4	604.6	215.8	213.8	333.6	243.2	176.1	209.1
Q01147	Creb1	Cyclic AMP-responsive element-binding protein 1	4	0	-3.85774	3.11364e-07	-3.66626	3.02413e-07	0.191473	0.719676	4086.9	3224.3	3843.2	315	178.5	275.9	264.8	360.3	253.5
P45481	Crebbp	CREB-binding protein	20	0	-2.15407	3.76473e-07	-2.28035	2.38972e-07	-0.126288	0.721977	7256.5	6327.7	6626.9	1671.7	1455.5	1413.8	1467.6	1373.2	1319.6
O88668	Creg1	Protein CREG1	2	0	0.360228	0.054436	-0.11311	0.553247	-0.473338	0.165915	235	272.8	197.7	273.5	305.2	326.9	240.7	193.7	217.9
Q91XD7	Creld1	Cysteine-rich with EGF-like domain protein 1	9	0	0.948835	0.00070531	1.27954	6.94549e-05	0.330704	0.386153	478.8	574.8	557.9	872.1	987.1	1251.5	1088.9	1332.4	1490.8
Q9CYA0	Creld2	Cysteine-rich with EGF-like domain protein 2	6	0	0.441096	0.0838774	0.675195	0.0120905	0.234099	0.631467	622.4	657.4	577.4	788.9	665.4	1067.1	788.2	981	1196.4
P27699	Crem	cAMP-responsive element modulator	1	1	-3.22104	#N/A	-4.27257	#N/A	-1.05153	#N/A	77	66.9	68.7	9		6.2	3.9	3.7	3.4
Q9JLL0	Crim1	Cysteine-rich motor neuron 1 protein	1	0	3.00988	9.51041e-05	2.9493	9.54844e-05	-0.0605831	0.958803	20.7	23.7	35.6	235.1	116.3	293	239.8	102.4	275.7
P63254	Crip1	Cysteine-rich protein 1	1	0	-0.627259	0.198594	0.637961	0.503334	1.26522	0.303099	87.5	93	91.2	56.5	54.9	64.5	85	276	61.8
Q9DCT8	Crip2	Cysteine-rich protein 2	12	0	0.227498	0.212096	0.393136	0.0499412	0.165638	0.728579	1705.9	1469	2159.9	2209	1971.7	2065.3	2657.1	2014.5	2334.3
Q64010	Crk	Adapter molecule crk	14	0	-0.457096	0.0208232	-0.564809	0.00573336	-0.107714	0.78441	1878.5	1890.6	2031.7	1364.8	1511.5	1349.3	1288.9	1568.2	1064.5
P47941	Crkl	Crk-like protein	13	0	-0.350664	0.0967663	-0.420045	0.0525321	-0.0693807	0.918361	4096.7	4159.1	4087.5	3190.4	3894.3	2595.2	3213.4	3610.5	2401.5
Q9JM58	Crlf1	Cytokine receptor-like factor 1	2	0	1.53705	0.00637952	1.90689	0.00135393	0.369841	0.700533	64	83.9	81.7	151.2	363.4	151.7	187	454.7	219.3
Q8CII9	Crlf2	Cytokine receptor-like factor 2	2	0	0.113452	0.614589	0.264412	0.317769	0.15096	0.86129	98.7	198	87.1	141.1	100.1	174	161	124.3	175.7
Q9Z2L7	Crlf3	Cytokine receptor-like factor 3	9	0	-0.00665288	0.989155	0.130494	0.390377	0.137147	0.71879	583.5	539.6	724.4	664.1	591.5	583.4	651.8	711.1	659.5
Q80ZM8	Crls1	Cardiolipin synthase (CMP-forming)	3	0	0.751455	0.00164186	1.03621	0.000150857	0.284753	0.409303	83.3	104.1	90	134.4	150.1	182.5	168.4	193	207.5
P97427	Crmp1	Dihydropyrimidinase-related protein 1	12	0	-0.199434	0.198622	-0.221736	0.146617	-0.0223022	0.958803	1550.8	1775.1	1801.6	1434.5	1482	1549	1436.4	1622.9	1337.7
P63154	Crnkl1	Crooked neck-like protein 1	28	0	-0.434374	0.0322173	-0.806651	0.00102374	-0.372277	0.299652	4841.3	4760.1	4885.2	4107.5	3045.5	3567.3	3048.7	2204.6	3028.8
Q8CJ40	Crocc	Rootletin	32	0	0.299771	0.0929373	0.603184	0.00406756	0.303412	0.368736	2057.2	2666.6	2063.4	2566.8	3078.9	2709	3195.7	3274.3	3840.2
Q9DC50	Crot	Peroxisomal carnitine O-octanoyltransferase	27	0	0.776906	0.0153456	0.137619	0.815827	-0.639287	0.184965	5700.6	5761	5847.2	8025.4	10276.3	11356.1	5301.5	4494.4	9245.3
Q9CYD3	Crtap	Cartilage-associated protein	14	0	0.901089	0.000615852	1.474	1.54933e-05	0.572914	0.115106	1140.8	1031.9	1192.7	1832.9	2054.1	2397.8	2896.1	2696.7	3756
Q68ED7	Crtc1	CREB-regulated transcription coactivator 1	4	0	-1.19851	0.000562996	-0.99786	0.00132204	0.200647	0.794323	1122.3	1116.6	928	416.6	550	413.3	500.8	703.9	381.1
Q3U182	Crtc2	CREB-regulated transcription coactivator 2	5	0	-0.671895	0.00548705	-0.642297	0.00538711	0.029598	0.993138	495.7	482.8	466.5	304.4	330.1	272.5	313.5	379.4	232.9
Q91X84	Crtc3	CREB-regulated transcription coactivator 3	2	0	-0.425645	0.0733678	-0.421692	0.0527136	0.00395341	0.958803	544.7	556.6	514	372.5	402.9	427.2	399.4	523.4	283.1
P97784	Cry1	Cryptochrome-1	3	0	-0.984859	0.000384952	-0.851279	0.000803283	0.13358	0.808104	215.1	189.7	211.3	89.4	116.5	105.4	103.3	140.5	97.7
Q9R194	Cry2	Cryptochrome-2	2	0	-0.720465	0.00361396	-1.04284	0.000255086	-0.322374	0.380434	92.7	92.8	81.1	60.7	48.3	52.8	40.7	34.7	54
Q80W49	Crybg3	Beta/gamma crystallin domain-containing protein 3	12	0	-0.13237	0.429141	-0.175628	0.275069	-0.0432582	0.926405	1072.6	928	1034.7	1000.2	914.9	854.1	1053.9	822.5	811
Q99KP3	Cryl1	Lambda-crystallin homolog	1	0	-1.34074	0.000373279	-1.24904	0.000433242	0.0916998	0.94176	50.7	55.3	56.1	17.7	26.5	19.8	23.2	29.6	15.4
P47199	Cryz	Quinone oxidoreductase	14	0	-0.489172	0.0225257	-0.737222	0.00199495	-0.24805	0.496085	2303.3	2485.8	2339	1667.3	1884.8	1526.2	1410.3	1745	1120.8
Q921W4	Cryzl1	Quinone oxidoreductase-like protein 1	14	0	-0.644858	0.00833065	-0.659857	0.0057803	-0.0149991	0.958803	3071.9	3286.4	2999.6	2065.5	2195.6	1723.8	2042.4	2405.5	1475.1
Q9CZU6	Cs	Citrate synthase, mitochondrial	22	0	0.525992	0.00522016	-0.178329	0.240121	-0.704321	0.0261765	17628.3	19066.6	17282.9	25170.6	24416.1	28137.2	15278.9	14378.7	18044
Q9DBE0	Csad	Cysteine sulfinic acid decarboxylase	19	0	0.0510672	0.830618	-0.0802077	0.61377	-0.131275	0.772975	3719.6	3475.7	3731.4	4215.5	3894	3210.9	3760.6	3883.8	2691.4
Q91YQ3	Csdc2	Cold shock domain-containing protein C2	1	0	-0.986007	0.000674648	-1.0708	0.000319282	-0.0847931	0.888209	687.7	533.6	676.8	308.2	376.2	273.9	320.2	342.1	241.3
Q91W50	Csde1	Cold shock domain-containing protein E1	37	0	-0.483078	0.0177485	-0.667207	0.00295061	-0.184129	0.656298	12464.5	11943.7	12888.9	10331.9	8740.9	7611.4	8529.9	8520.3	6436.7
Q9ERK4	Cse1l	Exportin-2	42	0	-1.08505	6.54814e-05	-1.12047	4.19652e-05	-0.0354193	0.943179	15179	12740.3	15162.5	7300.6	6868.5	6138.6	7495.8	6214	6105.4
Q8BJQ9	Csgalnact1	Chondroitin sulfate N-acetylgalactosaminyltransferase 1	7	0	1.41845	3.74761e-05	1.7617	7.02276e-06	0.343249	0.4068	414.7	427	418.2	1021.3	1105.8	1240.6	1439.8	1083.9	1748.6
Q8C1F4	Csgalnact2	Chondroitin sulfate N-acetylgalactosaminyltransferase 2	7	0	0.139347	0.355129	0.350616	0.0349539	0.211269	0.501648	595.4	567	558.4	616.8	637.4	641.1	836.3	652.9	705
P41241	Csk	Tyrosine-protein kinase CSK	19	0	0.377958	0.0271341	0.363439	0.0312234	-0.0145184	0.978617	2837.6	2939.5	2961.1	4082.8	3901.7	3370.8	3985.3	3917.8	3338.5
Q80X68	Csl	Citrate synthase	6	0	0.609048	0.00181107	-0.314315	0.0468014	-0.923363	0.00760219	68.5	67.3	72.1	97.3	107.4	112.4	50.3	55	61.9
V9GX34	Csmd2	CUB and Sushi multiple domains 2	11	0	0.423888	0.00985239	0.581474	0.00141907	0.157585	0.602399	333.5	355	319	431.8	477	442.8	509.9	529.9	467.8
Q80T79	Csmd3	CUB and sushi domain-containing protein 3	2	0	2.29402	1.44067e-06	2.18802	1.7096e-06	-0.105991	0.844838	139.9	167.1	153.3	686.3	667.8	903.3	653.5	588.8	855.2
Q8BK63	Csnk1a1	Casein kinase I isoform alpha	14	0	-0.361877	0.0474122	-0.689251	0.00157545	-0.327374	0.314707	3771.7	3479.9	3654.5	3206.8	2715.2	2564.6	2664.4	2002.5	2096.8
E9Q2U6	Csnk1a1	Casein kinase I isoform alpha	3	0	-0.141338	0.435308	-0.555398	0.00840693	-0.41406	0.2304	608.6	550	630.9	610.9	496.5	515.1	482.5	332	403.2
Q9JMK2	Csnk1e	Casein kinase I isoform epsilon	6	0	0.497952	0.0125582	0.384617	0.0460763	-0.113335	0.766747	1871.6	1976.1	1842.4	2838	2537.9	2659.7	2698.2	1975.2	2755.1
Q8BTH8	Csnk1g1	Casein kinase I isoform gamma-1	3	0	2.44679	1.64279e-06	1.99197	6.50214e-06	-0.454826	0.253233	157	188.7	203.6	1076.9	905.8	1012.1	935.8	548.3	700.9
Q8BVP5	Csnk1g2	Casein kinase I isoform gamma-2	2	0	2.26001	6.13112e-06	2.22548	7.06232e-06	-0.0345264	0.907417	71	84.2	81.4	394	397	342.3	513.9	260.5	332.1
Q8C4X2	Csnk1g3	Casein kinase I isoform gamma-3	4	0	2.29658	2.33671e-06	2.28991	2.35518e-06	-0.00666698	0.9544	510.8	574.8	587.6	2740.7	2899.8	2579.8	3269.5	1901.9	3011
Q60737	Csnk2a1	Casein kinase II subunit alpha	18	0	-0.104282	0.548377	0.309618	0.15896	0.4139	0.288466	3708.4	3588.4	3891.7	4287.9	2901.3	3219.1	5562.7	4393.4	3910.7
O54833	Csnk2a2	Casein kinase II subunit alpha'	20	0	0.0173438	0.950189	0.0309845	0.960171	0.0136408	0.99749	4521.6	4176.7	4489.7	5003.7	4028.2	4315.6	5550.3	3649.5	4274.5
P67871	Csnk2b	Casein kinase II subunit beta	9	0	-0.389306	0.0593639	-0.420755	0.0398334	-0.0314494	0.951663	3640.5	3504.9	3860.8	3303.7	2491.7	2607.8	3424	2401	2397
Q8VHY0	Cspg4	Chondroitin sulfate proteoglycan 4	55	0	1.0631	0.000520738	0.355813	0.129946	-0.707291	0.0848316	4548.5	4267.6	4988	10228.4	7896.3	10717.9	7206.5	4547.5	5911.2
Q71M36	Cspg5	Chondroitin sulfate proteoglycan 5	8	0	2.70901	2.89855e-06	1.82388	4.77956e-05	-0.885133	0.0817838	365.8	378.1	327.7	2641.6	2653.4	1711.9	1692.2	934.9	1166.7
B2RX88	Cspp1	Centrosome and spindle pole associated protein 1	3	0	-0.280837	0.0904153	-0.0783649	0.633589	0.202472	0.526971	175.7	176.7	156.4	127.5	127.7	163.6	162.6	169.7	149.6
P97315	Csrp1	Cysteine and glycine-rich protein 1	10	0	0.00343137	0.922007	-0.589049	0.0116184	-0.592481	0.117654	2039.5	1539.4	2342.3	2050.3	2130.7	1754.3	1461.7	1273.5	1201.1
P97314	Csrp2	Cysteine and glycine-rich protein 2	3	0	1.21954	7.99945e-05	1.7783	4.19637e-06	0.558759	0.118975	88	73.3	106.7	216.3	174.1	233.7	305.9	307.1	306.3
P21460	Cst3	Cystatin-C	7	0	1.52432	0.000933042	1.3284	0.00255459	-0.195914	0.771799	424.9	529.9	383.7	1038	1722.8	1089.4	923.3	1679.7	758.3
Q62426	Cstb	Cystatin-B	3	0	-1.5372	0.000653136	-1.16547	0.00251672	0.37173	0.671941	1331.8	1487.3	1084.5	384.9	582.1	378	561.6	825.7	353
Q99LC2	Cstf1	Cleavage stimulation factor subunit 1	12	0	-1.47716	4.92387e-06	-1.6794	1.79512e-06	-0.202233	0.546844	3319.9	3173.1	3293.9	1352.6	1102.8	1060	1041.8	921.3	1092.5
Q8BIQ5	Cstf2	Cleavage stimulation factor subunit 2	7	0	-2.17292	6.55263e-07	-2.12204	6.04269e-07	0.0508768	0.943455	5332.3	5105.1	5040	1206.5	1169.3	1056.5	1155.2	1403.6	996.7
Q8C7E9	Cstf2t	Cleavage stimulation factor subunit 2 tau variant	6	0	-0.585952	0.0691655	-0.696027	0.0249461	-0.110075	0.842134	1935.1	1613.2	1629.5	1198.4	1349.4	901.7	1160.1	1414.6	621.4
Q99LI7	Cstf3	Cleavage stimulation factor subunit 3	24	0	-2.35597	1.40989e-06	-2.35619	1.24804e-06	-0.000220772	0.999465	8032.4	7819.6	7567.7	1479.2	1236.6	1858.9	1401.3	1292.1	1880.6
O88712	Ctbp1	C-terminal-binding protein 1	9	0	-1.80059	9.73672e-07	-1.98884	4.60252e-07	-0.188251	0.541205	5235.6	4907.7	5012.2	1497.2	1538.8	1314.5	1295.4	1386.8	1136.1
P56546	Ctbp2	C-terminal-binding protein 2	5	0	-1.41264	9.76161e-06	-1.71774	2.04481e-06	-0.305099	0.322772	935.6	872.3	960.3	371.4	344.9	323.5	325.6	237.3	278.7
Q8R242	Ctbs	Di-N-acetylchitobiase	7	0	0.320165	0.0635721	0.169407	0.302575	-0.150758	0.685617	702.7	828.9	695.6	840.5	1007.2	932.9	873.4	735.4	895.9
Q5SUQ9	Ctc1	CST complex subunit CTC1	17	0	-0.999695	0.000425652	-1.329	4.60958e-05	-0.329301	0.384582	3436.7	2683.3	3333.2	1841.8	1427.3	1458.5	1462.5	1045.2	1255.1
E0CXE7	Ctc1	CST complex subunit CTC1	2	0	-0.0139856	0.945153	-0.368672	0.0974321	-0.354686	0.39582	114.3	94.1	123.3	129.2	98.6	100.7	109.7	68.2	79
Q61164	Ctcf	Transcriptional repressor CTCF	21	0	-1.31406	4.55917e-05	-1.46021	1.66702e-05	-0.14615	0.72633	8344.7	8132.3	7860.1	3721.2	3166.5	2900.4	3386.1	3153	2306
Q3TP92	Ctdnep1	CTD nuclear envelope phosphatase 1	1	0	0.677853	0.200366	1.41493	0.0411995	0.737075	0.70062	56.7	31.2	77	67.4	115.6	80.8	125.1	55.3	259.3
Q7TSG2	Ctdp1	RNA polymerase II subunit A C-terminal domain phosphatase	19	0	-1.4162	2.91608e-05	-1.57885	9.99184e-06	-0.162648	0.678751	3355.9	3244.3	3315	1332.4	1270.9	1111.9	1100.6	1357.8	860.7
P58466	Ctdsp1	Carboxy-terminal domain RNA polymerase II polypeptide A small phosphatase 1	4	0	2.73664	4.02234e-07	2.58576	4.44059e-07	-0.150874	0.709073	160.4	199.9	210.4	1306.2	1304.4	1193.2	1410.1	1035.4	980.6
Q8BX07	Ctdsp2	Carboxy-terminal domain RNA polymerase II polypeptide A small phosphatase 2	4	0	2.33478	7.32665e-07	2.45243	4.71274e-07	0.117643	0.841134	128.8	131.4	162.1	758.2	671.3	700.9	933.9	659	718.5
P58465	Ctdspl	CTD small phosphatase-like protein	3	0	1.45674	6.60581e-06	1.47601	5.30069e-06	0.0192733	0.974821	227.4	243.4	260.6	695.6	720.3	591.7	767.9	620.8	645.9
Q8BG15	Ctdspl2	CTD small phosphatase-like protein 2	9	0	-1.51322	8.81985e-06	-1.58081	5.67757e-06	-0.0675848	0.907109	1586.7	1304.1	1444	541.4	425.1	552.1	455.3	450	543.8
Q8VCN5	Cth	Cystathionine gamma-lyase	3	0	0.0410489	0.873516	-0.0923385	0.649321	-0.133387	0.814869	53.6	57.3	76.2	56.4	58.6	77.5	51.2	44.4	79.9
Q6PEE2	Ctif	CBP80/20-dependent translation initiation factor	18	0	-0.6243	0.00407944	-0.598225	0.00418733	0.0260754	0.98465	3243.3	3479.7	3030.3	2168.4	2171.4	1987.5	2238	2481.8	1722.9
P26231	Ctnna1	Catenin alpha-1	45	0	1.57058	6.45708e-06	1.43191	1.1444e-05	-0.138667	0.712883	8558.6	8789.1	8738.3	25612.8	28450	23419	28343.4	21571.9	20465.9
Q61301	Ctnna2	Catenin alpha-2	9	0	1.77642	0.000234717	1.69021	0.000253655	-0.0862022	0.952123	118	154.7	125.9	330.3	654.6	380.6	379.8	578.1	328.4
O88327	Ctnnal1	Alpha-catulin	10	0	0.075056	0.694355	-0.310568	0.086695	-0.385624	0.252115	639.9	669	692.9	653.4	733.9	721.4	651.7	421.7	540.7
Q02248	Ctnnb1	Catenin beta-1	28	0	1.70605	9.68258e-06	1.61383	1.35232e-05	-0.0922216	0.835172	3170.5	3417	3218.3	10697.3	11799	9496.7	12832.9	8339	8840
Q9JJN6	Ctnnbip1	Beta-catenin-interacting protein 1	2	0	-0.943828	0.000495322	-1.24128	6.3287e-05	-0.29745	0.447735	284	225.7	218.2	120.4	150.3	107.7	108.2	108.5	91.2
Q9CWL8	Ctnnbl1	Beta-catenin-like protein 1	21	0	-2.05713	5.12529e-07	-2.22107	3.03056e-07	-0.163944	0.654666	9749.3	9469.1	10058.7	2712.4	2064.6	2258.1	2057.8	2140.4	2081.2
P30999	Ctnnd1	Catenin delta-1	53	0	1.2682	1.38668e-05	1.15419	2.45207e-05	-0.114005	0.747862	5784.6	6132.7	5988.5	15337.4	13879.4	13911.2	15269.5	12943.3	11638.3
O35927	Ctnnd2	Catenin delta-2	42	0	1.16961	0.00016822	0.91983	0.00086328	-0.249776	0.513766	3203.2	3618	3029.2	7589.9	8044.7	6523.9	7639.9	6138.1	4857.9
P70698	Ctps1	CTP synthase 1	23	0	-0.328835	0.0444582	-0.362144	0.0310833	-0.0333095	0.957186	4612	4313.6	4815.4	4072.1	3207.4	3660.8	3776.6	3575.9	3338.1
P70303	Ctps2	CTP synthase 2	15	0	0.14424	0.349771	0.1346	0.408445	-0.00963972	0.974504	1889.8	2041.2	1938.8	2216.6	2191.2	2079.2	2043.3	2480.9	1919.6
Q62018	Ctr9	RNA polymerase-associated protein CTR9 homolog	38	0	-1.18779	8.79524e-05	-1.48174	1.52882e-05	-0.29395	0.448955	8278.8	7832.6	7963.5	4289.2	2938.8	3340.3	3291.4	2479.8	2849
P16675	Ctsa	Lysosomal protective protein	14	0	0.687015	0.00156932	0.726976	0.000915924	0.0399608	0.935708	2305.9	2329.9	2363.8	3242.6	3756.4	4270	3965.9	3424.8	4194.8
P10605	Ctsb	Cathepsin B	13	0	0.0847667	0.649692	0.0873843	0.596737	0.00261758	0.982106	2529.5	3033.4	2433.3	2356.4	3182.9	2940.8	2695	2794.3	3006.2
P97821	Ctsc	Dipeptidyl peptidase 1	15	0	0.200958	0.444826	0.123224	0.797967	-0.0777346	0.858235	1743.7	1593.3	1789.4	1709.6	2059	2124	1939.5	1211.6	2432.4
P18242	Ctsd	Cathepsin D	16	0	0.106303	0.671149	-0.126339	0.553355	-0.232641	0.64819	4798	6318.1	5305.6	5145.7	5097.3	7434.4	4489.6	4648.5	5906.7
Q9R013	Ctsf	Cathepsin F	12	0	-0.150855	0.423382	-0.0662491	0.789489	0.0846061	0.84826	1580.8	1326.1	1252.9	904.9	1603.5	1238.4	1313	1433.9	1226.2
P49935	Ctsh	Pro-cathepsin H	1	0	0.653311	0.572113	0.533298	0.607088	-0.120013	0.987321	62.1	59	133.8	59.3	70.8	270.8	78.8	57.4	232.7
P06797	Ctsl	Cathepsin L1	6	0	0.680412	0.0115471	0.603858	0.0179729	-0.076554	0.934804	501.8	499.1	531.3	618.2	808.7	1028.6	789.3	637.7	901.6
Q8BM88	Ctso	Cathepsin O	2	0	1.2394	0.000321543	1.22639	0.000267516	-0.0130105	0.999465	305.5	268.1	327.5	538.1	888.4	701	573.4	828	707
Q9WUU7	Ctsz	Cathepsin Z	8	0	-0.281676	0.299021	-0.524139	0.0411611	-0.242464	0.586654	1763.1	1685.2	1471.5	1273.7	1353.9	1419.6	1364.7	699.9	1356.5
Q60598	Cttn	Src substrate cortactin	24	0	-0.186738	0.402148	-0.206018	0.264239	-0.0192799	0.932753	5719.2	5681.6	5635.7	4674.3	5071.3	5222.5	4729.9	6522.2	3517.3
B9EJA2	Cttnbp2	Cortactin-binding protein 2	27	0	0.50924	0.0159518	0.776528	0.00138379	0.267288	0.484315	2859.5	2819.4	2673.1	3792.1	4522.4	3572.9	4633.7	5715.6	3957.7
Q99LJ0	Cttnbp2nl	CTTNBP2 N-terminal-like protein	27	0	0.0666753	0.681637	0.30104	0.0875126	0.234364	0.499523	3625.8	3429.4	3794.6	3757.1	3889.8	3716.1	4620.6	5055.5	3691.2
Q99J10	Ctu1	Cytoplasmic tRNA 2-thiolation protein 1	3	0	-1.10017	5.88835e-05	-1.22715	2.3458e-05	-0.126978	0.780847	147.1	175.8	163.1	63.8	85.7	77.2	66.1	70.5	71
Q3U308	Ctu2	Cytoplasmic tRNA 2-thiolation protein 2	15	0	-0.305668	0.0655878	-0.13193	0.384361	0.173738	0.618037	1559.9	1631.2	1681.3	1385.2	1388.5	1168.4	1573.7	1586.5	1286.4
Q8R3V6	Cuedc1	CUE domain-containing protein 1	10	0	1.40434	0.00130264	1.23955	0.00380556	-0.164788	0.768929	421.4	437.1	419	1361.7	1145.7	874.1	1455.6	975.2	585.7
Q9CXX9	Cuedc2	CUE domain-containing protein 2	4	0	-0.512814	0.00635457	-0.81363	0.000279688	-0.300816	0.305004	1154.8	1123.9	975.9	767.6	777.1	736.3	692.2	612.3	547.2
Q9WTX6	Cul1	Cullin-1	37	0	-0.476685	0.00827908	-0.502983	0.00563022	-0.0262972	0.956799	7695.4	6881.1	7788.1	5365.6	5751.5	4954.7	5547.8	5567.5	4666.2
Q9D4H8	Cul2	Cullin-2	31	0	-0.37859	0.0296682	-0.445161	0.0135668	-0.0665713	0.891324	7646.8	6640.8	7752.5	5971.6	5977.3	5004.1	5954.1	5080.3	5154.1
Q9JLV5	Cul3	Cullin-3	41	0	-0.312307	0.0480181	-0.234951	0.121187	0.0773554	0.847035	10468.1	9617.9	10341.9	8222.5	8896.6	7386.1	9072.5	8866.3	7916.2
Q3TCH7	Cul4a	Cullin-4A	19	0	0.0666899	0.694273	-0.0465486	0.767203	-0.113239	0.78441	4735.1	5310.6	4439.3	5590.2	4905	4675.1	4902.2	5114.4	4008.5
A2A432	Cul4b	Cullin-4B	30	0	-0.906036	0.000129088	-0.915903	9.73754e-05	-0.00986751	0.981596	11001.4	9793.5	11122.5	6081.4	5703.4	5247.9	6169.3	5586.9	5160.4
Q9D5V5	Cul5	Cullin-5	42	0	-0.212599	0.154633	-0.12543	0.390692	0.0871696	0.823149	8567.1	8768.4	8590.1	7663.8	8111.2	6598.3	8444.2	8012.2	7310.4
Q8VE73	Cul7	Cullin-7	47	0	0.388256	0.0339212	0.392297	0.0321406	0.00404131	0.996773	4907.1	5529.8	5115.7	7677.8	6327	6350.6	7538.6	6987.5	5886.4
Q80TT8	Cul9	Cullin-9	5	0	0.368236	0.187929	0.487023	0.1035	0.118787	0.914242	310.2	344.3	274.4	367.6	496.3	335.1	366.8	600.8	334.3
Q9CQ89	Cuta	Protein CutA	4	0	-0.432223	0.0131484	-0.675876	0.000913542	-0.243653	0.423373	2075	2019.7	2140.6	1370.5	1721.8	1528.8	1204.5	1422.1	1276.4
Q9D8X1	Cutc	Copper homeostasis protein cutC homolog	6	0	-2.15482	1.18922e-06	-2.02654	1.53878e-06	0.128283	0.769928	1314	1274.9	1103.2	294.9	311.1	223.1	289.1	342	275.1
P53564	Cux1	Homeobox protein cut-like 1	17	0	-0.563579	0.0140349	-0.351448	0.0926481	0.212131	0.62721	5016.3	4753	4809.6	2958.7	2741.6	4164.1	3568.1	3289.1	4569.7
P70403	Cux1	Protein CASP	11	0	0.861677	0.0011532	1.12686	0.0001879	0.265181	0.565494	713.2	761.1	675	1244.8	1298.4	1362.4	1683.3	1158.9	1851.5
H3BLJ7	Cux1	Protein CASP (Fragment)	3	0	0.483966	0.0357329	0.878418	0.00148457	0.394453	0.347002	189.7	219.6	197.6	252.5	269.2	327.1	400.6	279.7	435.4
Q9JHS9	Cwc15	Spliceosome-associated protein CWC15 homolog	8	0	-2.05314	5.45354e-07	-1.76854	1.09577e-06	0.284603	0.338034	2357.7	2357.6	2255.6	611.9	501.4	566.4	604.2	706.2	735.6
Q8C5N3	Cwc22	Pre-mRNA-splicing factor CWC22 homolog	21	0	-0.54041	0.00233767	-0.933184	4.8143e-05	-0.392773	0.143023	4349.6	4053.9	4367.9	3141.8	2783.8	2855.7	2336.6	2103.4	2248.4
Q9DBF7	Cwc25	Pre-mRNA-splicing factor CWC25 homolog	6	0	-1.28151	1.45989e-05	-1.56364	3.18007e-06	-0.282124	0.375824	822.7	800.3	814.5	308.3	302.1	392.3	260.6	265.3	298.7
Q3TKY6	Cwc27	Peptidyl-prolyl cis-trans isomerase CWC27 homolog	16	0	-2.39055	3.37265e-07	-2.15533	4.14481e-07	0.235221	0.485823	3699	3471.3	3782.5	698.2	714.6	676	682.6	916.8	859.3
Q8CI33	Cwf19l1	CWF19-like protein 1	16	0	-2.03339	7.88132e-07	-2.34706	3.16025e-07	-0.313674	0.331874	3925.5	4473.3	3854.3	1135.3	857.6	1000.3	826.1	744	838.2
Q8BG79	Cwf19l2	CWF19-like protein 2	10	0	-0.806638	0.00404868	-0.432462	0.0477444	0.374175	0.47777	1446.5	1422	1354.6	760.6	810.2	843.6	859.2	820.1	1450
O35188	Cx3cl1	Fractalkine	2	0	-0.141173	0.927277	-0.582278	0.300069	-0.441105	0.67891	227.4	606.6	213	379.4	175.2	394.8	151.3	415.2	132.8
P97792	Cxadr	Coxsackievirus and adenovirus receptor homolog	14	0	2.00004	4.27383e-06	1.67014	1.36797e-05	-0.329903	0.413811	1015.1	1371.2	1104.5	4810.4	3887.6	5265.6	4444.4	3120.5	3544.4
Q9WUQ5	Cxcl14	C-X-C motif chemokine 14	1	0	0.27325	0.168506	-0.227247	0.284438	-0.500497	0.188905	42.1	51.9	35	55.4	55.1	45.4	41.3	31.2	37.7
Q9D1F0	Cxx1b	CAAX box 1 homolog A (Human)	9	0	0.62142	0.00363298	0.869241	0.000371858	0.247821	0.479055	981.7	982.3	999.1	1706.3	1366.1	1486	1822.5	2070.8	1519.4
Q9D6I0	Cxx1c	CAAX box 1C	2	0	-0.252208	0.259711	0.247579	0.355087	0.499787	0.281204	181.5	166.1	196.7	135.3	189.8	131.9	194.3	280.8	171.1
Q9CWW7	Cxxc1	CXXC-type zinc finger protein 1	6	0	-2.37332	4.52954e-07	-2.70419	2.38172e-07	-0.330873	0.348401	808.8	754.6	825.7	188.7	131.5	140.9	118.8	122.3	125.5
Q91WA4	Cxxc5	CXXC-type zinc finger protein 5	2	0	-1.77829	0.00280435	-2.30457	0.000507026	-0.526287	0.639122	40.1	24.8	26	4.2	9.2	13.1	4.3	3.9	10.2
P56395	Cyb5a	Cytochrome b5	8	0	0.350163	0.262176	0.620723	0.0360367	0.27056	0.594583	1016.2	1164.4	1024.3	950.6	1301.6	1833.1	1288.6	1950.7	1688.7
Q9CQX2	Cyb5b	Cytochrome b5 type B	8	0	0.865809	0.00192111	1.44187	4.32403e-05	0.576064	0.146725	1083.3	1016.8	1314.7	1782.1	1812.2	2628.7	2917.3	3570.7	2789.1
Q5SSH8	Cyb5d2	Neuferricin	2	0	0.782021	0.00300699	1.18538	0.000143722	0.403362	0.291204	100.6	135.6	101.1	160	240.3	179.7	234.7	267.1	265.3
Q9DB73	Cyb5r1	NADH-cytochrome b5 reductase 1	11	0	1.05133	0.000128242	1.08546	9.1271e-05	0.0341302	0.974097	1374.3	1338	1458	2646.8	3042.5	2953.4	2408	2970.4	3471.2
Q9DCN2	Cyb5r3	NADH-cytochrome b5 reductase 3	22	0	0.8521	0.0015543	1.03487	0.00040686	0.182767	0.728978	7750.3	8430.3	7392.2	12085.9	15499.6	14966.4	13000.7	15061.2	20237
Q3TDX8	Cyb5r4	Cytochrome b5 reductase 4	3	0	-0.641689	0.0464198	-0.887022	0.00917135	-0.245332	0.706566	214.5	233.2	196.8	174.1	139.9	99.1	126.1	151.2	71.2
Q9D0M3	Cyc1	Cytochrome c1, heme protein, mitochondrial	13	0	0.595454	0.00284572	0.723355	0.000763359	0.127901	0.752188	2894.9	2719.1	2584.1	3823.6	4189.8	4373.5	3989.9	4382.5	5162.8
P62897	Cycs	Cytochrome c, somatic	4	0	-1.29462	4.71779e-05	-2.38186	6.55901e-07	-1.08725	0.0110527	4454.8	4553.9	4276.4	1526.5	1619.8	2269.3	747.2	921.6	880.1
P00015	Cyct	Cytochrome c, testis-specific	1	0	-1.6065	0.000168348	-0.97954	0.00259503	0.626957	0.293399	982.4	890.9	941.3	351.2	323.3	249.8	381.1	701.5	344.8
Q7TMB8	Cyfip1	Cytoplasmic FMR1-interacting protein 1	28	0	1.06328	0.000415148	1.17462	0.000194868	0.111346	0.87988	6884.4	7130.6	7265.9	15991.9	15836.3	12641.9	19030.2	17082.3	11925.7
Q5SQX6	Cyfip2	Cytoplasmic FMR1-interacting protein 2	13	0	0.81718	0.00475657	1.14049	0.000527264	0.323309	0.507155	1161.9	1082	1086.2	2222	2116.7	1528.8	2894.1	2662.3	1785
Q9QXA1	Cyhr1	Cysteine and histidine-rich protein 1	4	0	-2.35631	3.3185e-07	-2.45427	2.38172e-07	-0.0979571	0.80149	633.7	558.4	578.6	119.6	119.6	106.6	107.3	121.1	94.7
H3BIV6	Cyhr1	Cysteine and histidine-rich protein 1	2	0	-0.789674	0.0140503	-0.630928	0.0361658	0.158747	0.844838	242.7	185.1	206.8	106.5	166.3	94.3	171.6	93.9	144.3
Q80TQ2	Cyld	Ubiquitin carboxyl-terminal hydrolase CYLD	10	0	0.689138	0.00185128	0.128636	0.439905	-0.560503	0.0931854	621.7	759	599.8	1198.8	1023	971.4	750.9	770.9	643.4
Q8BKE6	Cyp20a1	Cytochrome P450 20A1	24	0	0.737667	0.00617061	1.11344	0.000473434	0.37577	0.422019	3381.9	3409	3446.6	4871	5718.1	6481.7	6466.9	5865.4	9817.6
O54749	Cyp2j5	Cytochrome P450 2J5	1	0	0.980192	0.0698842	0.576192	0.261891	-0.403999	0.742073	56.8	83.4	46.8	67.7	196.4	104.8	81.3	57.5	140
O54750	Cyp2j6	Cytochrome P450 2J6	6	0	1.58646	0.000191253	1.59312	0.000120796	0.00665503	0.946347	505.4	561.8	409.2	1050.6	2087.3	1295.9	1272.3	1600.7	1581.3
Q924D1	Cyp2j9	Cytochrome P450 CYP2J9	1	0	1.03984	0.0206393	1.16285	0.00966411	0.123014	0.89497	29.5	35.3	35.2	41.4	99.7	64.5	48.2	102.7	73
Q9CX98	Cyp2u1	Cytochrome P450 2U1	1	0	1.64758	1.11864e-05	1.90585	3.30282e-06	0.258271	0.50523	53.1	77.2	55.3	170	225.8	185.7	218.2	232.6	244.7
Q9JKJ9	Cyp39a1	24-hydroxycholesterol 7-alpha-hydroxylase	5	0	1.48931	0.000130049	1.6903	3.97853e-05	0.200989	0.70596	142.2	145.6	117.5	273.4	452.8	411.7	351.6	431.1	525.3
Q9WVK8	Cyp46a1	Cholesterol 24-hydroxylase	1	0	0.840682	0.0591249	1.91494	0.001509	1.07426	0.277318	23.4	23.9	23	37.3	48.7	39.9	49.1	161.3	54.7
Q99N19	Cyp4f13	Cytochrome P450 CYP4F13	6	0	0.49976	0.0552151	0.6191	0.0203738	0.119339	0.845803	507.3	806.7	490.2	665.7	1024.4	861	837.8	886.4	1046.9
Q9EP75	Cyp4f14	Leukotriene-B4 omega-hydroxylase 3	4	0	0.95295	0.00138754	1.10898	0.00045072	0.156032	0.795736	101.2	132.4	95.2	172.9	238.1	225.5	184.7	263.9	260.6
Q99N17	Cyp4f16	Cytochrome P450 CYP4F16	2	0	1.47136	0.00178023	1.32057	0.00413465	-0.150788	0.83288	130.1	130.9	143.1	269.3	343.3	507.9	281.8	212	515.5
G3UW78	Cyp4f17	Cytochrome P450, family 4, subfamily f, polypeptide 17	1	0	-0.0821144	0.579527	-0.150836	0.340225	-0.0687212	0.89539	155.9	146	137.3	123.9	158.6	132.4	124	129.7	141.9
Q99N16	Cyp4f3	Leukotriene-B(4) omega-hydroxylase 2	1	0	1.34114	0.00127074	1.47741	0.000796643	0.13627	0.946347	54.9	62.1	63.5	122.7	150.5	184.1	157.4	102.7	242.5
Q8K0C4	Cyp51a1	Lanosterol 14-alpha demethylase	26	0	1.16509	0.00855165	1.37306	0.00428172	0.207967	0.904619	2397.2	2562.6	2430.7	4809.5	4263.2	7500.3	5502.6	3704.9	9935.3
P18406	Cyr61	Protein CYR61	6	0	1.76405	3.67014e-05	1.51957	8.81832e-05	-0.244481	0.67087	255.7	214.5	270	1083.5	769.7	660.9	891.7	592.2	638.3
Q8K353	Cystm1	Cysteine-rich and transmembrane domain-containing protein 1	2	0	2.21723	1.61609e-06	2.21558	1.47161e-06	-0.00164624	0.991021	38.9	37.8	55.3	206.9	220.8	186.1	223.9	216.4	172.8
Q9QX11	Cyth1	Cytohesin-1	8	0	0.532401	0.00484492	0.515838	0.00578305	-0.0165626	0.966159	815.6	819	782.2	1135.3	1254.4	1105.8	1265.6	1200.3	989.7
P63034	Cyth2	Cytohesin-2	8	0	0.463315	0.0118947	0.554778	0.00419689	0.0914636	0.837748	425.2	463.8	423.1	671.4	578.1	559.5	728.2	588.1	611.1
O08967	Cyth3	Cytohesin-3	6	0	0.81785	0.000506757	0.726646	0.000955503	-0.0912036	0.844536	381.3	313.3	326.8	568.7	676.7	555.1	625.7	514.9	549.6
Q9D172	D10Jhu81e	ES1 protein homolog, mitochondrial	12	0	0.832547	0.00054916	-0.367996	0.0482081	-1.20054	0.00624239	3106.4	3781.5	2846.4	5374.3	5924	6036.8	2225.1	2818.6	2499
Q9CX66	D10Wsu102e	Uncharacterized protein C12orf45 homolog	1	0	-2.1039	1.65457e-06	-2.46781	5.73151e-07	-0.363909	0.35506	62.4	73.9	62.3	19.3	13.1	13.8	10.9	12.9	12.1
Q6PIX9	D11Wsu47e	Uncharacterized protein C17orf80 homolog	6	0	0.228295	0.386006	0.247992	0.402525	0.0196973	0.991217	282.8	261.4	281.7	279.8	294.3	393.4	281.7	253.4	445.7
Q9Z1R4	D17h6s53e	Uncharacterized protein C6orf47 homolog	6	0	0.326153	0.386185	0.660076	0.0560399	0.333923	0.584492	852.5	963.3	857.4	995.6	778.4	1577.3	1199.8	1101.1	1923.2
Q8VEB3	D1Ertd622e	UNC119-binding protein C5orf30 homolog	2	0	-0.988707	0.00016822	-1.00026	0.000120431	-0.0115563	0.973437	397.7	322.5	374.2	176.2	196.4	178.9	171.5	161.8	213.8
Q3UHX9	D2Wsu81e	Putative methyltransferase C9orf114 homolog	6	0	-0.87792	0.000296894	-0.999879	9.6697e-05	-0.121959	0.761389	2112.8	1772.4	2093.1	1083.1	1185.9	984.1	1123.1	902.1	964.2
Q8BGN2	D3Ertd751e	UPF0462 protein C4orf33 homolog	2	0	-0.584854	0.00530851	-0.690893	0.00188739	-0.106039	0.83288	237.9	203	223.7	124.3	166.7	152.1	151.4	120.8	139.5
Q91YN0	D6Wsu163e	Protein C12orf4 homolog	8	0	0.132881	0.553183	0.117433	0.675628	-0.0154478	0.958803	387.8	468.7	419.4	457.8	532.5	408.7	428.8	592.2	363.1
Q8R1F0	D8Ertd738e	Leydig cell tumor 10 kDa protein homolog	5	0	-2.50509	3.92198e-07	-2.45694	3.3931e-07	0.048146	0.923395	2935.5	2873.7	3023.4	532.2	429.1	594.6	561.9	467.6	579.2
Q8BPM0	Daam1	Disheveled-associated activator of morphogenesis 1	43	0	1.56453	8.35383e-06	1.64024	5.48339e-06	0.0757083	0.912984	4231.1	4483.3	4370.3	13327.5	11661.4	13713.1	15934.9	10877.4	13974.9
P97318	Dab1	Disabled homolog 1	6	0	2.03824	1.32876e-06	1.96467	1.5163e-06	-0.073568	0.865358	179.9	190.7	172	815.3	722	691.4	787.3	768.4	562.2
P98078	Dab2	Disabled homolog 2	15	0	0.30083	0.100503	0.186796	0.321088	-0.114034	0.777718	1309.1	1432.7	1333.2	1516.7	1799	1704.1	1774.2	1602.9	1261.2
Q3UHC7	Dab2ip	Disabled homolog 2-interacting protein	21	0	0.602121	0.00146215	0.70592	0.000444603	0.103799	0.778972	2118.3	2002.3	2122.9	3198.3	2945.6	3333.4	3704.2	3146.7	3333.4
Q8R4A3	Dact1	Dapper homolog 1	7	0	0.585011	0.0476525	0.528105	0.0588273	-0.0569069	0.969793	649	668.1	646.1	960.3	697.2	1287.4	1006.6	730.1	1094.3
Q0PHV7	Dact3	Dapper homolog 3	3	0	1.13794	4.65421e-05	1.3158	1.33223e-05	0.177863	0.617328	73.3	64.9	74.1	142.9	176.9	147.4	164.3	199.3	164.9
P61804	Dad1	Dolichyl-diphosphooligosaccharide--protein glycosyltransferase subunit DAD1	4	0	0.723636	0.024332	1.3433	0.000795069	0.619666	0.297663	308.6	240	362.6	400.1	589.8	514.8	667.5	561.6	1082.9
Q62165	Dag1	Dystroglycan	23	0	1.53193	1.66303e-06	1.53619	1.47161e-06	0.00425525	0.993304	1938.2	1832.4	1965.9	5230	5496.8	5861.6	5948.7	5439.7	5249
Q6WQJ1	Dagla	Sn1-specific diacylglycerol lipase alpha	7	0	1.09871	0.000101473	1.19509	4.77956e-05	0.0963866	0.861132	339.3	424.2	340.1	746.1	855.6	761.8	861.8	954.6	710.4
Q91WC9	Daglb	Sn1-specific diacylglycerol lipase beta	12	0	2.08587	1.03636e-06	2.318	4.94248e-07	0.232132	0.553888	815.2	818.8	869.7	3624.2	3292.6	3712.2	5078.1	3482.7	3923.7
Q6PJN8	Dalrd3	DALR anticodon-binding domain-containing protein 3	6	0	0.694977	0.000629805	0.579089	0.00181739	-0.115888	0.739766	467.9	399.1	470.3	719	760.2	685.7	705.3	660	632.5
Q9ER88	Dap3	28S ribosomal protein S29, mitochondrial	20	0	1.06056	0.000174466	0.99552	0.000247032	-0.0650381	0.889588	2296.8	2370	2526	4909.6	4488.4	5604.3	4175.8	4299	5866.2
Q80YE7	Dapk1	Death-associated protein kinase 1	3	0	0.76685	0.00498664	0.714423	0.00637125	-0.0524268	0.95765	26.3	25.2	25.9	34.4	55.6	41.7	38.2	51.2	37.6
O54784	Dapk3	Death-associated protein kinase 3	10	0	0.826967	0.00105701	0.934326	0.000372133	0.107359	0.814823	581.9	624	586.2	1173.4	849.9	1155.8	1292.3	998.3	1134.1
Q922B2	Dars	Aspartate--tRNA ligase, cytoplasmic	38	0	0.0129964	0.969385	-0.0515997	0.744219	-0.0645961	0.903876	9300.4	10333.5	9451.8	11249.8	9311.1	8788	10147	9190.6	8726.2
Q8BIP0	Dars2	Aspartate--tRNA ligase, mitochondrial	24	0	0.745432	0.00196872	-0.320211	0.0778811	-1.06564	0.0100135	4239.8	4309.7	4294.7	6698.7	6985.9	7848.4	3087	2888.3	4312.3
O35613	Daxx	Death domain-associated protein 6	3	0	-1.5826	7.96651e-06	-1.94659	1.59358e-06	-0.363988	0.288274	90.9	105.6	108.4	29.8	37.5	34.5	26.2	30.6	22.3
Q9JII5	Dazap1	DAZ-associated protein 1	8	0	-2.29911	1.14389e-06	-2.58121	4.64928e-07	-0.282095	0.443044	3770.1	3475	3659.1	829.7	660.6	725.3	625.6	729.4	467.1
Q9DCP9	Dazap2	DAZ-associated protein 2	1	0	2.40465	3.37265e-07	2.22307	3.71586e-07	-0.181585	0.593241	27.2	30.8	33.5	155.5	176.5	152.5	149.3	151.9	126
P31786	Dbi	Acyl-CoA-binding protein	8	0	-0.633579	0.00907202	-0.939341	0.00095984	-0.305762	0.516259	9178.4	9248.9	9098.1	5982.4	7341.6	4418.2	4860.7	5473.3	4019.7
Q9QXS6	Dbn1	Drebrin	23	0	0.144943	0.535505	0.570973	0.0450326	0.426031	0.440547	4876.6	5917.8	4615.3	5590.1	5523.3	5924.9	7202.8	10343.9	5344.8
A0A0R4J1E3	Dbn1	Drebrin	9	0	-1.04473	0.00559671	-1.85316	0.000174359	-0.808427	0.237428	106.1	144.6	96.5	57.4	33.5	77.4	33.1	38.1	24.9
Q9CRD4	Dbndd2	Dysbindin domain-containing protein 2	1	0	0.0449657	0.849268	0.79095	0.00418176	0.745984	0.090874	54.2	40.3	50.8	52.5	56.3	41.1	66.7	81.6	103.1
Q62418	Dbnl	Drebrin-like protein	19	0	0.146433	0.469623	0.0410615	0.948147	-0.105372	0.802206	2977	3299.1	3027.5	3257.7	3264.7	3775.1	2831.5	4113.5	2627.2
Q923B1	Dbr1	Lariat debranching enzyme	8	0	-2.07252	5.36796e-07	-2.0322	4.84947e-07	0.0403254	0.935708	1348.7	1285.7	1253.4	325.3	328.4	270.6	346.3	318	286.2
P53395	Dbt	Lipoamide acyltransferase component of branched-chain alpha-keto acid dehydrogenase complex, mitochondrial	20	0	1.11483	0.000138203	1.41059	2.05824e-05	0.295757	0.418067	2296.8	2475.5	2380.1	4295	5719.3	5475.6	5212.3	6641.1	7160.9
F8VQH7	Dbx2	Developing brain homeobox 2	3	0	-0.605683	0.0384547	-0.457081	0.099275	0.148602	0.84531	98.3	142.1	89.2	56.6	74.1	85.9	70.6	102.3	67.2
A2AKB9	Dcaf10	DDB1- and CUL4-associated factor 10	2	0	-0.614296	0.0287613	-0.775862	0.00548105	-0.161566	0.697762	47.9	46.2	47.5	31.7	31.7	29.1	22.5	40.2	20
Q91VU6	Dcaf11	DDB1- and CUL4-associated factor 11	2	0	-0.295528	0.159226	-0.14812	0.42376	0.147408	0.806292	116.2	125	121.6	96.3	118.3	81	101.2	137.7	88.5
Q8BGZ3	Dcaf12	DDB1- and CUL4-associated factor 12	7	0	-0.843841	0.00162457	-0.955126	0.000715447	-0.111284	0.876133	436.3	424.4	449.7	280.9	181.3	267.9	235	188.1	252.8
Q6PAC3	Dcaf13	DDB1- and CUL4-associated factor 13	15	0	-0.804987	0.00254284	-1.25785	0.00010781	-0.452867	0.257649	3562.3	3357.5	3505.5	2281.4	1610	2075.7	1769.3	1121.9	1468.3
Q80T85	Dcaf5	DDB1- and CUL4-associated factor 5	11	0	-1.71396	1.81568e-06	-1.87574	8.66458e-07	-0.161774	0.632503	947.7	912.7	947.8	310.2	283.2	262.6	262.6	218.8	283.8
Q9DC22	Dcaf6	DDB1- and CUL4-associated factor 6	6	0	-0.836002	0.000321126	-0.875904	0.000190896	-0.0399017	0.936938	278.9	285.8	240.2	137.6	161.3	152	134.4	162.8	141.4
P61963	Dcaf7	DDB1- and CUL4-associated factor 7	12	0	-0.171671	0.350516	-0.00387997	0.98961	0.167791	0.688904	2591.6	2050.7	2655.4	2175.9	2270.4	2032.7	2649.5	2078.7	2549.9
Q8N7N5	Dcaf8	DDB1- and CUL4-associated factor 8	12	0	-0.307305	0.143388	-0.244865	0.215567	0.0624401	0.939603	1654.5	1760.9	1620.3	1351.9	1600.3	1117.4	1482.7	1682.9	1084
Q8BHC4	Dcakd	Dephospho-CoA kinase domain-containing protein	15	0	1.18663	0.000357489	1.27637	0.000215386	0.089737	0.939603	2583.4	2466.9	2773.6	5105.5	6121.4	6581.9	5792.4	4768	8391.3
Q9D4J3	Dcbld1	Discoidin, CUB and LCCL domain-containing protein 1	8	0	1.5848	2.32062e-05	1.47133	3.52177e-05	-0.113468	0.83288	291	303.3	306.6	815.8	796.8	1089.8	876	645	977
Q91ZV3	Dcbld2	Discoidin, CUB and LCCL domain-containing protein 2	5	0	1.67307	9.8197e-05	1.9045	4.0673e-05	0.231429	0.815535	139.1	148.1	148.4	498.5	424.5	466.1	698.5	332.3	600
P70211	Dcc	Netrin receptor DCC	11	0	0.579838	0.00433488	0.479172	0.0126912	-0.100666	0.802338	285.6	275.1	238.4	392	422.3	380.1	413.5	387.1	313.3
E9PVD3	Dchs1	Protocadherin-16	38	0	1.05376	7.34749e-05	0.916257	0.000156477	-0.137505	0.730799	1377.8	1492	1472	2887.6	2633.6	3492.1	2550.8	2709.2	2933.9
P43346	Dck	Deoxycytidine kinase	9	0	-1.27069	9.31766e-05	-1.13989	0.000169318	0.130798	0.802602	2568.3	2261.4	2256.1	1128	777.2	1031.6	1242.8	877.3	1095.4
Q9JLM8	Dclk1	Serine/threonine-protein kinase DCLK1	18	0	-0.288741	0.0848188	-0.327155	0.0496389	-0.0384146	0.932181	2263.8	2652.1	2680.7	2020.6	2045.7	2152.4	1898.9	2305.3	1851.1
Q80VB6	Dclk1	Dclk1 protein	3	0	-1.62667	0.00855556	-0.62379	0.409396	1.00288	0.235675	17.9	23.7	35.6	2.5	3	19.5	12.4	19.7	18
Q6PGN3	Dclk2	Serine/threonine-protein kinase DCLK2	27	0	-0.493548	0.0100886	-0.56137	0.0044863	-0.0678217	0.884785	2514.5	3117.7	2476.9	1823.9	2053.3	1882.5	1670	2009.5	1815.7
A0A0A6YX71	Dclk2	Serine/threonine-protein kinase DCLK2	6	0	-0.468403	0.0068563	-0.571411	0.00198565	-0.103008	0.785853	755.5	804.6	787	525.4	622.3	548.7	541.5	482.5	555.5
Q91YD3	Dcp1a	mRNA-decapping enzyme 1A	15	0	0.392299	0.271754	0.479645	0.103395	0.087346	0.834018	2352.8	2217	2292	2266	2233.2	4506.8	3042	2837.5	3688.6
Q3U564	Dcp1b	mRNA-decapping enzyme 1B	8	0	0.455374	0.0498208	0.272171	0.187359	-0.183203	0.754484	573.9	532.2	596.5	717.7	613.9	1002.9	653.9	657.5	744.7
Q9CYC6	Dcp2	m7GpppN-mRNA hydrolase	14	0	1.1105	0.00259704	1.04865	0.00276489	-0.0618468	0.978528	1461.7	1424.7	1416.8	3074.5	2058.1	4158.9	3133.3	2276.3	3492
Q9DAR7	Dcps	m7GpppX diphosphatase	15	0	-3.75915	1.89811e-07	-4.0039	1.16743e-07	-0.244752	0.553777	5999.1	5909.6	5949.1	534.8	425.7	358.4	375.1	417.5	320.5
Q8K2D6	Dctd	Deoxycytidylate deaminase	2	0	-4.05252	0.000161879	-3.31311	0.000900729	0.739409	0.488448	63.2	54.7	77.9	7.7	0.8	3.3	9.5	7.4	2.8
O08788	Dctn1	Dynactin subunit 1	72	0	-0.107568	0.565849	0.197916	0.365007	0.305484	0.454263	13210.3	13686.5	13073.3	12376.4	13305.4	11416.5	14603.2	19103.9	12140.2
Q99KJ8	Dctn2	Dynactin subunit 2	25	0	-0.2218	0.351319	0.230031	0.4734	0.451831	0.394504	5311.3	5188.2	5323.1	4282.6	5272.1	4013.1	5703	8469	4385.7
Q9Z0Y1	Dctn3	Dynactin subunit 3	10	0	0.00925313	0.985136	0.55101	0.185582	0.541756	0.514589	3358.8	3648.7	3296.5	3345.9	3835.8	3188.6	4414.3	7779.4	2902.8
Q8CBY8	Dctn4	Dynactin subunit 4	13	0	-0.0873822	0.636368	0.1858	0.331656	0.273182	0.468717	2054.9	1697.2	2170.9	1855.9	2143.8	1575.2	2450.3	2368.7	1918.1
Q9QZB9	Dctn5	Dynactin subunit 5	4	0	-0.612227	0.00141627	-0.728502	0.000373078	-0.116275	0.729698	994.7	1037.5	1055.3	715.9	629.7	674.2	622.3	678.6	562.5
Q9WUB4	Dctn6	Dynactin subunit 6	5	0	-0.198269	0.362032	-0.0231809	0.859833	0.175088	0.769094	1716.2	1380.6	1401.5	1196.5	1593.2	1131	1460.8	1819.5	1146.3
Q9QY93	Dctpp1	dCTP pyrophosphatase 1	8	0	-0.662612	0.00460068	-0.543698	0.0113788	0.118914	0.841134	1160.7	991.1	1284.3	708.8	791	670.9	701.8	959.5	695.9
Q9QZ73	Dcun1d1	DCN1-like protein 1	8	0	-0.962847	0.00403408	-0.967312	0.00247421	-0.00446455	0.940618	2743.3	3301.9	2660.3	1626	1549	1291.3	1306.7	2126.1	1019.7
Q8BZJ7	Dcun1d2	DCN1-like protein 2	7	0	-0.694305	0.0012799	-0.736536	0.000698007	-0.0422313	0.922443	745.5	809	683.5	463.5	477.1	442.5	448.8	509.5	384.9
Q8K0V2	Dcun1d3	DCN1-like protein 3	5	0	1.60931	3.73986e-06	1.16509	3.62201e-05	-0.44421	0.151282	112.4	112.8	103.9	317.8	327.1	359.2	292.5	229.3	216.2
Q8CCA0	Dcun1d4	DCN1-like protein 4	3	0	-1.11372	0.000751392	-0.807795	0.00435181	0.305925	0.567239	338.2	266	298.2	144.5	161.4	111.1	169.8	218.1	127.6
Q9CXV9	Dcun1d5	DCN1-like protein 5	8	0	-1.69377	1.87236e-06	-1.79797	1.11351e-06	-0.104198	0.794103	3150.1	2867.9	2998.3	991.5	837.5	958.1	882	756	954.9
Q91X52	Dcxr	L-xylulose reductase	6	0	-0.334196	0.0808522	-0.438782	0.0266424	-0.104587	0.823149	1005.5	773.4	1114.6	804.9	753.1	737.2	749.6	704.2	680.9
Q9D9Z5	Dda1	DET1- and DDB1-associated protein 1	5	0	-2.99191	2.71195e-07	-2.7756	2.38374e-07	0.216314	0.571145	1204.6	1112.5	1223.8	165.3	126.6	153.2	174	198.5	144.6
Q9CWS0	Ddah1	N(G),N(G)-dimethylarginine dimethylaminohydrolase 1	20	0	-0.345487	0.13985	-0.721824	0.00885996	-0.376337	0.440866	7521.2	8760.7	7299.3	5644.5	7978	4936.9	4888.4	5777	3632.6
Q99LD8	Ddah2	N(G),N(G)-dimethylarginine dimethylaminohydrolase 2	11	0	-0.0749066	0.636538	-0.19399	0.375066	-0.119084	0.891815	3004.9	2801.4	2929.5	2698.7	3567.3	2027.8	2933	2647.8	2055.9
Q3U1J4	Ddb1	DNA damage-binding protein 1	54	0	-1.02298	0.00194413	-0.7412	0.00841702	0.281778	0.688904	23009.3	22404.4	22152.3	10614.9	13245.8	9388.5	12892.9	18313.9	9214
E9QQ38	Ddhd1	Phospholipase DDHD1	8	0	-0.270326	0.107338	-0.389375	0.0311678	-0.119049	0.794103	627.1	611.9	570	443.8	585.8	470.3	415.9	505.4	459.8
Q80YA3	Ddhd1	Phospholipase DDHD1	8	0	-0.155327	0.448532	-0.00897918	0.912493	0.146348	0.806333	1036.2	1241.6	1010.1	852.4	1191.7	908.2	983.1	1366.1	918.3
Q80Y98	Ddhd2	Phospholipase DDHD2	10	0	-0.251115	0.108436	-0.240562	0.119547	0.0105527	0.983407	1017.1	1185.6	974.7	893.6	849.6	926.6	954.1	881.2	854.1
A2ADY9	Ddi2	Protein DDI1 homolog 2	14	0	-0.914023	0.000109993	-0.76935	0.000292473	0.144673	0.687799	3042.9	2939.6	3063.8	1582.5	1543	1675.4	1717.5	2006.4	1583.4
O54734	Ddost	Dolichyl-diphosphooligosaccharide--protein glycosyltransferase 48 kDa subunit	18	0	1.04529	0.000490811	1.54556	2.62791e-05	0.50027	0.223364	1589.3	1614.1	1832.9	2891.3	3576.1	3926.4	4327	4154.9	6219.9
Q03146	Ddr1	Epithelial discoidin domain-containing receptor 1	20	0	1.16091	2.60622e-05	1.20706	1.5542e-05	0.0461536	0.90845	2098.3	2232.5	2122.8	4314.7	5589.2	4526.2	5146	4762.4	4990.8
Q62371	Ddr2	Discoidin domain-containing receptor 2	14	0	1.44933	1.18559e-05	1.18527	4.42801e-05	-0.264063	0.440547	1111.6	1303.1	1211.5	3048.9	3072.1	3781.5	3010.8	2331.6	2903.8
Q80WW9	Ddrgk1	DDRGK domain-containing protein 1	12	0	-0.551824	0.0426732	-0.00241249	0.938982	0.549411	0.270085	884.6	900.1	788.9	439.5	471.6	844.5	670.9	857.7	1040.7
O35215	Ddt	D-dopachrome decarboxylase	8	0	-0.759271	0.0268157	-1.04738	0.00426528	-0.288107	0.65354	1189.7	1321.6	1227.9	624.6	999.9	584.6	533.8	888.7	386.7
Q91VR5	Ddx1	ATP-dependent RNA helicase DDX1	43	0	-0.849071	0.000233066	-1.08475	3.36068e-05	-0.235683	0.443044	13849	14612.5	13755.8	8478.1	6894.2	8064.3	6771.9	5959.9	7172.5
Q80Y44	Ddx10	Probable ATP-dependent RNA helicase DDX10	18	0	-0.551946	0.0370911	-0.776759	0.00749465	-0.224813	0.709073	2410.1	2399	2331.5	1798.7	1159.5	1912.4	1427.8	1015.7	1724.3
Q6AXC6	Ddx11	ATP-dependent DNA helicase DDX11	3	0	-0.693055	0.0543105	-0.70991	0.0472007	-0.016855	0.984638	345.3	168.2	363.4	204	164.3	174.1	183.5	153.3	199.3
Q501J6	Ddx17	Probable ATP-dependent RNA helicase DDX17	24	0	-1.51351	2.16272e-05	-1.68709	7.8547e-06	-0.17358	0.688558	14295.1	15934.9	13421.6	5738.7	4378.7	5171.9	4596	3592.6	5367.5
Q8K363	Ddx18	ATP-dependent RNA helicase DDX18	32	0	-1.30429	0.000246011	-1.57047	5.63454e-05	-0.266176	0.625797	11140.5	11183.1	10354.2	5227.9	3201.9	4802.1	3871.4	2773.7	4357.5
Q61655	Ddx19a	ATP-dependent RNA helicase DDX19A	28	0	-0.211627	0.183507	-0.429047	0.0163838	-0.21742	0.506929	4863.8	4262.1	4837.3	4093.7	4446.7	3517.7	3740.7	3416.9	3213.6
Q8BZY3	Ddx19b	DEAD (Asp-Glu-Ala-Asp) box polypeptide 19b	11	0	-0.374149	0.0586398	-0.387914	0.0560399	-0.0137653	0.997623	4219.2	3781.3	3669.1	3240.2	3414.7	2348.9	3297.3	3033.4	2587.6
[truncated: 7,972 more rows]

## Sheet: Gene search and plots
	Enter gene name of interest here
	Gene name	MTND5			Unique peptides	5
					Protein abundance (fraction of maximum)
					NSC			EV			Exo
					Rep. 1	Rep. 2	Rep. 3	Rep. 1	Rep. 2	Rep. 3	Rep. 1	Rep. 2	Rep. 3
					0.329769	0.373452	0.343852	0.532664	0.763854	0.60725	0.703351	1	0.808058
						EV/NSC	Exo/NSC	Exo/EV
					Log2(ratio)	0.862496	1.26214	0.399639
					q value	0.00134959	7.94363e-05	0.296798
					Enter gene name of interest in red box (top left) to retreive protein abundances from multiplex TMT-based proteomic experiment (Figure 1a).
					Only gene names (not protein names) may be entered, and these must match exactly (check for aliases at https://www.genecards.org/).
					Where a gene is represented by >1 protein (fragments, isoforms or variants with different accession numbers) the search returns "Multiple" above the number of unique peptides.
					In such cases, data for the protein with most unique peptides is shown - but must be checked manually using the "Complete proteomic dataset" worksheet.
					See Table S1 legend for further details.
	Count	1	Missing	0
	Unscaled	252.9	286.4	263.7	408.5	585.8	465.7	539.4	766.9	619.7
		11	12	13	14	15	16	17	18	19
		5	7	9
		6	8	10
		NSC	EV	Exo
	Mean	0.349024	0.634589	0.837137
	SDEV	0.0222958	0.117995	0.150447
	95% CI	0.0252296	0.133522	0.170244
