# Supplementary material for: Neural stem cells traffic functional mitochondria via extracellular vesicles
Source: PLoS Biol. 2021 Apr 7;19(4):e3001166. doi: 10.1371/journal.pbio.3001166 (PMC8055036; doi:10.1371/journal.pbio.3001166)
Supplement: S2 Data — Table showing the differential expression results from microarray analysis of MφLPS treated with EVs vs. untreated MφLPS at 6 hours. EV, extracellular vesicle; LPS, lipopolysaccharide. (XLSX) [file pbio.3001166.s007.xlsx]

## Sheet: ev_vs_lps_6h
Table S2: differential expression results from microarray analysis of MφLPS treated with EVs vs untreated MφLPS (6h).
Probeset ID	Total n probes	Log Fold Change	Average Expression	t statistic	p-value	Adjusted p-value	ENSEMBL ID	SYMBOL
TC0500001894.mm.2	10	-1.07963	7.93151	-8.21114	2.80312e-07	0.00536195	ENSMUSG00000001467	Cyp51
TC0500003468.mm.2	10	1.24465	4.37368	7.88536	4.84324e-07	0.00536195	ENSMUSG00000056966	Gjc3
TC1500000432.mm.2	10	-1.13489	7.22027	-7.59935	7.91704e-07	0.00584331	ENSMUSG00000022351	Sqle
TC1300000045.mm.2	10	-1.06034	7.20439	-6.54942	5.28201e-06	0.0292385	ENSMUSG00000058258	Idi1
TC1000000508.mm.2	10	0.745541	8.87497	6.11337	1.21407e-05	0.053764	ENSMUSG00000019874	Fabp7
TC1300001353.mm.2	10	-0.604523	9.42062	-5.29747	6.16431e-05	0.227484	ENSMUSG00000093930	Hmgcs1
TC1400002215.mm.2	10	-0.615477	8.78636	-4.90663	0.000138157	0.43701	ENSMUSG00000021273	Fdft1
TC0900000204.mm.2	10	-0.742729	8.9574	-4.7514	0.000191223	0.529256	ENSMUSG00000032193	Ldlr
TC0900002115.mm.2	10	-0.739845	9.28346	-4.42112	0.000384658	0.946344	ENSMUSG00000032018	Sc5d
TC0100002967.mm.2	10	0.510015	8.7996	4.32594	0.000471244	0.999933	ENSMUSG00000026390	Marco
TC0600001189.mm.2	10	0.547526	3.65768	4.29668	0.000501652	0.999933	ENSMUSG00000034648	Lrrn1
TC0800002313.mm.2	10	-0.822317	8.12489	-4.24272	0.000563048	0.999933	ENSMUSG00000031604	Msmo1
TC0600001681.mm.2	10	-0.44379	3.60391	-4.13831	0.000704336	0.999933	ENSMUSG00000071112	Spx
TC1800001177.mm.2	10	0.454774	6.17823	3.99701	0.000954421	0.999933	ENSMUSG00000073600	Prob1
TC1300000522.mm.2	10	0.448342	10.8272	3.96826	0.00101537	0.999933	ENSMUSG00000038175	Mylip
TC0100003505.mm.2	10	-0.587117	8.14611	-3.76952	0.00155873	0.999933	ENSMUSG00000026675	Hsd17b7
TC1600001262.mm.2	10	-0.479896	9.31574	-3.76405	0.00157724	0.999933	ENSMUSG00000022788	Fgd4
TC0600001035.mm.2	10	0.514405	6.12613	3.70994	0.00177267	0.999933	ENSMUSG00000033174	Mgll
TC1200001416.mm.2	10	0.521737	6.75574	3.68281	0.0018796	0.999933	ENSMUSG00000043673	Kcns3
TC1400000177.mm.2	10	0.443513	7.87448	3.63021	0.00210561	0.999933	ENSMUSG00000021823	Vcl
TC1200000959.mm.2	10	-0.451781	10.1113	-3.62992	0.00210694	0.999933	ENSMUSG00000021886	Gpr65
TC0400001151.mm.2	10	0.425496	5.52476	3.61563	0.00217296	0.999933	ENSMUSG00000028587	Orc1
TC0200004770.mm.2	10	0.472063	3.81824	3.46683	0.00299537	0.999933	ENSMUSG00000074753	Gm14092
TC0500000468.mm.2	10	0.45617	8.49737	3.46333	0.00301803	0.999933	ENSMUSG00000029084	Cd38
TC0900003314.mm.2	10	-0.470171	4.81841	-3.40778	0.00340166	0.999933	ENSMUSG00000064039	Ccr1l1
TC1700002154.mm.2	10	0.464956	6.48534	3.40301	0.00343679	0.999933	ENSMUSG00000058626	Capn11
TC0700000157.mm.2	10	0.370625	3.51117	3.39934	0.00346402	0.999933	ENSMUSG00000117853	Vmn1r88
TC0Y00000133.mm.2	10	-0.523232	4.90884	-3.37046	0.00368616	0.999933	NA	NA
TC0X00001786.mm.2	10	0.472159	5.90111	3.36915	0.00369657	0.999933	ENSMUSG00000031160	Eras
TC0600000234.mm.2	10	-0.388889	4.09457	-3.34664	0.00388001	0.999933	ENSMUSG00000090685	Atp6v1fnb
TC1400002141.mm.2	10	0.383655	5.04471	3.33687	0.00396237	0.999933	ENSMUSG00000040055	Gjb6
TC0300000244.mm.2	10	0.451379	5.4298	3.32582	0.00405756	0.999933	ENSMUSG00000074637	Sox2
TC1000000834.mm.2	10	0.514076	8.33691	3.31885	0.00411883	0.999933	ENSMUSG00000004665	Cnn2
TC0900002757.mm.2	10	-0.431527	10.3343	-3.31668	0.00413805	0.999933	ENSMUSG00000032253	Phip
TC1500000676.mm.2	10	0.592238	4.64534	3.30178	0.0042727	0.999933	ENSMUSG00000010830	Kdelr3
TC1000000133.mm.2	10	0.400659	5.98274	3.30145	0.00427572	0.999933	ENSMUSG00000019851	Perp
TC1300000198.mm.2	10	0.447097	4.20953	3.29351	0.00434923	0.999933	ENSMUSG00000069296	Vmn1r195
TC0400001329.mm.2	10	0.424982	6.59951	3.28645	0.00441571	0.999933	ENSMUSG00000028641	P3h1
TC0100003035.mm.2	10	-0.613694	6.14331	-3.28335	0.00444519	0.999933	ENSMUSG00000026401	Cd55b
TC0200000740.mm.2	10	-0.455742	4.96034	-3.28192	0.00445887	0.999933	ENSMUSG00000026866	Kynu
TC1000002031.mm.2	10	0.43976	4.818	3.27718	0.0045044	0.999933	ENSMUSG00000039339	Mfsd4b2-ps
TC1000003195.mm.2	10	-0.402042	3.4534	-3.26846	0.00458952	0.999933	ENSMUSG00000061961	Olfr815
TC0300000228.mm.2	10	0.356665	4.31011	3.2558	0.00471586	0.999933	ENSMUSG00000056900	Usp13
TC0200003662.mm.2	10	0.432028	4.33181	3.22667	0.00501987	0.999933	ENSMUSG00000061171	Slc38a11
TC0300000033.mm.2	10	0.369217	5.14645	3.20121	0.00530114	0.999933	ENSMUSG00000027499	Pkia
TC0200005089.mm.2	10	0.391989	6.77476	3.18093	0.0055364	0.999933	ENSMUSG00000017817	Jph2
TC0700002482.mm.2	10	0.494773	5.55317	3.16606	0.00571526	0.999933	ENSMUSG00000040705	A930016O22Rik
TC0200000293.mm.2	10	-0.3817	9.45432	-3.14412	0.00598967	0.999933	ENSMUSG00000026743	Mllt10
TC0400000011.mm.2	10	-0.492063	7.84578	-3.13843	0.00606304	0.999933	ENSMUSG00000028233	Tgs1
TC1800001176.mm.2	10	0.495939	4.75906	3.12816	0.00619748	0.999933	ENSMUSG00000024353	Mzb1
TC0200004417.mm.2	10	0.358738	7.21579	3.1273	0.00620883	0.999933	ENSMUSG00000078137	Ankrd63
TC0600001926.mm.2	10	0.344429	4.71685	3.12591	0.00622728	0.999933	ENSMUSG00000029695	Aass
TC0500002865.mm.2	10	0.466267	4.37595	3.10615	0.00649552	0.999933	ENSMUSG00000046709	Mapk10
TC0800002905.mm.2	10	0.515342	7.09448	3.09582	0.00664024	0.999933	ENSMUSG00000031722	Hp
TC0100000682.mm.2	10	-0.501336	6.25161	-3.08478	0.00679831	0.999933	ENSMUSG00000079470,ENSMUSG00000032883	Utp14b,Acsl3
TC1200000951.mm.2	10	-0.39405	8.51424	-3.08318	0.00682152	0.999933	ENSMUSG00000047414	Flrt2
TC0300000521.mm.2	10	-0.41907	6.1915	-3.08046	0.00686115	0.999933	ENSMUSG00000027827	Kcnab1
TC0200000247.mm.2	10	-0.446492	6.19969	-3.07366	0.00696129	0.999933	ENSMUSG00000036949	Slc39a12
TC1100003693.mm.2	10	0.484521	7.31142	3.06781	0.00704864	0.999933	ENSMUSG00000020914	Top2a
TC1600001781.mm.2	10	0.379548	5.30811	3.0623	0.00713181	0.999933	ENSMUSG00000060663	Olfr175-ps1
TC1100001527.mm.2	10	-0.327076	6.54521	-3.06209	0.00713504	0.999933	ENSMUSG00000020877	Scrn2
TC0500001944.mm.2	10	0.371939	4.53884	3.05782	0.00720018	0.999933	ENSMUSG00000003974	Grm3
TC0400001135.mm.2	10	0.460614	7.54512	3.05367	0.00726403	0.999933	ENSMUSG00000028613	Lrp8
TC0700004058.mm.2	10	0.329205	3.71208	3.0387	0.00749901	0.999933	ENSMUSG00000049280	Olfr509
TC0100001692.mm.2	10	0.392558	5.93719	3.03646	0.0075349	0.999933	ENSMUSG00000026494	Kif26b
TC0800002393.mm.2	10	0.354936	5.25049	3.03467	0.00756351	0.999933	ENSMUSG00000035964	Tmem59l
TC1700000350.mm.2	10	0.330035	5.9426	3.01792	0.00783776	0.999933	ENSMUSG00000002500	Rpl3l
TC0200001773.mm.2	10	-0.480351	9.51799	-3.01675	0.00785716	0.999933	ENSMUSG00000014077	Chp1
TC0500003375.mm.2	10	0.331625	5.40055	3.01651	0.00786111	0.999933	ENSMUSG00000085957	Syna
TC0800000899.mm.2	10	0.430785	7.70689	3.01581	0.00787282	0.999933	ENSMUSG00000037940	Inpp4b
TC0900000447.mm.2	10	0.361067	4.37534	3.01458	0.00789349	0.999933	ENSMUSG00000049010	Olfr982
TC0100003697.mm.2	10	-0.471735	8.27358	-3.0107	0.00795877	0.999933	ENSMUSG00000004880	Lbr
TC0400002929.mm.2	10	0.491994	4.12535	2.99895	0.00815981	0.999933	ENSMUSG00000008575	Nfib
TC1700000913.mm.2	10	0.31733	7.36993	2.99575	0.00821544	0.999933	ENSMUSG00000023979,ENSMUSG00000116266	Guca1b
TC1600000195.mm.2	10	0.61382	7.47997	2.99201	0.00828091	0.999933	NA	NA
TC1500001960.mm.2	10	-0.378179	6.38766	-2.98461	0.00841194	0.999933	NA	Tbrg3
TC0900002519.mm.2	10	-0.408793	5.26315	-2.9831	0.00843881	0.999933	ENSMUSG00000032386	Trip4
TC0200002409.mm.2	10	0.379674	8.22464	2.95528	0.0089512	0.999933	ENSMUSG00000063019	Manbal
TC1500001018.mm.2	10	0.414034	6.21284	2.95054	0.00904142	0.999933	ENSMUSG00000044217	Aqp5
TC0300000838.mm.2	10	-0.51015	3.74694	-2.94369	0.00917353	0.999933	ENSMUSG00000068885	Lce3f
TC1700002059.mm.2	10	0.416004	5.2586	2.94032	0.00923918	0.999933	ENSMUSG00000049561	Olfr95
TC0800002437.mm.2	10	0.402242	6.7595	2.93281	0.00938709	0.999933	ENSMUSG00000034799	Unc13a
TC0X00000096.mm.2	10	-0.466615	6.18874	-2.92733	0.0094965	0.999933	ENSMUSG00000052364	B630019K06Rik
TC0400001064.mm.2	10	-0.342237	9.22378	-2.92455	0.00955233	0.999933	ENSMUSG00000028522	Mier1
TC0100002335.mm.2	10	0.388242	5.3298	2.92141	0.009616	0.999933	ENSMUSG00000096141	Dnah7a
TC0300002497.mm.2	10	-0.414028	6.99292	-2.91444	0.00975858	0.999933	ENSMUSG00000015943	Bola1
TC0X00000181.mm.2	10	0.358928	6.29187	2.91237	0.00980132	0.999933	ENSMUSG00000025037	Maoa
TC0100002961.mm.2	10	-0.420969	4.46062	-2.91144	0.00982054	0.999933	ENSMUSG00000036962	Cfap221
TC1400000524.mm.2	10	-0.425046	5.48754	-2.90747	0.00990319	0.999933	ENSMUSG00000021846	Peli2
TC1100001285.mm.2	10	0.357357	5.57651	2.90586	0.00993702	0.999933	ENSMUSG00000000805	Car4
TC0900002128.mm.2	10	0.439969	7.12428	2.90036	0.0100531	0.999933	ENSMUSG00000032014	Oaf
TC0800000226.mm.2	10	0.378369	4.81466	2.89604	0.010145	0.999933	ENSMUSG00000074441	Gm15292
TC0900002060.mm.2	10	0.329924	3.5042	2.89526	0.0101618	0.999933	ENSMUSG00000057444	Olfr915
TC0200003176.mm.2	10	0.438196	5.83557	2.89268	0.0102171	0.999933	ENSMUSG00000026932	Nacc2
TC0Y00000480.mm.2	10	-0.426442	3.97976	-2.88738	0.010332	0.999933	ENSMUSG00000095634,ENSMUSG00000096898	Gm20816,Gm20867
TC0900000613.mm.2	10	0.400977	4.58013	2.8871	0.0103382	0.999933	ENSMUSG00000032056	Btg4
TC1100001992.mm.2	10	0.393863	5.13528	2.88373	0.0104119	0.999933	ENSMUSG00000046697	Enpp7
TC1300000523.mm.2	10	0.353354	7.06982	2.86877	0.0107453	0.999933	ENSMUSG00000000253	Gmpr
TC0700002310.mm.2	10	0.337083	4.6357	2.86845	0.0107526	0.999933	ENSMUSG00000034122	Nlrp4d
TC0800002735.mm.2	10	0.38829	6.40585	2.85936	0.0109602	0.999933	ENSMUSG00000040631	Dok4
TC0500000260.mm.2	10	-0.547589	8.69023	-2.85459	0.0110708	0.999933	ENSMUSG00000045294	Insig1
TC0200002338.mm.2	10	0.367058	5.83127	2.85308	0.0111061	0.999933	ENSMUSG00000038572	Bpifb5
TC1500002183.mm.2	10	0.466446	8.08227	2.84593	0.0112742	0.999933	ENSMUSG00000054855	Rnd1
TC1200001281.mm.2	10	0.340367	6.75998	2.8459	0.0112749	0.999933	ENSMUSG00000006356	Crip2
TC1600000266.mm.2	10	-0.318557	8.77094	-2.83894	0.0114412	0.999933	ENSMUSG00000062901	Klhl24
TC1900000213.mm.2	10	0.460984	5.27607	2.83848	0.0114522	0.999933	ENSMUSG00000034117	Ptgdr2
TC0400001107.mm.2	10	-0.376233	7.76897	-2.83376	0.0115663	0.999933	ENSMUSG00000034926	Dhcr24
TC0800001577.mm.2	10	0.348923	6.71209	2.83188	0.011612	0.999933	ENSMUSG00000051671	Coa6
TC0600000486.mm.2	10	-0.356368	4.64556	-2.82961	0.0116676	0.999933	ENSMUSG00000061210	Olfr47
TC0200000492.mm.2	10	0.427906	5.83535	2.82875	0.0116886	0.999933	ENSMUSG00000026807	Ak8
TC0700001766.mm.2	10	-0.383334	9.53079	-2.82634	0.011748	0.999933	ENSMUSG00000030779	Rbbp6
TC1200000688.mm.2	10	-0.350805	9.11356	-2.82507	0.0117794	0.999933	ENSMUSG00000021065	Fut8
TC0500001021.mm.2	10	-0.362128	4.28713	-2.82431	0.011798	0.999933	ENSMUSG00000029307	Dmp1
TC1800001138.mm.2	10	-0.448387	7.07307	-2.81922	0.011925	0.999933	ENSMUSG00000024378	Stard4
TC1600002066.mm.2	10	0.402947	4.76341	2.80769	0.0122167	0.999933	NA	Gm9881
TC0700004023.mm.2	10	-0.307706	3.48836	-2.80652	0.0122469	0.999933	ENSMUSG00000109354	Olfr706
TC0400003123.mm.2	10	0.491927	5.28539	2.8005	0.0124025	0.999933	ENSMUSG00000073794	I0C0044D17Rik
TC1700001497.mm.2	10	0.43517	4.73432	2.79896	0.0124424	0.999933	ENSMUSG00000014773	Dll1
TC0200001359.mm.2	10	-0.480563	9.02253	-2.79877	0.0124475	0.999933	ENSMUSG00000005505,ENSMUSG00000111688	Kbtbd4
TC1300001858.mm.2	10	0.317628	6.16859	2.79644	0.0125084	0.999933	ENSMUSG00000021362	Gcm2
TC1100000383.mm.2	10	-0.355411	9.05667	-2.79264	0.0126084	0.999933	ENSMUSG00000018846	Pank3
TC1700000863.mm.2	10	0.369392	5.20327	2.79065	0.012661	0.999933	ENSMUSG00000023949	Tcte1
TC0900001987.mm.2	10	-0.423674	10.3637	-2.78709	0.0127558	0.999933	ENSMUSG00000016087	Fli1
TC1500001395.mm.2	10	0.391184	4.85741	2.78627	0.0127777	0.999933	ENSMUSG00000051359,ENSMUSG00000086992	Ncald,Gm15941
TC0700003823.mm.2	10	0.57992	5.14731	2.77922	0.0129674	0.999933	ENSMUSG00000030701	Plekhb1
TC0900002783.mm.2	10	-0.339049	4.39213	-2.77851	0.0129869	0.999933	ENSMUSG00000033419	Snap91
TC0600001721.mm.2	10	0.307997	7.79412	2.77428	0.0131022	0.999933	ENSMUSG00000067338	Tuba3b
TC0600002362.mm.2	10	0.407886	4.21228	2.77204	0.0131639	0.999933	ENSMUSG00000115668	Vmn1r25
TC0X00001208.mm.2	10	-0.438909	6.23429	-2.767	0.0133032	0.999933	ENSMUSG00000095474	Cldn34c2
TC0100003477.mm.2	10	0.437094	4.45489	2.76641	0.0133195	0.999933	NA	NA
TC1100001849.mm.2	10	0.418113	7.00872	2.76571	0.0133393	0.999933	ENSMUSG00000041695	Kcnj2
TC1400002344.mm.2	10	0.321901	4.51314	2.7626	0.0134261	0.999933	ENSMUSG00000022097	Sftpc
TC0X00001075.mm.2	10	0.373264	4.14643	2.73797	0.0141345	0.999933	ENSMUSG00000073010	Gm5127
TC1300000718.mm.2	10	0.42998	4.39139	2.73679	0.0141693	0.999933	ENSMUSG00000055254	Ntrk2
TC0100002324.mm.2	10	-0.466479	7.43934	-2.73671	0.0141718	0.999933	ENSMUSG00000041439	Mfsd6
TC0100000430.mm.2	10	-0.319216	4.25036	-2.73438	0.0142408	0.999933	ENSMUSG00000038242	Aox4
TC1200001397.mm.2	10	0.348903	8.62946	2.72654	0.0144755	0.999933	ENSMUSG00000054364	Rhob
TC1000000462.mm.2	10	0.31578	7.32337	2.72497	0.0145229	0.999933	ENSMUSG00000049641	Vgll2
TC1200002078.mm.2	10	0.321753	7.41289	2.71287	0.0148936	0.999933	ENSMUSG00000021238	Aldh6a1
TC0X00001056.mm.2	10	0.535263	5.2439	2.70922	0.015007	0.999933	ENSMUSG00000031227	Magee1
TC1500000207.mm.2	10	0.507035	5.03586	2.70561	0.0151203	0.999933	ENSMUSG00000022235	Cmbl
TC0X00000674.mm.2	10	0.459585	6.13101	2.70226	0.0152259	0.999933	ENSMUSG00000067771,ENSMUSG00000071745	Gm14685,DXBay18
TC0X00002420.mm.2	10	0.459585	6.13101	2.70226	0.0152259	0.999933	ENSMUSG00000071745,ENSMUSG00000067771	DXBay18,Gm14685
TC1500000556.mm.2	10	0.330015	5.53661	2.69795	0.0153629	0.999933	NA	NA
TC0800002558.mm.2	10	0.360799	7.86402	2.69715	0.0153885	0.999933	ENSMUSG00000002885,ENSMUSG00000098465	Adgre5,Mir1668
TC1700000562.mm.2	10	0.433947	5.5891	2.69413	0.0154854	0.999933	ENSMUSG00000061126	Cyp4f39
TC0800000655.mm.2	10	0.362172	3.52997	2.69383	0.0154952	0.999933	ENSMUSG00000031641	Cbr4
TC0600000193.mm.2	10	0.496388	4.03022	2.69014	0.0156145	0.999933	ENSMUSG00000068748	Ptprz1
TC0900001452.mm.2	10	-0.308161	5.58914	-2.68272	0.0158568	0.999933	NA	Gm10615
TC0500000848.mm.2	10	0.373978	7.9396	2.68127	0.0159047	0.999933	ENSMUSG00000029380	Cxcl1
TC0800002525.mm.2	10	0.404618	5.08087	2.66687	0.016387	0.999933	ENSMUSG00000064325	Hhip
TC0400002476.mm.2	10	0.33384	6.7133	2.65597	0.0167614	0.999933	ENSMUSG00000036114	Rpp25l
TC0500000907.mm.2	10	0.372975	4.27108	2.65566	0.0167722	0.999933	NA	Gm6523
TC0500000910.mm.2	10	0.372975	4.27108	2.65566	0.0167722	0.999933	NA	NA
TC0900002898.mm.2	10	0.360133	5.65319	2.65396	0.0168313	0.999933	ENSMUSG00000032452	Clstn2
TC0700004183.mm.2	10	0.288398	6.41157	2.65334	0.0168527	0.999933	ENSMUSG00000030963	Umod
TC0900003000.mm.2	10	-0.355797	4.91084	-2.65117	0.0169289	0.999933	ENSMUSG00000032572	Col6a4
TC1800001397.mm.2	10	0.562378	6.80121	2.65037	0.0169569	0.999933	ENSMUSG00000038059	Smim3
TC0800001133.mm.2	10	-0.408801	5.50731	-2.64627	0.0171014	0.999933	ENSMUSG00000031790	Mmp15
TC0400000836.mm.2	10	-0.450873	6.42884	-2.64273	0.0172271	0.999933	ENSMUSG00000052407	Ccdc171
TC1700002342.mm.2	10	-0.321899	5.82182	-2.63888	0.0173647	0.999933	ENSMUSG00000002664	Pspn
TC1700000305.mm.2	10	-0.349254	3.49405	-2.63816	0.0173906	0.999933	ENSMUSG00000092111	Vmn2r113
TC1400001514.mm.2	10	0.788587	6.26055	2.63377	0.0175492	0.999933	NA	NA
TC0300001023.mm.2	10	0.386988	5.91988	2.63334	0.0175649	0.999933	ENSMUSG00000027861	Casq2
TC1400000763.mm.2	10	0.376383	6.90285	2.63304	0.0175757	0.999933	ENSMUSG00000040759	Cmtm5
TC0100000343.mm.2	10	0.367685	5.279	2.63285	0.0175827	0.999933	ENSMUSG00000026043	Col3a1
TC1500000933.mm.2	10	0.338685	5.30341	2.62983	0.0176926	0.999933	ENSMUSG00000063296	Tmem117
TC1600001176.mm.2	10	0.343584	6.74778	2.62782	0.0177662	0.999933	ENSMUSG00000043140	Tmem186
TC0300002414.mm.2	10	-0.357864	5.40529	-2.62405	0.0179052	0.999933	ENSMUSG00000090314	2310050C09Rik
TC1900000399.mm.2	10	-0.296152	11.0181	-2.61458	0.0182586	0.999933	ENSMUSG00000052085	Dock8
TC1100000511.mm.2	10	-0.327475	4.5881	-2.61431	0.0182688	0.999933	ENSMUSG00000063386	Olfr1387
TC1500001039.mm.2	10	0.343961	5.75533	2.61352	0.0182987	0.999933	ENSMUSG00000045631	Tmprss12
TC0400001736.mm.2	10	0.330409	5.4977	2.61292	0.0183215	0.999933	ENSMUSG00000028751	Pla2g2e
TC0700002635.mm.2	10	-0.537447	8.04821	-2.61277	0.018327	0.999933	ENSMUSG00000074272	Ceacam1
TC0X00001772.mm.2	10	0.351307	5.67489	2.60896	0.0184715	0.999933	ENSMUSG00000046269	Usp27x
TC0200000397.mm.2	10	0.355396	6.1993	2.60894	0.0184723	0.999933	ENSMUSG00000036813	Entpd8
TC0400001196.mm.2	10	-0.341203	3.35193	-2.60779	0.0185164	0.999933	ENSMUSG00000070868	Skint3
TC0700003024.mm.2	10	0.427547	7.48747	2.6062	0.0185772	0.999933	ENSMUSG00000053801	Grwd1
TC1900001347.mm.2	10	-0.422005	8.17921	-2.60457	0.0186395	0.999933	ENSMUSG00000046138	9930021J03Rik
TC0100001752.mm.2	10	0.394138	5.25369	2.60161	0.0187537	0.999933	ENSMUSG00000038576	Susd4
TC0100003664.mm.2	10	0.356666	8.14794	2.59549	0.0189916	0.999933	ENSMUSG00000010609	Psen2
TC0300003173.mm.2	10	0.326634	8.9868	2.59134	0.0191547	0.999933	ENSMUSG00000062908	Acadm
TC1400002060.mm.2	10	0.366522	5.91118	2.59088	0.0191728	0.999933	ENSMUSG00000022179	4931414P19Rik
TC0300003231.mm.2	10	-0.296688	8.71438	-2.59067	0.0191808	0.999933	ENSMUSG00000074513,ENSMUSG00000102805	Arfip1
TC1800001710.mm.2	10	0.330138	5.9209	2.58835	0.0192726	0.999933	ENSMUSG00000056162	Cndp1
TC0200000368.mm.2	10	0.29871	4.29849	2.58578	0.0193749	0.999933	ENSMUSG00000069132	Nxph2
TC0700000368.mm.2	10	0.341309	7.86093	2.57945	0.019629	0.999933	ENSMUSG00000057101	Zfp180
TC1400002302.mm.2	10	0.282691	5.00105	2.57893	0.0196498	0.999933	ENSMUSG00000022057	Adamdec1
TC1600002136.mm.2	10	0.385365	6.86899	2.57853	0.0196661	0.999933	ENSMUSG00000022914	Brwd1
TC1900000244.mm.2	10	0.405718	4.28131	2.57841	0.0196708	0.999933	ENSMUSG00000040065	Pfpl
TC1500001480.mm.2	10	0.343901	3.64858	2.57649	0.0197486	0.999933	ENSMUSG00000022311	Csmd3
TC1700000472.mm.2	10	0.376259	6.09364	2.57489	0.0198137	0.999933	ENSMUSG00000024220	Zfp523
TC0200004339.mm.2	10	-0.339696	4.31575	-2.57304	0.0198891	0.999933	ENSMUSG00000109403	Olfr1311
TC1300002233.mm.2	10	0.340691	4.28446	2.57302	0.0198903	0.999933	NA	NA
TC0800002425.mm.2	10	0.319724	6.08724	2.56947	0.0200357	0.999933	ENSMUSG00000007950	Abhd8
TC0X00001403.mm.2	10	0.386729	10.4646	2.56923	0.0200454	0.999933	NA	Gm5643
TC1100000041.mm.2	10	0.304204	7.4459	2.56436	0.0202471	0.999933	ENSMUSG00000034394	Lif
TC1300002629.mm.2	10	-0.498924	9.27533	-2.56389	0.0202666	0.999933	ENSMUSG00000032846	Zswim6
TC0200001724.mm.2	10	-0.497497	10.7843	-2.5628	0.020312	0.999933	ENSMUSG00000027349	Fam98b
TC1700002586.mm.2	10	-0.384302	9.55542	-2.5607	0.0203997	0.999933	ENSMUSG00000024241	Sos1
TC0700004068.mm.2	10	0.350126	5.21606	2.55902	0.0204702	0.999933	ENSMUSG00000048330	Ric3
TC1100001802.mm.2	10	-0.496195	7.89513	-2.55648	0.0205772	0.999933	ENSMUSG00000020721	Helz
TC1900000756.mm.2	10	0.304564	8.61946	2.5525	0.0207458	0.999933	ENSMUSG00000034765	Dusp5
TC1600000149.mm.2	10	-0.31716	7.81157	-2.55188	0.0207721	0.999933	ENSMUSG00000022545	Ercc4
TC1200000432.mm.2	10	0.27566	6.12123	2.55009	0.0208487	0.999933	ENSMUSG00000061603	Akap6
TC1500000976.mm.2	10	0.356728	4.8801	2.54915	0.020889	0.999933	ENSMUSG00000054036	Olfr279
TC1200001289.mm.2	10	0.322488	4.31965	2.54593	0.0210271	0.999933	ENSMUSG00000043945	Adam6a
TC0900002209.mm.2	10	-0.347105	9.44486	-2.54311	0.021149	0.999933	ENSMUSG00000042790	Rnf214
TC0700002922.mm.2	10	0.410594	5.03168	2.53966	0.0212992	0.999933	ENSMUSG00000030463	4933421I07Rik
TC0900000590.mm.2	10	0.344439	6.89227	2.53736	0.0213994	0.999933	ENSMUSG00000032264	Zw10
TC1000002616.mm.2	10	0.324791	4.34154	2.53313	0.0215856	0.999933	ENSMUSG00000059602	Syn3
TC0100000551.mm.2	10	0.394998	9.07296	2.53152	0.021657	0.999933	ENSMUSG00000015222	Map2
TC0400001190.mm.2	10	-0.333242	8.64176	-2.52658	0.0218768	0.999933	ENSMUSG00000034401	Spata6
TC1700000528.mm.2	10	0.521402	9.63573	2.52519	0.021939	0.999933	ENSMUSG00000024030	Abcg1
TC0500000078.mm.2	10	0.414473	5.16309	2.52426	0.0219808	0.999933	NA	NA
TC0300003246.mm.2	10	0.388832	7.52944	2.52417	0.0219851	0.999933	ENSMUSG00000004038	Gstm3
TC1700002204.mm.2	10	0.367566	6.78674	2.52248	0.0220613	0.999933	ENSMUSG00000023982,ENSMUSG00000116418	Guca1a
TC0600002007.mm.2	10	-0.772842	3.72985	-2.51769	0.0222782	0.999933	ENSMUSG00000039032	Tsga13
TC1900000508.mm.2	10	-0.297511	7.25273	-2.51734	0.0222942	0.999933	ENSMUSG00000024795	Kif20b
TC0Y00000261.mm.2	10	-0.385313	4.57188	-2.51564	0.0223718	0.999933	NA	NA
TC0Y00000020.mm.2	10	-0.39487	3.82942	-2.51135	0.0225684	0.999933	NA	NA
TC0200004930.mm.2	10	-0.318013	8.96114	-2.50979	0.0226407	0.999933	ENSMUSG00000061411	Nol4l
TC0900000003.mm.2	10	1.107	7.21562	2.50389	0.0229147	0.999933	NA	NA
TC1300001692.mm.2	10	-0.525656	3.5631	-2.50362	0.0229272	0.999933	ENSMUSG00000006490	Prl8a9
TC0300000272.mm.2	10	-0.271539	10.0628	-2.50361	0.0229276	0.999933	ENSMUSG00000037270	4932438A13Rik
TC0300002926.mm.2	10	0.369209	4.2736	2.50014	0.0230908	0.999933	ENSMUSG00000028024	Enpep
TC0700002414.mm.2	10	0.3713	9.53914	2.49998	0.0230983	0.999933	ENSMUSG00000041571	Selenow
TC1100003658.mm.2	10	0.386954	4.74886	2.49897	0.0231457	0.999933	ENSMUSG00000070336	Fbxo47
TC0800003224.mm.2	10	0.355708	7.78173	2.4986	0.0231634	0.999933	ENSMUSG00000039470	Zdhhc2
TC1700002031.mm.2	10	0.3251	3.96875	2.49855	0.0231659	0.999933	ENSMUSG00000037334	H2-M1
TC0700004337.mm.2	10	0.345431	6.61945	2.49623	0.0232755	0.999933	ENSMUSG00000030814	Bcl7c
TC0300002724.mm.2	10	0.409581	7.40136	2.49622	0.0232759	0.999933	ENSMUSG00000040562	Gstm2
TC1300002507.mm.2	10	-0.336006	9.98593	-2.49538	0.023316	0.999933	ENSMUSG00000041685	Fcho2
TC1000000007.mm.2	10	0.282449	5.22426	2.49427	0.0233689	0.999933	ENSMUSG00000019762	Iyd
TC1100000033.mm.2	10	0.341471	3.812	2.49345	0.0234079	0.999933	ENSMUSG00000054986	Sec14l3
TC0500001629.mm.2	10	0.352198	5.28365	2.49142	0.0235047	0.999933	ENSMUSG00000029716	Tfr2
TC0500000534.mm.2	10	0.345375	8.3337	2.48955	0.0235943	0.999933	ENSMUSG00000029176	Anapc4
TC1800001539.mm.2	10	-0.370024	7.43725	-2.48938	0.0236028	0.999933	ENSMUSG00000044906	4930503L19Rik
TC0100001646.mm.2	10	-0.401522	4.61095	-2.48845	0.0236473	0.999933	ENSMUSG00000026531	Mptx1
TC1100001354.mm.2	10	0.29127	6.64721	2.48724	0.023706	0.999933	ENSMUSG00000034121	Mks1
TC0300000689.mm.2	10	0.355855	5.6851	2.48166	0.0239767	0.999933	ENSMUSG00000041750	Cd1d2
TC1200000069.mm.2	10	0.430264	9.51555	2.48101	0.0240082	0.999933	ENSMUSG00000020592	Sdc1
TC1800000528.mm.2	10	-0.336542	5.90745	-2.48086	0.0240159	0.999933	ENSMUSG00000024534	Sncaip
TC0900002055.mm.2	10	0.299177	6.76941	2.4783	0.0241412	0.999933	ENSMUSG00000011118	Panx3
TC0500002563.mm.2	10	0.35634	5.62972	2.47593	0.0242579	0.999933	ENSMUSG00000029211	Gabra4
TC0X00000313.mm.2	10	-0.30128	10.3495	-2.47419	0.0243438	0.999933	ENSMUSG00000031093	Dock11
TC0100001024.mm.2	10	0.443813	3.83694	2.46961	0.0245715	0.999933	ENSMUSG00000067006	Serpinb5
TC0200000223.mm.2	10	-0.306554	5.81358	-2.46772	0.0246663	0.999933	ENSMUSG00000047909	Ankrd16
TC0500001382.mm.2	10	0.380034	9.35276	2.46737	0.0246836	0.999933	ENSMUSG00000064267	Hvcn1
TC0100000097.mm.2	10	0.362414	6.80721	2.4667	0.0247174	0.999933	ENSMUSG00000025921	Rdh10
TC1900000685.mm.2	10	-0.445497	9.85882	-2.46664	0.0247203	0.999933	ENSMUSG00000025224	Gbf1
TC0400003776.mm.2	10	0.435103	6.31383	2.46365	0.0248707	0.999933	ENSMUSG00000028669	Pithd1
TC1100000941.mm.2	10	0.352703	4.64125	2.46306	0.0249005	0.999933	ENSMUSG00000040950	Mgl2
TC1600002056.mm.2	10	0.334478	7.77988	2.46257	0.0249256	0.999933	ENSMUSG00000039929	Urb1
TC0800002154.mm.2	10	0.30866	6.6482	2.45992	0.0250602	0.999933	ENSMUSG00000038291	Snx25
TC0900002287.mm.2	10	0.296501	5.30489	2.45945	0.025084	0.999933	ENSMUSG00000079559	Colca2
TC1300001049.mm.2	10	0.479819	5.66911	2.45742	0.0251873	0.999933	ENSMUSG00000113237	Gm6109
TC1700000842.mm.2	10	0.351442	4.79876	2.4574	0.0251886	0.999933	ENSMUSG00000023960	Enpp5
TC1700000383.mm.2	10	0.516497	6.39103	2.45507	0.0253081	0.999933	ENSMUSG00000041199	Rpusd1
TC0100002063.mm.2	10	-0.32945	9.70156	-2.45483	0.0253205	0.999933	ENSMUSG00000026158	Ogfrl1
TC1400000599.mm.2	10	0.292008	5.8694	2.45426	0.0253497	0.999933	ENSMUSG00000004562	Arhgef40
TC1100004233.mm.2	10	-0.472635	7.68963	-2.45399	0.0253632	0.999933	ENSMUSG00000025153	Fasn
TC1400000772.mm.2	10	0.386501	5.57118	2.45189	0.0254719	0.999933	ENSMUSG00000045691,NA	Thtpa,Zfhx2os
TC0300001953.mm.2	10	-0.27948	10.6053	-2.45152	0.0254909	0.999933	ENSMUSG00000037174	Elf2
TC1100000692.mm.2	10	-0.363728	4.80854	-2.4488	0.0256319	0.999933	ENSMUSG00000060765	Olfr325
TC0700002759.mm.2	10	0.341455	5.81603	2.44804	0.0256712	0.999933	ENSMUSG00000006651	Aplp1
TC0900002463.mm.2	10	0.29517	6.43383	2.44736	0.0257068	0.999933	ENSMUSG00000041729	Coro2b
TC1300002102.mm.2	10	0.358867	6.6037	2.44488	0.0258363	0.999933	ENSMUSG00000021553	Slc28a3
TC1100002945.mm.2	10	0.318544	8.69802	2.44452	0.0258552	0.999933	ENSMUSG00000046417	Lrrc75a
TC0400003933.mm.2	10	-0.369624	3.87831	-2.44389	0.025888	0.999933	NA	NA
TC0900001884.mm.2	10	-0.268878	7.27429	-2.43965	0.0261118	0.999933	ENSMUSG00000032194	Kank2
TC0100000282.mm.2	10	0.27748	5.1142	2.43798	0.0262002	0.999933	ENSMUSG00000026077	Npas2
TC0800001522.mm.2	10	0.292566	6.22516	2.43426	0.0263983	0.999933	ENSMUSG00000062380	Tubb3
TC0100002645.mm.2	10	0.32151	5.49209	2.42868	0.0266978	0.999933	ENSMUSG00000026249	Serpine2
TC0800002618.mm.2	10	-0.436559	6.71415	-2.42766	0.0267533	0.999933	ENSMUSG00000036902	Neto2
TC0400000486.mm.2	10	0.344139	5.94747	2.42703	0.0267871	0.999933	ENSMUSG00000035601	Trmt10b
TC1200000165.mm.2	10	0.327938	6.53393	2.42694	0.0267919	0.999933	NA	NA
TC1800000712.mm.2	10	-0.315204	9.56691	-2.42468	0.0269149	0.999933	ENSMUSG00000024542	Cep192
TC0700003773.mm.2	10	-0.414262	4.791	-2.42464	0.0269169	0.999933	ENSMUSG00000074004	B3gnt6
TC0500003556.mm.2	10	-0.444376	9.71678	-2.424	0.0269515	0.999933	ENSMUSG00000001844	Zdhhc4
TC1100002779.mm.2	10	0.297053	5.62356	2.41396	0.0275043	0.999933	ENSMUSG00000055333	Fat2
TC1700000487.mm.2	10	0.314162	7.14967	2.41211	0.0276072	0.999933	ENSMUSG00000004864	Mapk13
TC1700001975.mm.2	10	0.340653	8.71645	2.41036	0.0277048	0.999933	ENSMUSG00000001524	Gtf2h4
TC0900003131.mm.2	10	0.293759	5.08431	2.40974	0.0277395	0.999933	ENSMUSG00000032502	Stac
TC0700004363.mm.2	10	-0.519735	9.48724	-2.40848	0.0278099	0.999933	ENSMUSG00000030844	Rgs10
TC1700001589.mm.2	10	0.292972	3.91242	2.40793	0.0278408	0.999933	ENSMUSG00000091407	Vmn2r117
TC1500000804.mm.2	10	0.361202	5.88508	2.40508	0.0280015	0.999933	ENSMUSG00000006369	Fbln1
TC0500002347.mm.2	10	0.328546	5.65327	2.40506	0.0280026	0.999933	ENSMUSG00000015882	Gm3414
TC0100000633.mm.2	10	-0.500856	10.8651	-2.40471	0.0280223	0.999933	ENSMUSG00000026176	Ctdsp1
TC0700000250.mm.2	10	0.376012	4.88372	2.40395	0.0280652	0.999933	ENSMUSG00000066760	Psg16
TC1100002932.mm.2	10	0.417264	7.16677	2.40364	0.0280831	0.999933	ENSMUSG00000014243	Zswim7
TC0400003520.mm.2	10	0.286616	6.04822	2.39844	0.0283791	0.999933	ENSMUSG00000042707	Dnali1
TC1700001615.mm.2	10	-0.410251	9.48219	-2.39619	0.0285079	0.999933	ENSMUSG00000024122	Pdpk1
TC0800003069.mm.2	10	-0.317497	7.47232	-2.39549	0.028548	0.999933	ENSMUSG00000006517	Mvd
TC1600000014.mm.2	10	0.411588	5.17294	2.39461	0.0285987	0.999933	ENSMUSG00000054939	Zfp174
TC1900000272.mm.2	10	0.371058	3.42467	2.3946	0.0285994	0.999933	ENSMUSG00000063777	Olfr1469
TC1400001546.mm.2	10	0.462924	6.78936	2.39312	0.0286845	0.999933	ENSMUSG00000039376	Synpo2l
TC0900000867.mm.2	10	-0.344326	9.1291	-2.39288	0.0286984	0.999933	ENSMUSG00000038664	Herc1
TC0200005030.mm.2	10	0.381522	10.4983	2.39224	0.0287357	0.999933	ENSMUSG00000037820	Tgm2
TC0600000337.mm.2	10	0.33189	4.95229	2.39127	0.0287919	0.999933	ENSMUSG00000038836	Agbl3
TC1100003918.mm.2	10	0.33965	7.39198	2.38768	0.0290006	0.999933	ENSMUSG00000078619	Smarcd2
TC1500002142.mm.2	10	-0.307381	10.4768	-2.38699	0.0290407	0.999933	ENSMUSG00000022462	Slc38a2
TC0700000007.mm.2	10	0.290974	5.89451	2.38473	0.0291732	0.999933	ENSMUSG00000069806,ENSMUSG00000096998	Cacng7
TC0100000297.mm.2	10	0.36728	5.57763	2.38441	0.0291923	0.999933	ENSMUSG00000070942	Il1rl2
TC0X00001059.mm.2	10	0.324663	5.49109	2.3827	0.0292929	0.999933	ENSMUSG00000090132	Cypt2
TC0400002271.mm.2	10	-0.326611	8.53381	-2.38057	0.0294184	0.999933	ENSMUSG00000041058	Wwp1
TC1100001293.mm.2	10	0.27806	7.37773	2.38046	0.0294247	0.999933	ENSMUSG00000059439	Bcas3
TC1900001266.mm.2	10	0.275462	5.16177	2.37947	0.0294836	0.999933	ENSMUSG00000033207	Mamdc2
TC0200002177.mm.2	10	-0.484824	7.17445	-2.37858	0.0295364	0.999933	ENSMUSG00000074749	Kiz
TC1400000891.mm.2	10	0.30268	4.77948	2.3762	0.0296782	0.999933	ENSMUSG00000075572	Defb43
TC1400002756.mm.2	10	-0.462539	7.28073	-2.37597	0.0296919	0.999933	ENSMUSG00000041625	Ggact
TC1500000742.mm.2	10	-0.332793	10.6492	-2.3734	0.0298455	0.999933	ENSMUSG00000022463	Srebf2
TC1600001795.mm.2	10	0.394634	4.47446	2.37123	0.0299758	0.999933	ENSMUSG00000052537	Olfr198
TC1700002771.mm.2	10	0.333501	6.64127	2.36934	0.0300898	0.999933	ENSMUSG00000073435	Nme3
TC1100001372.mm.2	10	-0.298884	6.15979	-2.36777	0.030185	0.999933	ENSMUSG00000034031,ENSMUSG00000098681	Ccdc182
TC1100001937.mm.2	10	0.325031	6.18308	2.36553	0.0303209	0.999933	ENSMUSG00000020804	Aanat
TC0500001789.mm.2	10	0.321161	5.19495	2.36514	0.0303448	0.999933	ENSMUSG00000079091	Gm3404
TC1800000704.mm.2	10	0.268746	10.7095	2.36465	0.0303747	0.999933	ENSMUSG00000001473	Tubb6
TC1800000689.mm.2	10	-0.324989	5.9534	-2.36212	0.0305291	0.999933	ENSMUSG00000024521	Pmaip1
TC0300000396.mm.2	10	-0.447803	9.76315	-2.36155	0.0305639	0.999933	ENSMUSG00000049504	Proser1
TC1400001985.mm.2	10	0.36399	6.50617	2.35975	0.0306745	0.999933	ENSMUSG00000006288	Ttc5
TC1500000871.mm.2	10	0.360221	9.21417	2.3579	0.0307886	0.999933	ENSMUSG00000008690	Ncaph2
TC1300002770.mm.2	10	0.419646	3.91197	2.35548	0.0309384	0.999933	ENSMUSG00000074832	2410141K09Rik
TC1400000443.mm.2	10	-0.267562	3.27632	-2.35295	0.0310955	0.999933	NA	NA
TC0400004188.mm.2	10	0.286789	3.4143	2.35151	0.0311857	0.999933	ENSMUSG00000063929	Cyp4a32
TC0400001344.mm.2	10	0.353103	5.47586	2.35036	0.0312575	0.999933	ENSMUSG00000028635	Edn2
TC1700001798.mm.2	10	-0.27558	9.14287	-2.3497	0.0312986	0.999933	ENSMUSG00000062202	Btbd9
TC1500002217.mm.2	10	0.470327	6.58338	2.34944	0.0313151	0.999933	ENSMUSG00000023015	Racgap1
TC1200000236.mm.2	10	0.48805	7.02595	2.3492	0.0313301	0.999933	ENSMUSG00000020629	Adi1
TC0400001829.mm.2	10	-0.312059	3.86323	-2.34786	0.0314147	0.999933	ENSMUSG00000095409,ENSMUSG00000097046,ENSMUSG00000096154,ENSMUSG00000097192,ENSMUSG00000070616	Gm13043,Gm13057,Gm13040
TC1300001500.mm.2	10	-0.31192	8.97129	-2.34759	0.0314313	0.999933	ENSMUSG00000041297	Cdk13
TC0900001288.mm.2	10	0.34795	5.6547	2.34732	0.0314485	0.999933	ENSMUSG00000035606	Ky
TC1700001673.mm.2	10	0.397479	8.79146	2.3467	0.0314877	0.999933	ENSMUSG00000057411	Fam173a
TC0500001103.mm.2	10	-0.434751	4.24216	-2.3463	0.0315128	0.999933	ENSMUSG00000029491	Pde6b
TC0700000795.mm.2	10	-0.450195	4.99679	-2.34539	0.0315703	0.999933	ENSMUSG00000066512	Klk1b5
TC1000003047.mm.2	10	0.356082	7.53516	2.34455	0.031623	0.999933	ENSMUSG00000025795	Rassf3
TC0300002483.mm.2	10	0.318781	7.96911	2.34264	0.0317444	0.999933	ENSMUSG00000028107	Tars2
TC1900000810.mm.2	10	0.304996	6.72897	2.34092	0.0318541	0.999933	ENSMUSG00000025082	Vwa2
TC0X00000463.mm.2	10	0.446432	5.93287	2.34052	0.0318797	0.999933	ENSMUSG00000055110	A630012P03Rik
TC0300003225.mm.2	10	-0.436607	9.33734	-2.33947	0.0319462	0.999933	ENSMUSG00000095788,ENSMUSG00000074677,ENSMUSG00000106923	Sirpb1a,Sirpb1c
TC1100001893.mm.2	10	0.537932	5.78099	2.3377	0.0320595	0.999933	ENSMUSG00000016940	Kctd2
TC0200004965.mm.2	10	0.542459	7.40855	2.33751	0.0320719	0.999933	ENSMUSG00000027610	Gss
TC0700004656.mm.2	10	0.442908	4.37789	2.33702	0.0321032	0.999933	ENSMUSG00000025723	Nmb
TC0X00001380.mm.2	10	0.405807	5.21981	2.33671	0.0321234	0.999933	ENSMUSG00000042425	Frmpd3
TC0800000389.mm.2	10	0.312213	4.96452	2.33486	0.0322422	0.999933	NA	Hmgb1-rs17
TC1700001622.mm.2	10	0.456928	6.77617	2.33401	0.0322971	0.999933	ENSMUSG00000072082,ENSMUSG00000093270	Ccnf,Mir5134
TC0600000538.mm.2	10	0.272672	7.14431	2.33285	0.0323724	0.999933	ENSMUSG00000062519	Zfp398
TC0900000017.mm.2	10	-0.307897	8.80494	-2.33168	0.032448	0.999933	ENSMUSG00000025898	Cwf19l2
TC1300001779.mm.2	10	0.329759	9.62038	2.33027	0.0325397	0.999933	ENSMUSG00000058672	Tubb2a
TC1800000157.mm.2	10	0.288187	4.57417	2.32822	0.0326729	0.999933	ENSMUSG00000044393	Dsg2
TC1000003044.mm.2	10	0.313342	5.65955	2.32758	0.0327148	0.999933	ENSMUSG00000052302	Tbc1d30
TC0600000222.mm.2	10	0.388595	4.82171	2.3265	0.0327855	0.999933	ENSMUSG00000059201	Lep
TC1500000590.mm.2	10	0.498421	6.00251	2.32485	0.0328935	0.999933	ENSMUSG00000022554	Hgh1
TC1000000693.mm.2	10	0.292722	9.57859	2.32436	0.0329261	0.999933	ENSMUSG00000019923	Zwint
TC0400002382.mm.2	10	0.351689	7.93753	2.32356	0.0329782	0.999933	NA	Gm20764
TC1700001357.mm.2	10	-0.325993	7.00671	-2.32254	0.0330458	0.999933	ENSMUSG00000036983	Tfb1m
TC0700002909.mm.2	10	0.317361	4.22242	2.322	0.0330813	0.999933	NA	NA
TC0600001944.mm.2	10	-0.352453	9.50824	-2.31962	0.0332385	0.999933	ENSMUSG00000029684	Wasl
TC1700000328.mm.2	10	-0.610983	5.16675	-2.31937	0.0332555	0.999933	ENSMUSG00000057417	Dcpp3
TC1900000921.mm.2	10	0.403088	5.78006	2.31924	0.0332637	0.999933	ENSMUSG00000041845	Rhod
TC0600002796.mm.2	10	-0.344775	9.43571	-2.31822	0.033332	0.999933	ENSMUSG00000035245	Eogt
TC0400002855.mm.2	10	0.317309	8.42979	2.3172	0.0333995	0.999933	ENSMUSG00000059343	Aldoart1
TC1100003069.mm.2	10	-0.594054	7.33925	-2.31699	0.0334138	0.999933	ENSMUSG00000051790	Nlgn2
TC1700001221.mm.2	10	0.464438	7.31657	2.31458	0.0335745	0.999933	ENSMUSG00000024245	Tmem178
TC0200004250.mm.2	10	-0.346229	7.68009	-2.31386	0.0336226	0.999933	ENSMUSG00000074994	Qser1
TC0700002328.mm.2	10	-0.291791	3.9866	-2.31364	0.0336378	0.999933	ENSMUSG00000095430	Vmn1r72
TC0300000792.mm.2	10	-0.303581	10.6828	-2.31343	0.0336519	0.999933	ENSMUSG00000042390	Gatad2b
TC1000002649.mm.2	10	0.34722	5.20528	2.31307	0.0336757	0.999933	ENSMUSG00000069540	Gm4925
TC0200002328.mm.2	10	0.32489	5.48785	2.31126	0.0337974	0.999933	ENSMUSG00000068009	Bpifb6
TC1100003827.mm.2	10	0.425333	6.30692	2.31118	0.0338027	0.999933	ENSMUSG00000020921	Tmem101
TC1400002159.mm.2	10	-0.303875	3.64558	-2.30893	0.033955	0.999933	ENSMUSG00000053868	Gm5142
TC0X00003204.mm.2	10	0.379271	4.3239	2.30714	0.0340761	0.999933	ENSMUSG00000047238	Mageh1
TC0400003932.mm.2	10	0.334596	3.73748	2.3068	0.0340995	0.999933	ENSMUSG00000078511	Pramef25
TC0200002155.mm.2	10	-0.301614	4.30761	-2.30617	0.0341417	0.999933	ENSMUSG00000027431	Scp2d1
TC1600001794.mm.2	10	-0.343247	3.55044	-2.30613	0.0341445	0.999933	ENSMUSG00000109020	Olfr197
TC0700000242.mm.2	10	0.390973	8.01876	2.30589	0.0341614	0.999933	ENSMUSG00000043017	Ptgir
TC1100001474.mm.2	10	0.301421	8.94361	2.3054	0.0341943	0.999933	ENSMUSG00000038811	Gngt2
TC0500000845.mm.2	10	0.307746	4.98092	2.30355	0.0343204	0.999933	ENSMUSG00000029375	Cxcl15
TC0300001413.mm.2	10	-0.275031	4.70455	-2.3011	0.0344884	0.999933	ENSMUSG00000090306	Adh6-ps1
TC0700002182.mm.2	10	0.300295	7.16681	2.30067	0.0345182	0.999933	ENSMUSG00000043290	Zfp784
TC1900000728.mm.2	10	0.369444	3.90811	2.2969	0.0347776	0.999933	ENSMUSG00000025069	Gsto2
TC0700003574.mm.2	10	0.271796	7.88665	2.29224	0.0351016	0.999933	ENSMUSG00000039043	Arpin
TC1200000837.mm.2	10	0.273821	9.68152	2.29027	0.0352396	0.999933	ENSMUSG00000034271	Jdp2
TC0200000578.mm.2	10	0.270451	7.56967	2.28984	0.0352691	0.999933	ENSMUSG00000026820	Ptges2
TC1100000526.mm.2	10	0.314342	4.99045	2.28951	0.0352927	0.999933	ENSMUSG00000020363	Gfpt2
TC1200001243.mm.2	10	0.279975	8.1496	2.28773	0.0354175	0.999933	ENSMUSG00000060950	Trmt61a
TC0500002484.mm.2	10	0.332917	11.3953	2.28745	0.0354375	0.999933	ENSMUSG00000047215	Rpl9
TC0800003171.mm.2	10	0.33519	7.30847	2.28721	0.0354541	0.999933	ENSMUSG00000031980	Agt
TC0700001546.mm.2	10	-0.338875	3.69617	-2.28503	0.0356083	0.999933	ENSMUSG00000073909	Olfr688
TC0300002218.mm.2	10	0.276915	3.88438	2.28371	0.0357013	0.999933	ENSMUSG00000028011	Tdo2
TC0500001411.mm.2	10	0.344352	8.16776	2.28284	0.0357632	0.999933	ENSMUSG00000029440	Psmd9
TC1400000357.mm.2	10	0.505044	4.96238	2.28212	0.0358141	0.999933	NA	NA
TC0800000140.mm.2	10	-0.283741	5.88955	-2.28198	0.0358244	0.999933	NA	NA
TC1000000402.mm.2	10	0.516872	7.06391	2.28051	0.0359289	0.999933	ENSMUSG00000047139	Cd24a
TC0200001319.mm.2	10	0.310575	3.3359	2.2796	0.0359939	0.999933	ENSMUSG00000049372	Olfr1183
TC0400000992.mm.2	10	-0.250225	8.66328	-2.27919	0.036023	0.999933	ENSMUSG00000028560	Usp1
TC0400002570.mm.2	10	-0.345678	4.86257	-2.27827	0.0360888	0.999933	ENSMUSG00000048232	Fbxo10
TC1700001548.mm.2	10	-0.254171	3.60892	-2.27698	0.0361811	0.999933	ENSMUSG00000045575	Vmn1r233
TC0200005214.mm.2	10	0.269262	6.01441	2.27524	0.0363066	0.999933	ENSMUSG00000074575	Kcng1
TC1800001657.mm.2	10	0.323853	5.09825	2.27378	0.0364117	0.999933	ENSMUSG00000059852	Kcng2
TC1200001064.mm.2	10	0.313886	5.76161	2.27162	0.0365678	0.999933	ENSMUSG00000094910	D430019H16Rik
TC0500002280.mm.2	10	-0.372823	6.42072	-2.27108	0.0366073	0.999933	ENSMUSG00000029126	Nsg1
TC1700002806.mm.2	10	0.350772	6.02917	2.26985	0.0366969	0.999933	ENSMUSG00000024184	Pdia2
TC0500000112.mm.2	10	0.359925	5.79221	2.26958	0.0367164	0.999933	ENSMUSG00000040118	Cacna2d1
TC1500001727.mm.2	10	0.344448	7.13283	2.2678	0.0368457	0.999933	ENSMUSG00000022586	Ly6i
TC0900000989.mm.2	10	0.376405	7.26584	2.26725	0.0368859	0.999933	ENSMUSG00000032202	Rab27a
TC0X00001213.mm.2	10	-0.394936	5.23636	-2.26072	0.037366	0.999933	NA	NA
TC1800000924.mm.2	10	-0.323742	8.65393	-2.25882	0.0375068	0.999933	ENSMUSG00000063889	Crem
TC0800002241.mm.2	10	0.322785	3.55825	2.25858	0.0375246	0.999933	ENSMUSG00000046258	Adam29
TC0700002377.mm.2	10	0.294613	3.27507	2.25821	0.0375524	0.999933	ENSMUSG00000070810	Sult2a6
TC1000002458.mm.2	10	0.306704	6.0524	2.25756	0.0376008	0.999933	ENSMUSG00000032714	Syde1
TC0300001816.mm.2	10	-0.295992	5.61616	-2.25561	0.0377455	0.999933	ENSMUSG00000027676	Ccdc39
TC0900000379.mm.2	10	0.290518	3.58488	2.25494	0.0377955	0.999933	ENSMUSG00000066747	Olfr878
TC0800001955.mm.2	10	0.359522	5.2221	2.25487	0.037801	0.999933	ENSMUSG00000031489	Adrb3
TC0500001790.mm.2	10	0.312728	4.05779	2.25471	0.0378131	0.999933	ENSMUSG00000096664	Gm3409
TC0200001189.mm.2	10	-0.2453	4.82725	-2.25468	0.0378154	0.999933	ENSMUSG00000070866	Zfp804a
TC0400003942.mm.2	10	0.36085	4.9075	2.25069	0.0381146	0.999933	ENSMUSG00000028591	Pramef12
TC1300000832.mm.2	10	0.224325	6.04115	2.24987	0.0381762	0.999933	NA	NA
TC0200000339.mm.2	10	0.357281	5.88047	2.24974	0.0381864	0.999933	ENSMUSG00000048550	Thnsl1
TC0700003041.mm.2	10	0.290184	6.6706	2.24926	0.0382222	0.999933	ENSMUSG00000074115	Saa1
TC1500002277.mm.2	10	-0.31217	5.18587	-2.24794	0.0383227	0.999933	ENSMUSG00000075402	Krt76
TC0200001649.mm.2	10	0.257839	3.33127	2.2471	0.038386	0.999933	ENSMUSG00000061195	Olfr1289
TC0900000339.mm.2	10	-0.436261	6.99249	-2.24614	0.0384588	0.999933	ENSMUSG00000032103	Pus3
TC1800000609.mm.2	10	-0.372483	7.19794	-2.24471	0.0385673	0.999933	ENSMUSG00000090942	F830016B08Rik
TC1800001207.mm.2	10	0.258876	6.89951	2.24426	0.0386017	0.999933	ENSMUSG00000051316	Taf7
TC1700002050.mm.2	10	-0.317866	4.98039	-2.2428	0.038713	0.999933	ENSMUSG00000076439	Mog
TC1600001711.mm.2	10	0.31553	6.49098	2.24046	0.0388921	0.999933	ENSMUSG00000050685	Ccdc54
TC0700000910.mm.2	10	-0.258351	5.28191	-2.23927	0.0389837	0.999933	ENSMUSG00000084234	4933405O20Rik
TC1400002792.mm.2	10	0.341217	5.56722	2.23809	0.0390745	0.999933	NA	NA
TC1000002822.mm.2	10	0.28972	4.1468	2.23685	0.0391703	0.999933	ENSMUSG00000035916	Ptprq
TC0200001448.mm.2	10	-0.514132	8.70395	-2.23467	0.0393394	0.999933	ENSMUSG00000068735	Trp53i11
TC1400000004.mm.2	10	-0.395262	3.23374	-2.23276	0.0394873	0.999933	ENSMUSG00000096039	D830030K20Rik
TC0200002457.mm.2	10	0.303062	6.1503	2.23245	0.0395113	0.999933	ENSMUSG00000027412	Lpin3
TC0200003962.mm.2	10	-0.260991	3.71576	-2.23062	0.0396545	0.999933	ENSMUSG00000075168	Olfr1099
TC0X00000058.mm.2	10	-0.339062	6.0184	-2.2303	0.0396792	0.999933	ENSMUSG00000039521,ENSMUSG00000039545	Foxp3,Flicr
TC0X00001916.mm.2	10	-0.257034	4.70778	-2.23003	0.0397009	0.999933	ENSMUSG00000068149	Tex13c3
TC1000002305.mm.2	10	-0.294191	9.96821	-2.22972	0.0397247	0.999933	ENSMUSG00000019873	Reep3
TC1200001829.mm.2	10	-0.367102	4.08973	-2.22869	0.0398054	0.999933	ENSMUSG00000043060	Fscb
TC0400003006.mm.2	10	-0.383373	4.16607	-2.22854	0.0398172	0.999933	ENSMUSG00000073811	Ifna12
TC0900002305.mm.2	10	-0.259702	7.18021	-2.22823	0.0398418	0.999933	ENSMUSG00000034218	Atm
TC0300000609.mm.2	10	0.296217	5.14397	2.22691	0.0399456	0.999933	ENSMUSG00000034098	Fstl5
TC0400002744.mm.2	10	0.306211	8.37996	2.22569	0.040041	0.999933	ENSMUSG00000028378	Ptgr1
TC0700001033.mm.2	10	-0.349514	4.38195	-2.22565	0.0400442	0.999933	ENSMUSG00000100005	B130024G19Rik
TC0200002987.mm.2	10	0.281345	6.90095	2.22565	0.0400443	0.999933	ENSMUSG00000026723	Trdmt1
TC1000002504.mm.2	10	-0.356152	8.7517	-2.22534	0.0400692	0.999933	ENSMUSG00000047417	Rexo1
TC0300001265.mm.2	10	-0.287416	4.08264	-2.22475	0.0401159	0.999933	ENSMUSG00000027971	Ndst4
TC1100003414.mm.2	10	0.365981	4.9217	2.22285	0.0402659	0.999933	ENSMUSG00000018698	Lhx1
TC0700001576.mm.2	10	0.274866	4.97856	2.22125	0.0403928	0.999933	ENSMUSG00000062542	Syt9
TC0500002557.mm.2	10	-0.274875	3.37817	-2.22068	0.0404384	0.999933	ENSMUSG00000001260	Gabrg1
TC0900001473.mm.2	10	0.415765	7.60546	2.2196	0.0405238	0.999933	ENSMUSG00000049719	Prss46
TC0600003136.mm.2	10	0.284741	7.08233	2.2194	0.0405401	0.999933	ENSMUSG00000038252	Ncapd2
TC0300002237.mm.2	10	-0.306764	7.5269	-2.21905	0.0405681	0.999933	ENSMUSG00000033767	Tmem131l
TC1900000230.mm.2	10	0.246692	4.85813	2.21769	0.040677	0.999933	ENSMUSG00000055933	Oosp3
TC1000000674.mm.2	10	0.373991	6.7666	2.21685	0.040744	0.999933	ENSMUSG00000037762	Slc16a9
TC0200005439.mm.2	10	0.263146	7.14828	2.21423	0.0409547	0.999933	ENSMUSG00000038705	Gmeb2
TC0900002246.mm.2	10	-0.332678	4.66451	-2.21397	0.0409755	0.999933	ENSMUSG00000008590	Htr3b
TC0200004003.mm.2	10	-0.303479	3.40808	-2.21394	0.0409776	0.999933	ENSMUSG00000075141	Olfr1160
TC1600001124.mm.2	10	-0.297457	6.75223	-2.21368	0.0409987	0.999933	ENSMUSG00000005580	Adcy9
TC1600000214.mm.2	10	0.280249	4.51481	2.21312	0.0410435	0.999933	ENSMUSG00000022766	Serpind1
TC0600002293.mm.2	10	0.294507	9.94993	2.21109	0.0412076	0.999933	ENSMUSG00000029776	Hibadh
TC0900002983.mm.2	10	-0.23798	10.0814	-2.21075	0.0412353	0.999933	ENSMUSG00000032560	Dnajc13
TC1500000587.mm.2	10	0.337092	8.18332	2.20989	0.041305	0.999933	ENSMUSG00000022551	Cyc1
TC0X00003414.mm.2	10	0.289023	3.33544	2.20946	0.0413404	0.999933	ENSMUSG00000079702	Ssxb6
TC1300000686.mm.2	10	-0.284745	7.03041	-2.20926	0.0413563	0.999933	ENSMUSG00000110477	Gm3045
TC1200001742.mm.2	10	-0.312702	6.83793	-2.20733	0.041513	0.999933	ENSMUSG00000035105	Egln3
TC1500001725.mm.2	10	-0.305338	4.50581	-2.20672	0.0415634	0.999933	ENSMUSG00000063522	Ly6m
TC1100003356.mm.2	10	0.279684	8.31281	2.20597	0.0416246	0.999933	ENSMUSG00000080980	1700071K01Rik
TC1600002005.mm.2	10	-0.25922	4.60677	-2.20538	0.0416724	0.999933	ENSMUSG00000050520	Cldn8
TC1000001830.mm.2	10	-0.354927	9.11997	-2.20472	0.0417265	0.999933	ENSMUSG00000019990	Pde7b
TC0900000086.mm.2	10	-0.337243	6.85011	-2.20308	0.041861	0.999933	ENSMUSG00000031802	Phxr4
TC0500000912.mm.2	10	-0.372891	3.68959	-2.19937	0.0421665	0.999933	ENSMUSG00000096550,ENSMUSG00000095996	Gm16367,Gm16513
TC0600002538.mm.2	10	-0.247944	4.39579	-2.199	0.0421973	0.999933	ENSMUSG00000068341	Reg3d
TC0X00001682.mm.2	10	0.248357	5.13187	2.1983	0.0422555	0.999933	ENSMUSG00000031342	Gpm6b
TC1600002062.mm.2	10	-0.31524	4.79652	-2.19823	0.0422615	0.999933	ENSMUSG00000039851	4932438H23Rik
TC0300000484.mm.2	10	0.264091	3.87261	2.19821	0.0422631	0.999933	ENSMUSG00000027762	Sucnr1
TC1000001145.mm.2	10	-0.336854	8.00652	-2.19727	0.042341	0.999933	ENSMUSG00000020021	Fgd6
TC1600001706.mm.2	10	-0.242768	10.289	-2.19632	0.0424194	0.999933	ENSMUSG00000022641	Bbx
TC0400003574.mm.2	10	-0.344823	4.53334	-2.19616	0.0424328	0.999933	ENSMUSG00000048686	Hmgb4
TC1300001759.mm.2	10	0.295753	7.02444	2.19481	0.0425454	0.999933	ENSMUSG00000044951	Mylk4
TC1300002126.mm.2	10	-0.252675	9.78537	-2.19416	0.0425997	0.999933	ENSMUSG00000035248	Tut7
TC0400003205.mm.2	10	0.274048	5.44448	2.18906	0.043027	0.999933	ENSMUSG00000054362	Lexm
TC0200004321.mm.2	10	0.328652	4.53965	2.18793	0.0431231	0.999933	ENSMUSG00000096554	Olfr1282
TC0X00001671.mm.2	10	-0.304979	6.01032	-2.18681	0.0432175	0.999933	ENSMUSG00000031384	Asb9
TC0400002471.mm.2	10	0.348919	7.69522	2.1855	0.043328	0.999933	ENSMUSG00000028439	Fam219a
TC0500000206.mm.2	10	0.357523	6.22589	2.18478	0.0433894	0.999933	ENSMUSG00000048439	Nupl2
TC0900001475.mm.2	10	-0.330826	4.88807	-2.1847	0.0433965	0.999933	ENSMUSG00000044037	Als2cl
TC0200003137.mm.2	10	0.296122	5.20272	2.18407	0.0434496	0.999933	ENSMUSG00000006469	Slc34a3
TC0200001969.mm.2	10	0.383321	5.1395	2.18394	0.0434609	0.999933	ENSMUSG00000027403	Tgm6
TC1600000571.mm.2	10	0.305421	7.38758	2.1838	0.0434727	0.999933	ENSMUSG00000061080	Lsamp
TC1700001532.mm.2	10	-0.293386	3.49996	-2.18331	0.0435142	0.999933	ENSMUSG00000071276	Fpr-rs7
TC0500003604.mm.2	10	0.277602	5.15443	2.18318	0.0435251	0.999933	ENSMUSG00000096798	Gm6309
TC0100002070.mm.2	10	-0.321732	4.60274	-2.18267	0.0435689	0.999933	ENSMUSG00000026154	Sdhaf4
TC0200001998.mm.2	10	-0.241912	9.07875	-2.18247	0.043586	0.999933	ENSMUSG00000027312	Atrn
TC0100000462.mm.2	10	-0.44413	10.3465	-2.1816	0.0436599	0.999933	ENSMUSG00000067336	Bmpr2
TC1700001596.mm.2	10	0.347174	8.34123	2.17996	0.0438007	0.999933	ENSMUSG00000023903	Mmp25
TC1600001760.mm.2	10	-0.377704	3.78433	-2.17964	0.043828	0.999933	ENSMUSG00000022753	Tmem30c
TC0200003388.mm.2	10	-0.288001	3.36058	-2.17711	0.0440448	0.999933	ENSMUSG00000075380	Olfr355
TC0200002332.mm.2	10	0.379935	4.43235	2.1759	0.0441492	0.999933	ENSMUSG00000042459	Bpifa2
TC0200002842.mm.2	10	-0.258131	4.58384	-2.17306	0.0443951	0.999933	ENSMUSG00000098505	Gm14496
TC1800001581.mm.2	10	-0.326259	7.15646	-2.17199	0.0444882	0.999933	ENSMUSG00000024556	Me2
TC0600000044.mm.2	10	-0.274995	4.24978	-2.1706	0.0446089	0.999933	ENSMUSG00000061762	Tac1
TC1000002316.mm.2	10	0.280438	6.77477	2.1703	0.0446346	0.999933	ENSMUSG00000037855	Zfp365
TC1400000018.mm.2	10	-0.330808	5.16751	-2.16951	0.0447043	0.999933	ENSMUSG00000091022	Gm3115
TC0500002528.mm.2	10	-0.240826	9.44116	-2.16926	0.0447253	0.999933	ENSMUSG00000037685	Atp8a1
TC1500000485.mm.2	10	-0.346216	9.22981	-2.16772	0.0448604	0.999933	ENSMUSG00000072501	Phf20l1
TC1700001620.mm.2	10	0.277172	7.408	2.16754	0.0448764	0.999933	ENSMUSG00000036473,ENSMUSG00000117406	Tbc1d24,Ntn3
TC1900000564.mm.2	10	0.307905	5.0321	2.16725	0.0449019	0.999933	ENSMUSG00000067229	Cyp2c66
TC0900001168.mm.2	10	0.250388	5.72411	2.16667	0.0449524	0.999933	ENSMUSG00000095654	Plscr5
TC1000000913.mm.2	10	0.348384	7.78362	2.16511	0.0450894	0.999933	NA	NA
TC1300000162.mm.2	10	0.294001	4.65219	2.1645	0.0451433	0.999933	ENSMUSG00000004341	Gpx6
TC1700000292.mm.2	10	-0.309435	7.75653	-2.16395	0.0451918	0.999933	ENSMUSG00000071266	Zfp946
TC1900000898.mm.2	10	0.258741	4.4599	2.16331	0.0452484	0.999933	ENSMUSG00000058216,ENSMUSG00000097663	Gstp3
TC0500003329.mm.2	10	0.277024	7.47435	2.16312	0.0452651	0.999933	ENSMUSG00000029673	Auts2
TC1300000803.mm.2	10	0.255401	3.54431	2.16192	0.0453708	0.999933	ENSMUSG00000095909	Gm10324
TC0900001782.mm.2	10	-0.301112	5.7653	-2.16179	0.0453821	0.999933	ENSMUSG00000031936	Hephl1
TC0X00000172.mm.2	10	-0.423109	5.98621	-2.16133	0.0454227	0.999933	ENSMUSG00000078346	H2al1n
TC0900001921.mm.2	10	-0.296403	7.61175	-2.16088	0.0454631	0.999933	ENSMUSG00000043067	Dpy19l1
TC1100003258.mm.2	10	-0.370815	9.28875	-2.16038	0.0455071	0.999933	ENSMUSG00000037958,ENSMUSG00000065518	Nsrp1,Mir423
TC1100003680.mm.2	10	0.330577	5.08986	2.15872	0.0456551	0.999933	ENSMUSG00000018168	Ikzf3
TC1400002071.mm.2	10	0.296042	6.4809	2.15817	0.0457038	0.999933	ENSMUSG00000022199	Slc22a17
TC0700003400.mm.2	10	0.360309	5.70201	2.15787	0.0457306	0.999933	ENSMUSG00000070526	Peg12
TC1900001691.mm.2	10	0.369065	7.19761	2.15727	0.0457837	0.999933	ENSMUSG00000024978	Gpam
TC1500001690.mm.2	10	-0.423303	7.47114	-2.15697	0.0458111	0.999933	ENSMUSG00000022607	Ptk2
TC1700002101.mm.2	10	0.263784	6.58308	2.15683	0.0458235	0.999933	ENSMUSG00000031233	Pgk2
TC0200003891.mm.2	10	0.333814	4.12367	2.15407	0.0460706	0.999933	ENSMUSG00000075222	Olfr988
TC1700002293.mm.2	10	-0.237546	3.9096	-2.15324	0.046145	0.999933	ENSMUSG00000023945	Slc5a7
TC1000003145.mm.2	10	0.253768	11.1635	2.15314	0.0461537	0.999933	ENSMUSG00000090841	Myl6
TC1800000965.mm.2	10	0.305238	8.40448	2.15237	0.0462231	0.999933	NA	NA
TC1400000352.mm.2	10	-0.392676	5.10081	-2.15214	0.0462435	0.999933	ENSMUSG00000050666	Vstm4
TC0900000063.mm.2	10	0.331924	3.52425	2.15129	0.0463203	0.999933	ENSMUSG00000031998	1700128F08Rik
TC0500001031.mm.2	10	0.265576	8.47406	2.14931	0.0464992	0.999933	NA	NA
TC1100003265.mm.2	10	0.245212	8.52833	2.14823	0.046597	0.999933	ENSMUSG00000037907	Ankrd13b
TC0200001760.mm.2	10	-0.389603	6.10606	-2.14815	0.0466046	0.999933	ENSMUSG00000027323	Rad51
TC1800001638.mm.2	10	0.230274	6.35568	2.14791	0.0466259	0.999933	ENSMUSG00000024552	Slc14a2
TC0600003345.mm.2	10	0.301969	5.52836	2.14782	0.0466341	0.999933	ENSMUSG00000044378	Slc15a5
TC0700002380.mm.2	10	-0.345434	4.14636	-2.14366	0.0470133	0.999933	NA	Obox8
TC1300000743.mm.2	10	0.26408	4.0371	2.14357	0.0470214	0.999933	NA	NA
TC0500000263.mm.2	10	-0.309002	9.23363	-2.14255	0.0471149	0.999933	ENSMUSG00000048271	Rbm33
TC0700000351.mm.2	10	0.355767	4.30951	2.14198	0.0471667	0.999933	ENSMUSG00000015721	Nlrp5
TC0300002531.mm.2	10	-0.256368	7.79125	-2.1415	0.0472106	0.999933	ENSMUSG00000028096	Gpr89
TC1100001584.mm.2	10	-0.427442	8.70896	-2.14135	0.0472247	0.999933	ENSMUSG00000038013	Wipf2
TC0100003583.mm.2	10	0.298432	3.34114	2.13979	0.0473677	0.999933	ENSMUSG00000058981	Olfr1406
TC0800001256.mm.2	10	-0.352954	6.38373	-2.13935	0.0474083	0.999933	ENSMUSG00000041949	Tango6
TC0200002172.mm.2	10	0.269619	5.40572	2.13932	0.0474114	0.999933	ENSMUSG00000068154	Insm1
TC0Y00000176.mm.2	10	0.310283	5.53044	2.1381	0.0475233	0.999933	ENSMUSG00000093993	Gm20736
TC0X00003159.mm.2	10	-0.302418	6.53161	-2.13785	0.047547	0.999933	ENSMUSG00000041353	Tmem29
TC1600002022.mm.2	10	-0.256294	4.10861	-2.13762	0.047568	0.999933	ENSMUSG00000057174	Krtap19-9b
TC1700001662.mm.2	10	0.314242	5.53569	2.13711	0.0476154	0.999933	ENSMUSG00000050824	Sstr5
TC1100001250.mm.2	10	0.429623	4.51557	2.13589	0.0477279	0.999933	ENSMUSG00000020684	Rasl10b
TC0800001320.mm.2	10	0.336976	6.29353	2.13565	0.0477505	0.999933	ENSMUSG00000033763	Mtss2
TC0100003797.mm.2	10	0.225495	8.97379	2.13485	0.047824	0.999933	ENSMUSG00000066595	Flvcr1
TC0700003929.mm.2	10	-0.281883	4.07475	-2.13447	0.0478594	0.999933	ENSMUSG00000051437	Ubqlnl
TC0200002275.mm.2	10	0.405824	10.5501	2.13419	0.047886	0.999933	ENSMUSG00000032802	Srxn1
TC0700003859.mm.2	10	-0.36246	3.85418	-2.13337	0.0479625	0.999933	ENSMUSG00000044814	Olfr543
TC0100002743.mm.2	10	0.281976	4.58845	2.13065	0.0482162	0.999933	ENSMUSG00000026237	Nmur1
TC0100002331.mm.2	10	-0.402204	3.69711	-2.12901	0.0483694	0.999933	ENSMUSG00000060715	1700019A02Rik
TC0200000376.mm.2	10	0.348105	7.27422	2.12889	0.0483805	0.999933	ENSMUSG00000044103	Il1f9
TC1400001832.mm.2	10	0.353161	4.50379	2.12876	0.048393	0.999933	NA	NA
TC0700003420.mm.2	10	0.322735	4.90689	2.1287	0.0483982	0.999933	ENSMUSG00000030516	Tjp1
TC0300002277.mm.2	10	0.22164	7.96621	2.12788	0.0484755	0.999933	ENSMUSG00000028076	Cd1d1
TC0900001254.mm.2	10	0.331363	5.9633	2.12688	0.0485694	0.999933	ENSMUSG00000037784	Dzip1l
TC0X00001300.mm.2	10	-0.272551	3.84235	-2.12618	0.0486353	0.999933	ENSMUSG00000094004,ENSMUSG00000096508	Gm5128,Gm7903
TC1700001013.mm.2	10	0.259687	3.85445	2.12581	0.0486703	0.999933	ENSMUSG00000040828	Catsperd
TC0700004508.mm.2	10	0.442973	7.56669	2.12528	0.0487205	0.999933	ENSMUSG00000025484	Bet1l
TC0X00000659.mm.2	10	0.337788	5.65292	2.12403	0.0488391	0.999933	ENSMUSG00000073130	Gm1141
TC0800002529.mm.2	10	0.360547	5.02455	2.12401	0.0488409	0.999933	ENSMUSG00000031714	Gab1
TC1000001153.mm.2	10	-0.418868	8.67518	-2.12379	0.0488616	0.999933	ENSMUSG00000020024	Cep83
TC0200005010.mm.2	10	-0.33382	5.84685	-2.12344	0.0488947	0.999933	ENSMUSG00000027635	Dsn1
TC0600000805.mm.2	10	-0.25797	3.22074	-2.12249	0.0489851	0.999933	NA	NA
TC0900001718.mm.2	10	-0.315443	3.7023	-2.12224	0.0490085	0.999933	ENSMUSG00000041620	Mmp1b
TC1500000384.mm.2	10	0.284436	3.30432	2.12193	0.0490382	0.999933	NA	NA
TC0600001354.mm.2	10	0.282604	6.12028	2.12114	0.0491132	0.999933	ENSMUSG00000004902	Slc25a18
TC0700004526.mm.2	10	-0.24744	5.29463	-2.12042	0.0491819	0.999933	ENSMUSG00000025500	Lmntd2
TC0500000736.mm.2	10	-0.318988	4.19149	-2.12007	0.0492145	0.999933	ENSMUSG00000029248	Thegl
TC0X00000218.mm.2	10	0.385616	7.19294	2.11942	0.0492772	0.999933	ENSMUSG00000001131	Timp1
TC0300002736.mm.2	10	0.335794	6.44394	2.11903	0.0493138	0.999933	ENSMUSG00000027887	Sypl2
TC0700004589.mm.2	10	-0.263056	8.78537	-2.11839	0.0493757	0.999933	ENSMUSG00000010755	Cars
TC0700003797.mm.2	10	0.382683	5.64407	2.11791	0.0494208	0.999933	ENSMUSG00000070436	Serpinh1
TC0900000006.mm.2	10	0.980403	8.25161	2.1179	0.049422	0.999933	NA	NA
TC0300001857.mm.2	10	-0.310013	6.56613	-2.11613	0.0495919	0.999933	ENSMUSG00000037325	Bbs7
TC1600000697.mm.2	10	-0.351285	4.38412	-2.11456	0.0497431	0.999933	ENSMUSG00000022650	Retnlb
TC0800001524.mm.2	10	0.291581	8.02135	2.11414	0.0497835	0.999933	ENSMUSG00000001482	Def8
TC1000000536.mm.2	10	0.321867	8.02597	2.11374	0.0498218	0.999933	NA	NA
TC0300002392.mm.2	10	0.256019	4.56552	2.11358	0.0498374	0.999933	ENSMUSG00000045539	Sprr3
TC0Y00000331.mm.2	10	-0.344337	5.00719	-2.11344	0.0498508	0.999933	NA	NA
TC0200004373.mm.2	10	0.449214	6.03789	2.1123	0.0499605	0.999933	ENSMUSG00000040321	Zfp770
TC0800003161.mm.2	10	0.244976	5.73742	2.11224	0.0499668	0.999933	ENSMUSG00000031972	Acta1
TC1800000331.mm.2	10	0.349784	4.51938	2.11168	0.0500204	0.999933	ENSMUSG00000024485	Slc4a9
TC1100003511.mm.2	10	-0.250061	5.92651	-2.11041	0.050144	0.999933	ENSMUSG00000000276	Dgke
TC0100002102.mm.2	10	0.326051	3.58791	2.11022	0.0501623	0.999933	ENSMUSG00000073722	4931408C20Rik
TC1100001578.mm.2	10	0.312472	10.7008	2.1097	0.0502125	0.999933	ENSMUSG00000017221	Psmd3
TC0800002300.mm.2	10	0.298313	8.36	2.10901	0.050279	0.999933	ENSMUSG00000058056	Palld
TC0300002443.mm.2	10	0.397923	4.8665	2.10863	0.0503169	0.999933	ENSMUSG00000028141	Oaz3
TC1500000208.mm.2	10	0.303482	7.6123	2.10776	0.050401	0.999933	ENSMUSG00000039065	Atpsckmt
TC0700001148.mm.2	10	-0.286157	3.84471	-2.10774	0.050403	0.999933	ENSMUSG00000045467	Ttll13
TC0100003039.mm.2	10	-0.259411	4.15688	-2.10678	0.0504966	0.999933	ENSMUSG00000042554	Zp3r
TC1600000972.mm.2	10	-0.24583	5.04758	-2.10524	0.0506471	0.999933	NA	NA
TC0100003183.mm.2	10	-0.26874	3.23238	-2.10502	0.0506684	0.999933	ENSMUSG00000063681	Crb1
TC1000000811.mm.2	10	0.270193	5.86176	2.10406	0.0507629	0.999933	ENSMUSG00000054206	Gzmm
TC0X00001710.mm.2	10	-0.248935	10.7058	-2.1022	0.050945	0.999933	ENSMUSG00000035299	Mid1
TC0200003944.mm.2	10	-0.23157	3.83251	-2.10216	0.0509493	0.999933	NA	Olfr1077-ps1
TC1800000006.mm.2	10	-0.234788	9.12008	-2.1019	0.0509748	0.999933	ENSMUSG00000024231	Cul2
TC1200000800.mm.2	10	0.231468	5.54401	2.09915	0.051246	0.999933	ENSMUSG00000021228	Acot3
TC0600001561.mm.2	10	0.357218	3.39578	2.09862	0.0512987	0.999933	ENSMUSG00000060412	Tas2r124
TC1500001259.mm.2	10	0.32376	6.14604	2.09847	0.0513137	0.999933	ENSMUSG00000047565	Acot10
TC1600000378.mm.2	10	-0.287375	5.11542	-2.09701	0.0514579	0.999933	ENSMUSG00000052276	Ostn
TC0200005471.mm.2	10	0.221616	6.83846	2.0968	0.0514788	0.999933	ENSMUSG00000026817	Ak1
TC1900000646.mm.2	10	0.259514	8.65405	2.09647	0.0515124	0.999933	ENSMUSG00000025203,ENSMUSG00000093315	Scd2,Mir5114
TC0500001209.mm.2	10	0.236401	7.65887	2.09631	0.0515282	0.999933	ENSMUSG00000053334	Ficd
TC1100002406.mm.2	10	-0.332868	4.18714	-2.09575	0.0515831	0.999933	ENSMUSG00000032878	Ccdc85a
TC1700002214.mm.2	10	-0.289783	5.62661	-2.09569	0.0515891	0.999933	ENSMUSG00000032717	Mdfi
TC1300000568.mm.2	10	-0.26594	3.29981	-2.09536	0.0516226	0.999933	ENSMUSG00000048368	Omd
TC0200000509.mm.2	10	0.37217	9.49075	2.09444	0.0517136	0.999933	ENSMUSG00000075425	Gm13547
TC1200001598.mm.2	10	-0.309801	5.54163	-2.09434	0.0517236	0.999933	ENSMUSG00000020648	Dus4l
TC1700000828.mm.2	10	0.295646	9.7568	2.09425	0.0517332	0.999933	NA	NA
TC1300002234.mm.2	10	0.246402	4.00514	2.09339	0.051819	0.999933	NA	NA
TC0700001910.mm.2	10	0.227653	10.2547	2.09208	0.0519496	0.999933	ENSMUSG00000040268	Plekha1
TC0X00002982.mm.2	10	-0.297702	4.38014	-2.09123	0.0520355	0.999933	ENSMUSG00000051323	Pcdh19
TC0700001800.mm.2	10	-0.303329	4.66523	-2.09073	0.0520851	0.999933	ENSMUSG00000042978	Sbk1
TC1500000433.mm.2	10	-0.234642	9.72249	-2.08939	0.0522199	0.999933	ENSMUSG00000059586	Nsmce2
TC1700001301.mm.2	10	0.258314	6.50535	2.08916	0.0522426	0.999933	ENSMUSG00000037689	Tmem247
TC0500001152.mm.2	10	0.371535	7.44099	2.08637	0.0525246	0.999933	ENSMUSG00000029521	Chek2
TC1600001752.mm.2	10	-0.29982	5.33433	-2.08624	0.0525379	0.999933	ENSMUSG00000022754	Tmem45a
TC0400000057.mm.2	10	-0.296979	9.96314	-2.0849	0.0526732	0.999933	ENSMUSG00000041235	Chd7
TC0900002367.mm.2	10	0.267998	9.06646	2.08489	0.0526744	0.999933	ENSMUSG00000032300	1700017B05Rik
TC0600003604.mm.2	10	-0.240357	8.70799	-2.08304	0.0528619	0.999933	ENSMUSG00000004263	Atn1
TC1100002109.mm.2	10	0.271046	6.88954	2.08241	0.052927	0.999933	ENSMUSG00000051427	Ccdc157
TC0500001787.mm.2	10	0.274371	5.32589	2.08231	0.0529369	0.999933	ENSMUSG00000096527	Gm6370
TC0900000675.mm.2	10	0.29466	6.75264	2.08196	0.0529724	0.999933	ENSMUSG00000032318	Isl2
TC1300000009.mm.2	10	-0.284505	9.76393	-2.0796	0.0532139	0.999933	ENSMUSG00000033781	Asb13
TC0300001757.mm.2	10	-0.397839	7.05222	-2.07853	0.0533236	0.999933	ENSMUSG00000027699	Ect2
TC0800000331.mm.2	10	0.239556	5.12057	2.07729	0.0534503	0.999933	ENSMUSG00000031574	Star
TC0800001247.mm.2	10	0.319346	8.75212	2.0765	0.0535318	0.999933	ENSMUSG00000060098	Prmt7
TC0600000985.mm.2	10	0.369853	6.82131	2.07579	0.0536047	0.999933	ENSMUSG00000057497	Fam136a
TC0700002489.mm.2	10	0.265965	7.82526	2.07507	0.0536794	0.999933	ENSMUSG00000061028	Clasrp
TC0900000004.mm.2	10	1.14486	7.25757	2.07456	0.0537313	0.999933	NA	NA
TC0500001260.mm.2	10	0.351243	6.30798	2.07444	0.0537436	0.999933	ENSMUSG00000054256	Msi1
TC0100002243.mm.2	10	0.314546	6.43097	2.07413	0.0537762	0.999933	ENSMUSG00000091937	Gm3646
TC0400000459.mm.2	10	-0.370132	5.43391	-2.07304	0.053889	0.999933	ENSMUSG00000070999	Ccin
TC1200000700.mm.2	10	-0.264694	9.35167	-2.07273	0.0539213	0.999933	ENSMUSG00000047454	Gphn
TC0700001646.mm.2	10	0.270683	5.70956	2.07271	0.0539226	0.999933	ENSMUSG00000030770	Parva
TC0800001951.mm.2	10	0.36514	7.02108	2.07191	0.0540058	0.999933	ENSMUSG00000031487	Brf2
TC0200000528.mm.2	10	0.256913	5.26526	2.0707	0.0541315	0.999933	ENSMUSG00000015337	Endog
TC1600000971.mm.2	10	0.265438	5.48264	2.0706	0.0541423	0.999933	NA	NA
TC0700000315.mm.2	10	-0.26424	6.39069	-2.07026	0.0541771	0.999933	ENSMUSG00000070777	Ceacam20
TC1500000907.mm.2	10	0.249792	4.65167	2.0694	0.054267	0.999933	ENSMUSG00000036218	Pdzrn4
TC1200001261.mm.2	10	0.258996	7.60122	2.06922	0.0542859	0.999933	ENSMUSG00000037679	Inf2
TC1100001195.mm.2	10	-0.351939	4.61281	-2.06889	0.0543196	0.999933	ENSMUSG00000017550	Atad5
TC0300001476.mm.2	10	0.247289	4.27405	2.06826	0.0543854	0.999933	ENSMUSG00000028197	Col24a1
TC1400001188.mm.2	10	0.293002	5.74792	2.06823	0.0543892	0.999933	ENSMUSG00000022123	Scel
TC0700002345.mm.2	10	0.256974	4.31668	2.06757	0.0544577	0.999933	ENSMUSG00000091045	Vmn2r55
TC1800000357.mm.2	10	0.346809	5.00118	2.06722	0.0544949	0.999933	ENSMUSG00000045498	Pcdhb3
TC0700003900.mm.2	10	-0.253116	3.66344	-2.06657	0.0545622	0.999933	ENSMUSG00000099687	Olfr623
TC0200004061.mm.2	10	-0.255706	3.57267	-2.06627	0.0545937	0.999933	ENSMUSG00000075085	Olfr1242
TC0X00000728.mm.2	10	0.266485	6.71821	2.06395	0.0548374	0.999933	ENSMUSG00000079531	Gm5936
TC0800003030.mm.2	10	0.255083	8.51804	2.06324	0.0549122	0.999933	ENSMUSG00000034105	Meak7
TC1700002420.mm.2	10	-0.30852	9.31691	-2.06223	0.0550189	0.999933	ENSMUSG00000034647	Ankrd12
TC1500001701.mm.2	10	0.274046	7.25236	2.06206	0.0550368	0.999933	ENSMUSG00000072487	Mroh5
TC0900002251.mm.2	10	0.377883	4.11496	2.06147	0.0550987	0.999933	ENSMUSG00000032257	Ankk1
TC0Y00000323.mm.2	10	0.294885	4.50655	2.06087	0.0551622	0.999933	NA	NA
TC1200001031.mm.2	10	0.298263	3.63651	2.06019	0.0552348	0.999933	ENSMUSG00000021209	Ppp4r4
TC0500002641.mm.2	10	0.329647	7.37946	2.05984	0.0552711	0.999933	ENSMUSG00000055923	Aasdh
TC0900001592.mm.2	10	-0.274323	4.43637	-2.05963	0.0552933	0.999933	ENSMUSG00000042262	Ccr8
TC0900000285.mm.2	10	0.34252	5.29899	2.05924	0.0553355	0.999933	ENSMUSG00000041444	Arhgap32
TC1400000176.mm.2	10	0.296044	10.7251	2.05894	0.0553665	0.999933	ENSMUSG00000021822	Plau
TC1100002255.mm.2	10	0.256634	6.54988	2.0573	0.055541	0.999933	ENSMUSG00000016984	Etaa1
TC0600001852.mm.2	10	-0.283144	4.84151	-2.05712	0.0555603	0.999933	ENSMUSG00000062995	Ica1
TC0800003091.mm.2	10	-0.274934	6.27321	-2.05708	0.0555649	0.999933	ENSMUSG00000000739	Sult5a1
TC0300000675.mm.2	10	0.460632	4.12687	2.05706	0.0555663	0.999933	ENSMUSG00000028082	Sh3d19
TC1400001427.mm.2	10	-0.263929	3.43084	-2.05557	0.0557253	0.999933	NA	NA
TC0800002131.mm.2	10	0.286893	3.96947	2.05556	0.0557269	0.999933	ENSMUSG00000063900	Adam26b
TC0100001663.mm.2	10	-0.263309	8.80984	-2.05531	0.0557531	0.999933	ENSMUSG00000026504	Sdccag8
TC0400003260.mm.2	10	-0.213725	10.281	-2.055	0.0557859	0.999933	ENSMUSG00000028559	Osbpl9
TC0400002474.mm.2	10	0.273075	4.92346	2.05334	0.0559644	0.999933	ENSMUSG00000028445	Enho
TC0800000590.mm.2	10	-0.346704	4.25171	-2.05272	0.0560302	0.999933	ENSMUSG00000031518	Spata4
TC1900000243.mm.2	10	-0.37639	3.70254	-2.05223	0.0560828	0.999933	ENSMUSG00000050815	Olfr1441
TC0300002840.mm.2	10	0.34035	4.6482	2.0517	0.0561397	0.999933	ENSMUSG00000039865	Slc44a3
TC1000002927.mm.2	10	0.291396	4.14086	2.05168	0.0561427	0.999933	ENSMUSG00000020177	9530003J23Rik
TC0400003995.mm.2	10	-0.246411	5.84526	-2.0481	0.056528	0.999933	ENSMUSG00000062518	Zfp534
TC0700000495.mm.2	10	0.324929	11.2262	2.04765	0.0565769	0.999933	ENSMUSG00000037563	Rps16
TC0700003029.mm.2	10	0.312099	6.9955	2.0476	0.0565818	0.999933	ENSMUSG00000030834	Abcc6
TC1800001043.mm.2	10	0.268576	4.67316	2.04753	0.0565898	0.999933	ENSMUSG00000024331	Dsc2
TC1300000177.mm.2	10	0.25975	9.38758	2.04726	0.0566194	0.999933	ENSMUSG00000095217	Hist1h2bn
TC0700002535.mm.2	10	0.242051	4.0055	2.04663	0.0566868	0.999933	ENSMUSG00000094680	Vmn1r121
TC1900000040.mm.2	10	0.326951	6.31154	2.0464	0.0567121	0.999933	ENSMUSG00000024892	Pcx
TC1700002334.mm.2	10	0.31845	6.08463	2.04557	0.0568028	0.999933	ENSMUSG00000054723	Vmac
TC0900000100.mm.2	10	-0.245265	7.19703	-2.04549	0.0568109	0.999933	ENSMUSG00000032009	Sesn3
TC0800000542.mm.2	10	-0.261371	9.95028	-2.04547	0.0568136	0.999933	ENSMUSG00000031627	Irf2
TC0300002473.mm.2	10	0.232978	7.29852	2.04527	0.0568352	0.999933	ENSMUSG00000015702	Anxa9
TC0700002043.mm.2	10	0.267635	6.70001	2.04462	0.0569059	0.999933	ENSMUSG00000038618	Rassf7
TC0200001648.mm.2	10	-0.326768	3.59465	-2.04352	0.0570255	0.999933	ENSMUSG00000044039	Olfr1288
TC0100002333.mm.2	10	-0.254934	8.577	-2.04298	0.0570846	0.999933	ENSMUSG00000026095	Asnsd1
TC0X00000479.mm.2	10	0.288679	4.77678	2.04282	0.0571014	0.999933	ENSMUSG00000051851,ENSMUSG00000115995	Rtl8c
TC1100003584.mm.2	10	-0.298263	5.47044	-2.04275	0.0571098	0.999933	ENSMUSG00000001507	Itga3
TC0600003370.mm.2	10	0.238593	3.14595	2.04254	0.0571328	0.999933	ENSMUSG00000063975	Slco1a5
TC1800000377.mm.2	10	0.255472	4.25226	2.04251	0.0571353	0.999933	ENSMUSG00000046191	Pcdhb20
TC1000002823.mm.2	10	0.291367	3.89555	2.04168	0.0572259	0.999933	ENSMUSG00000091455	Otogl
TC0X00002840.mm.2	10	0.354249	4.4926	2.0411	0.0572898	0.999933	ENSMUSG00000047686	Rtl3
TC1200001109.mm.2	10	-0.255794	5.05563	-2.0407	0.0573339	0.999933	ENSMUSG00000058070	Eml1
TC1000002076.mm.2	10	0.269932	3.91807	2.04018	0.0573906	0.999933	ENSMUSG00000038248	Sobp
TC1800000462.mm.2	10	-0.280803	6.99118	-2.03989	0.0574221	0.999933	ENSMUSG00000034653	Ythdc2
TC0600001418.mm.2	10	0.293285	5.37572	2.039	0.0575199	0.999933	ENSMUSG00000008845	Cd163
TC0600001278.mm.2	1	-2.18806	3.65169	-2.03883	0.0575389	0.999933	NA	NA
TC1700002559.mm.2	10	-0.242363	4.24347	-2.03715	0.0577232	0.999933	ENSMUSG00000038045	Sult6b1
TC1600000654.mm.2	10	0.354693	5.8584	2.03658	0.0577868	0.999933	ENSMUSG00000043065	Spice1
TC0400001212.mm.2	10	0.24593	4.68343	2.03649	0.0577959	0.999933	ENSMUSG00000055198	Gm12830
TC1500000103.mm.2	10	-0.350323	8.63186	-2.03596	0.0578544	0.999933	ENSMUSG00000039458	Mtmr12
TC0600001411.mm.2	10	0.227594	3.68731	2.03584	0.0578679	0.999933	ENSMUSG00000091620	Vmn2r23
TC0100000846.mm.2	10	0.237946	4.6495	2.03514	0.0579455	0.999933	ENSMUSG00000036251	Trpm8
TC1100002754.mm.2	10	0.341006	8.29439	2.03467	0.0579973	0.999933	ENSMUSG00000020334	Slc22a4
TC0600001902.mm.2	10	-0.274488	4.9654	-2.03433	0.0580352	0.999933	ENSMUSG00000010797	Wnt2
TC0X00002078.mm.2	10	-0.308259	4.61044	-2.03285	0.0581995	0.999933	ENSMUSG00000068173	Btg1-ps1
TC0400003536.mm.2	10	0.26963	5.36459	2.03202	0.0582919	0.999933	ENSMUSG00000028845	Tekt2
TC0300003223.mm.2	10	0.282563	3.94865	2.03179	0.0583171	0.999933	ENSMUSG00000052468	Pmp2
TC0300000816.mm.2	10	0.266474	4.52055	2.02998	0.0585187	0.999933	ENSMUSG00000042244	Pglyrp3
TC1800000436.mm.2	10	0.22734	6.11459	2.02923	0.0586021	0.999933	ENSMUSG00000024497	Pou4f3
TC1000002814.mm.2	10	0.430583	5.69246	2.02852	0.0586824	0.999933	ENSMUSG00000035948	Acss3
TC0600000131.mm.2	10	0.276598	8.29111	2.02841	0.0586938	0.999933	ENSMUSG00000009376	Met
TC0200004684.mm.2	10	0.245909	5.62808	2.02816	0.0587217	0.999933	ENSMUSG00000027356	Fermt1
TC0900000385.mm.2	10	0.32653	4.6434	2.02697	0.0588559	0.999933	ENSMUSG00000095527	Olfr888
TC0400000963.mm.2	10	0.356042	5.31563	2.0264	0.058919	0.999933	ENSMUSG00000028572	Hook1
TC0700003493.mm.2	10	-0.240455	7.9084	-2.02613	0.0589493	0.999933	ENSMUSG00000078671,ENSMUSG00000101970	Chd2,1810026B05Rik
TC0400002455.mm.2	10	-0.350973	6.40856	-2.02538	0.059034	0.999933	ENSMUSG00000028427	Aqp7
TC1700001818.mm.2	10	0.269188	6.81373	2.0253	0.0590429	0.999933	ENSMUSG00000024037	Wdr4
TC0900003098.mm.2	10	0.330301	6.05946	2.02494	0.0590831	0.999933	ENSMUSG00000038357	Camp
TC0300001986.mm.2	10	-0.236103	6.22566	-2.02467	0.0591136	0.999933	NA	NA
TC0500001791.mm.2	10	0.322069	4.50967	2.02392	0.0591981	0.999933	ENSMUSG00000041505,ENSMUSG00000095557	Gm3402,Gm3415
TC0200002822.mm.2	10	0.254841	8.2904	2.02391	0.0591991	0.999933	ENSMUSG00000027582,ENSMUSG00000090077	Zgpat,Lime1
TC0200003643.mm.2	10	-0.265471	4.74037	-2.02285	0.0593196	0.999933	ENSMUSG00000075324	Fign
TC0400002137.mm.2	10	-0.314222	3.51996	-2.02246	0.0593638	0.999933	ENSMUSG00000071019	Sdr16c6
TC0700004052.mm.2	10	0.330206	3.92216	2.0214	0.0594828	0.999933	ENSMUSG00000096465	Olfr488
TC1000001686.mm.2	10	-0.424053	6.52379	-2.02051	0.0595836	0.999933	ENSMUSG00000019773	Fbxo5
TC0100001167.mm.2	10	0.250396	8.86363	2.02051	0.0595841	0.999933	ENSMUSG00000016529	Il10
TC1200000802.mm.2	10	0.269856	5.26603	2.02017	0.0596229	0.999933	ENSMUSG00000043487	Acot6
TC1100000519.mm.2	10	0.256641	5.99284	2.02012	0.0596279	0.999933	ENSMUSG00000020357	Flt4
TC0700002047.mm.2	10	0.301235	4.27458	2.01933	0.0597185	0.999933	ENSMUSG00000025504	Eps8l2
TC0300000637.mm.2	10	0.279689	4.93061	2.01843	0.0598209	0.999933	ENSMUSG00000033900	Map9
TC0800001857.mm.2	10	0.395479	4.5755	2.01792	0.0598783	0.999933	ENSMUSG00000048500	Defb15
TC1000002236.mm.2	10	0.279865	7.22812	2.01716	0.0599656	0.999933	ENSMUSG00000020099	Unc5b
TC1900001155.mm.2	10	-0.366317	4.58523	-2.01688	0.0599974	0.999933	ENSMUSG00000067524	Olfr1428
TC1000001020.mm.2	10	0.347158	4.88513	2.01626	0.0600675	0.999933	ENSMUSG00000020034	Tcp11l2
TC0300002056.mm.2	10	0.24136	3.89268	2.01594	0.060105	0.999933	ENSMUSG00000036334	Igsf10
TC0700004153.mm.2	10	0.418306	6.29052	2.01546	0.0601594	0.999933	ENSMUSG00000045659	Plekha7
TC0500000292.mm.2	10	0.244446	5.7262	2.01543	0.060163	0.999933	ENSMUSG00000029182	1700001C02Rik
TC0X00003435.mm.2	10	0.236604	8.90865	2.01519	0.0601905	0.999933	ENSMUSG00000032806	Slc10a3
TC1600000938.mm.2	10	0.298289	5.53246	2.0144	0.0602807	0.999933	ENSMUSG00000053062	Jam2
TC1900000536.mm.2	10	-0.254967	8.112	-2.01427	0.0602961	0.999933	ENSMUSG00000053799	Exoc6
TC0600002155.mm.2	10	0.370647	4.34778	2.01341	0.0603949	0.999933	ENSMUSG00000071519	Prss3
TC1100003948.mm.2	10	-0.236641	8.97447	-2.0126	0.0604876	0.999933	ENSMUSG00000040430	Pitpnc1
TC0400001998.mm.2	10	0.227892	5.54729	2.01238	0.0605126	0.999933	NA	NA
TC0200003656.mm.2	10	-0.353641	5.96338	-2.01086	0.0606876	0.999933	ENSMUSG00000034903	Cobll1
TC0900000090.mm.2	10	-0.301441	7.97551	-2.01028	0.0607544	0.999933	ENSMUSG00000031925	Maml2
TC1600001605.mm.2	10	0.333612	8.15146	2.01027	0.060756	0.999933	ENSMUSG00000002844	Adprh
TC0200000484.mm.2	10	0.274721	8.37812	2.00999	0.0607879	0.999933	ENSMUSG00000026829	Gbgt1
TC0200000550.mm.2	10	0.268206	6.91065	2.00995	0.0607933	0.999933	NA	NA
TC0100000719.mm.2	10	-0.299127	3.88939	-2.00991	0.0607969	0.999933	ENSMUSG00000053161	Daw1
TC0600002800.mm.2	10	0.346791	4.8803	2.00988	0.0608006	0.999933	ENSMUSG00000044086	Lmod3
TC0600002024.mm.2	10	-0.32387	4.89987	-2.00983	0.0608069	0.999933	ENSMUSG00000029765	Plxna4
TC0200000680.mm.2	10	0.338489	4.34122	2.0093	0.0608685	0.999933	ENSMUSG00000059429	Olfr365
TC1000000196.mm.2	10	-0.268248	3.93736	-2.00884	0.0609216	0.999933	ENSMUSG00000069708	Taar3
TC0400001005.mm.2	10	0.228401	6.90854	2.00881	0.0609247	0.999933	ENSMUSG00000067261,ENSMUSG00000116152	Foxd3
TC0200004598.mm.2	10	0.394893	6.7601	2.00864	0.060944	0.999933	ENSMUSG00000048327	Ckap2l
TC1400001535.mm.2	10	0.305439	8.22002	2.00836	0.0609765	0.999933	ENSMUSG00000049960	Mrps16
TC1900000800.mm.2	10	-0.275349	4.57978	-2.00741	0.0610866	0.999933	ENSMUSG00000035818	Plekhs1
TC0200004331.mm.2	10	-0.28401	3.74378	-2.00718	0.0611138	0.999933	ENSMUSG00000093804	Olfr1303
TC1700000618.mm.2	10	0.362464	7.30947	2.00715	0.0611166	0.999933	ENSMUSG00000037649	H2-DMa
TC1400001860.mm.2	10	0.261519	6.72007	2.00685	0.0611513	0.999933	NA	NA
TC0200004826.mm.2	10	-0.255432	7.73817	-2.00404	0.0614792	0.999933	ENSMUSG00000068134	Zfp120
TC1500002197.mm.2	10	-0.281023	7.27923	-2.00227	0.0616855	0.999933	ENSMUSG00000022999	Lmbr1l
TC0400004062.mm.2	10	0.256342	5.07932	2.00171	0.0617508	0.999933	ENSMUSG00000028972	Car6
TC0700002303.mm.2	10	0.30114	3.89758	2.00112	0.0618211	0.999933	ENSMUSG00000094606	Vmn2r50
TC1300001447.mm.2	10	0.251624	6.68497	2.00102	0.061832	0.999933	ENSMUSG00000052374	Actn2
TC1900001267.mm.2	10	-0.311866	4.91093	-2.00028	0.0619185	0.999933	ENSMUSG00000033053	1700028P14Rik
TC0700001152.mm.2	10	0.293031	6.93093	1.99986	0.0619685	0.999933	ENSMUSG00000030532	Hddc3
TC1400002845.mm.2	10	0.354836	5.53954	1.99985	0.0619693	0.999933	NA	NA
TC1400002851.mm.2	10	0.354836	5.53954	1.99985	0.0619693	0.999933	NA	NA
TC1000002210.mm.2	10	-0.250891	7.33668	-1.99804	0.0621826	0.999933	ENSMUSG00000019917	Sept10
TC0900002127.mm.2	10	0.246578	5.80139	1.99593	0.0624322	0.999933	ENSMUSG00000032015	Pou2f3
TC0600000754.mm.2	10	-0.309612	4.75484	-1.99563	0.062467	0.999933	ENSMUSG00000073043	Atoh1
TC0200002526.mm.2	10	0.361352	5.38758	1.99559	0.0624722	0.999933	ENSMUSG00000070529	Wfdc10
TC0100003258.mm.2	10	0.232155	8.84448	1.99428	0.0626272	0.999933	ENSMUSG00000032666	1700025G04Rik
TC1500000603.mm.2	10	0.229503	5.70578	1.99424	0.0626323	0.999933	ENSMUSG00000004187	Kifc2
TC1100001702.mm.2	10	-0.261046	4.38054	-1.99388	0.0626749	0.999933	ENSMUSG00000075510,ENSMUSG00000020930	Fam187a,Ccdc103
TC1800000526.mm.2	10	0.367766	5.92035	1.99284	0.0627984	0.999933	ENSMUSG00000024532	1700034E13Rik
TC0X00001367.mm.2	10	-0.256334	4.17392	-1.99211	0.0628858	0.999933	ENSMUSG00000042515	Pwwp3b
TC0X00001022.mm.2	10	0.276627	4.84292	1.99079	0.0630425	0.999933	ENSMUSG00000031326	Cdx4
TC0400003822.mm.2	10	-0.264514	5.25411	-1.99057	0.0630689	0.999933	ENSMUSG00000028755	Cda
TC0200005316.mm.2	10	0.546392	7.99511	1.99049	0.063078	0.999933	ENSMUSG00000016252	Atp5e
TC0800000695.mm.2	10	-0.301741	3.40288	-1.99012	0.0631229	0.999933	ENSMUSG00000056426	Nat3
TC1000003155.mm.2	10	0.231076	11.2094	1.98977	0.063164	0.999933	ENSMUSG00000025362	Rps26
TC0500002586.mm.2	10	-0.277152	8.97911	-1.98966	0.0631781	0.999933	ENSMUSG00000070733	Fryl
TC1600002084.mm.2	10	-0.239869	7.86802	-1.98776	0.0634046	0.999933	ENSMUSG00000058240	Cryzl1
TC1200000775.mm.2	10	0.346767	5.7104	1.98626	0.0635848	0.999933	ENSMUSG00000021219	Rgs6
TC0600002405.mm.2	10	-0.38813	3.63187	-1.98616	0.0635971	0.999933	NA	NA
TC1600001667.mm.2	10	0.248645	6.2578	1.98559	0.0636656	0.999933	ENSMUSG00000033149	Phldb2
TC0500002136.mm.2	10	0.277112	7.35201	1.98497	0.0637402	0.999933	ENSMUSG00000002633	Shh
TC1800000961.mm.2	10	0.268638	4.715	1.98489	0.0637506	0.999933	ENSMUSG00000036855	Gjd4
TC0500001694.mm.2	10	0.216291	9.64298	1.9846	0.0637851	0.999933	ENSMUSG00000036599	Chst12
TC0200000408.mm.2	10	0.244102	5.83073	1.9837	0.0638944	0.999933	ENSMUSG00000026961	Lrrc26
TC0X00000319.mm.2	10	-0.347909	7.66446	-1.98282	0.0639998	0.999933	ENSMUSG00000016239	Lonrf3
TC0400003866.mm.2	10	-0.307023	5.03404	-1.98281	0.0640014	0.999933	ENSMUSG00000025328	Padi3
TC0800000742.mm.2	10	0.254935	8.28972	1.98214	0.0640821	0.999933	ENSMUSG00000003573	Homer3
TC0500002077.mm.2	10	0.25968	9.2864	1.98204	0.0640948	0.999933	ENSMUSG00000028969	Cdk5
TC1000001931.mm.2	10	-0.290628	3.89701	-1.98189	0.0641124	0.999933	NA	NA
TC0300001673.mm.2	10	-0.243171	4.1987	-1.98165	0.0641415	0.999933	ENSMUSG00000078783	Gm9733
TC0700001281.mm.2	10	0.245524	4.42113	1.98156	0.0641524	0.999933	ENSMUSG00000044362	Ccdc89
TC0700003618.mm.2	10	-0.279741	9.77801	-1.98153	0.0641568	0.999933	ENSMUSG00000025103	Btbd1
TC0500000871.mm.2	10	0.228929	6.43255	1.98142	0.0641694	0.999933	ENSMUSG00000034842	Art3
TC0600002079.mm.2	10	0.357579	6.33821	1.98094	0.0642286	0.999933	ENSMUSG00000029838	Ptn
TC0500003395.mm.2	10	-0.225286	9.05667	-1.98084	0.0642408	0.999933	ENSMUSG00000039959	Hip1
TC1300000093.mm.2	10	0.279155	7.92657	1.98067	0.0642614	0.999933	ENSMUSG00000039242	B3galnt2
TC1000000382.mm.2	10	0.25167	11.0858	1.98041	0.0642925	0.999933	ENSMUSG00000019804	Snx3
TC1000000077.mm.2	4	-0.372434	4.18954	-1.98037	0.0642978	0.999933	NA	NA
TC0100001642.mm.2	10	-0.369302	3.84697	-1.98036	0.0642991	0.999933	ENSMUSG00000091950	Olfr421-ps1
TC0100001749.mm.2	10	-0.363899	4.17916	-1.98024	0.0643132	0.999933	ENSMUSG00000038599	Capn8
TC0900000002.mm.2	10	1.12247	7.72706	1.97888	0.0644786	0.999933	NA	NA
TC1000002408.mm.2	10	0.24788	6.34727	1.97866	0.0645048	0.999933	ENSMUSG00000001120	Pcbp3
TC1200000731.mm.2	10	0.292236	4.10767	1.97677	0.064736	0.999933	NA	NA
TC1100000555.mm.2	10	-0.252467	4.94318	-1.97571	0.0648664	0.999933	ENSMUSG00000061952	Olfr1377
TC0100000858.mm.2	10	0.220669	8.79498	1.97568	0.06487	0.999933	ENSMUSG00000055013	Agap1
TC0200003533.mm.2	10	-0.279131	3.57458	-1.97518	0.0649304	0.999933	ENSMUSG00000017412	Cacnb4
TC1700002017.mm.2	10	0.326733	8.44318	1.97447	0.0650174	0.999933	ENSMUSG00000024446	Rpp21
TC1200002416.mm.2	10	-0.238589	8.89632	-1.97288	0.0652134	0.999933	ENSMUSG00000021285	Ppp1r13b
TC1000000893.mm.2	10	0.213673	8.26869	1.97212	0.0653067	0.999933	ENSMUSG00000034889	Cactin
TC0600001290.mm.2	10	-0.358342	5.62682	-1.97073	0.0654785	0.999933	ENSMUSG00000042279	H1foo
TC0X00003249.mm.2	10	-0.238175	9.63075	-1.9694	0.0656423	0.999933	ENSMUSG00000071708	Sms
TC1400001779.mm.2	10	-0.335278	6.12887	-1.96931	0.0656532	0.999933	ENSMUSG00000037833	Sh2d4b
TC1100000704.mm.2	10	-0.319099	4.71496	-1.96905	0.0656856	0.999933	ENSMUSG00000096806	Olfr312
TC0900001511.mm.2	10	0.320717	8.41993	1.96881	0.0657155	0.999933	ENSMUSG00000053820	Bcl2a1c
TC0X00000533.mm.2	10	0.238026	4.79486	1.9685	0.0657535	0.999933	ENSMUSG00000031132	Cd40lg
TC0500003433.mm.2	10	0.282742	9.57918	1.96841	0.0657658	0.999933	ENSMUSG00000043279	Trim56
TC1400000813.mm.2	10	-0.219024	9.61664	-1.96823	0.0657878	0.999933	ENSMUSG00000021945	Zmym2
TC0400001347.mm.2	10	0.247622	6.40418	1.96816	0.0657961	0.999933	ENSMUSG00000000085	Scmh1
TC1200001899.mm.2	10	0.265755	6.06476	1.96816	0.0657962	0.999933	ENSMUSG00000019718	L3hypdh
TC0900000854.mm.2	10	0.269021	7.09677	1.96681	0.0659639	0.999933	ENSMUSG00000040204	Pclaf
TC1100001634.mm.2	10	-0.215553	10.8961	-1.96607	0.066056	0.999933	ENSMUSG00000019302	Atp6v0a1
TC0X00003155.mm.2	10	0.322871	4.19471	1.96594	0.0660721	0.999933	NA	Gm20153
TC0300002627.mm.2	10	0.236924	7.93498	1.96567	0.0661053	0.999933	ENSMUSG00000079418,ENSMUSG00000116318	Atg4a
TC0100003318.mm.2	10	0.330432	3.94523	1.96553	0.066123	0.999933	ENSMUSG00000026601	Axdnd1
TC0400003529.mm.2	10	-0.294551	5.14346	-1.9651	0.0661771	0.999933	ENSMUSG00000073758	Sh3d21
TC1000001592.mm.2	10	0.26612	6.56677	1.96501	0.066188	0.999933	ENSMUSG00000025389	Mip
TC0700000635.mm.2	10	0.332398	4.6633	1.96485	0.0662077	0.999933	NA	NA
TC1500002353.mm.2	10	-0.335699	6.23363	-1.96477	0.066218	0.999933	ENSMUSG00000090129	Olfr287
TC1500000090.mm.2	10	0.276915	7.30184	1.96424	0.0662838	0.999933	ENSMUSG00000047497	Adamts12
TC1100004228.mm.2	10	0.256681	9.64332	1.96394	0.0663214	0.999933	ENSMUSG00000039450	Dcxr
TC1100003720.mm.2	10	-0.244284	7.04311	-1.96372	0.0663487	0.999933	ENSMUSG00000057674	Gm11938
TC1300001857.mm.2	10	0.250923	4.95288	1.96369	0.066353	0.999933	ENSMUSG00000021363	Mak
TC1800000616.mm.2	10	0.345201	10.7516	1.96355	0.06637	0.999933	ENSMUSG00000024608	Rps14
TC0800001451.mm.2	10	0.296456	10.0326	1.96335	0.0663954	0.999933	ENSMUSG00000041515	Irf8
TC0200001393.mm.2	10	-0.300469	5.39422	-1.96332	0.0663996	0.999933	NA	NA
TC0500000060.mm.2	10	-0.290375	5.18016	-1.96303	0.0664351	0.999933	ENSMUSG00000056004	9330182L06Rik
TC0400002503.mm.2	10	0.273852	7.20101	1.96273	0.0664735	0.999933	ENSMUSG00000073876,ENSMUSG00000078735,ENSMUSG00000095623	Gm13305,Il11ra2,Gm2002
TC1400001416.mm.2	10	0.27459	4.76544	1.96235	0.066521	0.999933	NA	NA
TC0500003718.mm.2	10	0.278204	5.32176	1.96211	0.0665508	0.999933	ENSMUSG00000079093	4930449I24Rik
TC0700002429.mm.2	10	-0.302647	5.8281	-1.96204	0.0665588	0.999933	ENSMUSG00000001988	Npas1
TC1000003132.mm.2	10	0.347406	7.23289	1.96127	0.0666554	0.999933	ENSMUSG00000051346	Spryd4
TC0X00003348.mm.2	10	0.420787	5.52935	1.96123	0.0666609	0.999933	ENSMUSG00000051224	Tceanc
TC0800000003.mm.2	10	0.279366	5.32785	1.95977	0.0668438	0.999933	ENSMUSG00000074497	A430078G23Rik
TC0600003248.mm.2	10	0.229185	3.2898	1.95965	0.0668595	0.999933	ENSMUSG00000071158	Gm156
TC1000001913.mm.2	10	-0.260589	6.52672	-1.95871	0.0669775	0.999933	ENSMUSG00000039089	L3mbtl3
TC0700003399.mm.2	10	0.340832	5.32234	1.95762	0.067115	0.999933	ENSMUSG00000070527	Mkrn3
TC1100001907.mm.2	10	0.318566	7.84365	1.95697	0.0671975	0.999933	ENSMUSG00000020781	Tsen54
TC1600000460.mm.2	10	0.407295	9.26132	1.9566	0.0672444	0.999933	ENSMUSG00000060636	Rpl35a
TC0600000562.mm.2	10	0.266309	7.16807	1.95621	0.0672938	0.999933	ENSMUSG00000007216	Zfp775
TC1800001005.mm.2	10	0.281941	5.43155	1.95544	0.0673909	0.999933	ENSMUSG00000024420	Zfp521
TC0900003115.mm.2	10	-0.328067	8.4543	-1.95504	0.0674416	0.999933	ENSMUSG00000056724,ENSMUSG00000099275	Nbeal2,Mir8107
TC1000000831.mm.2	10	0.307857	8.46217	1.95443	0.0675187	0.999933	ENSMUSG00000035745	Grin3b
TC1700002556.mm.2	10	-0.281213	8.94968	-1.95259	0.0677537	0.999933	ENSMUSG00000039414	Heatr5b
TC0800002589.mm.2	10	-0.295737	9.34141	-1.95242	0.0677746	0.999933	ENSMUSG00000001911	Nfix
TC1600001107.mm.2	10	0.234749	6.65213	1.95164	0.0678744	0.999933	ENSMUSG00000039789	Zfp597
TC0600002098.mm.2	10	0.24013	6.77347	1.95129	0.0679189	0.999933	ENSMUSG00000047749	Zc3hav1l
TC0900000421.mm.2	10	0.329778	3.87594	1.95038	0.0680346	0.999933	ENSMUSG00000064333	Olfr926
TC0600003350.mm.2	10	0.260561	5.2685	1.94967	0.0681258	0.999933	ENSMUSG00000092164	Rergl
TC1900000266.mm.2	10	0.359389	4.11667	1.94848	0.0682783	0.999933	ENSMUSG00000045883	Olfr1461
TC1100001156.mm.2	10	0.246708	9.61979	1.94779	0.0683663	0.999933	ENSMUSG00000017390	Aldoc
TC0900000152.mm.2	10	0.25801	4.33374	1.94775	0.068372	0.999933	ENSMUSG00000043087	Olfr855
TC1400001524.mm.2	10	-0.244201	9.6699	-1.94674	0.0685016	0.999933	ENSMUSG00000043004	Gng2
TC1400002018.mm.2	10	-0.305911	4.01007	-1.94586	0.0686155	0.999933	ENSMUSG00000068392	Rnase13
TC0500003320.mm.2	10	-0.258795	5.05609	-1.94354	0.0689145	0.999933	ENSMUSG00000052014	A330070K13Rik
TC1700000355.mm.2	10	-0.315492	5.07216	-1.94345	0.0689267	0.999933	ENSMUSG00000046070	Igfals
TC0400001688.mm.2	10	-0.239178	8.93246	-1.94321	0.0689572	0.999933	ENSMUSG00000001089	Luzp1
TC0400002789.mm.2	10	-0.339719	4.68723	-1.94305	0.0689772	0.999933	ENSMUSG00000028391	Wdr31
TC0500002843.mm.2	10	-0.232249	9.85599	-1.94207	0.0691046	0.999933	ENSMUSG00000035273	Hpse
TC1700002004.mm.2	10	0.380098	7.85103	1.94029	0.069336	0.999933	ENSMUSG00000073402	Gm8909
TC1000002485.mm.2	10	0.241058	8.95615	1.94027	0.0693381	0.999933	ENSMUSG00000035781	R3hdm4
TC0500002932.mm.2	10	0.244395	7.4484	1.93994	0.0693811	0.999933	ENSMUSG00000029275	Gfi1
TC1400001223.mm.2	10	0.282027	6.07651	1.93987	0.0693904	0.999933	NA	Frg2f10
TC1400001224.mm.2	10	0.282027	6.07651	1.93987	0.0693904	0.999933	NA	Frg2f13
TC0600000680.mm.2	10	-0.316695	3.24553	-1.93976	0.0694043	0.999933	ENSMUSG00000071893	Vmn1r4
TC1100003323.mm.2	10	-0.248371	5.21756	-1.93962	0.0694232	0.999933	ENSMUSG00000091523	AU040972
TC0400002151.mm.2	10	-0.351113	4.43272	-1.93861	0.0695542	0.999933	ENSMUSG00000028240	Cyp7a1
TC0400001195.mm.2	10	-0.305068	3.58083	-1.93813	0.0696169	0.999933	ENSMUSG00000055960	Skint4
TC0200000663.mm.2	10	0.247419	3.46076	1.93719	0.0697403	0.999933	ENSMUSG00000096822	Olfr344
TC0200001336.mm.2	10	0.430869	3.70741	1.93642	0.0698411	0.999933	ENSMUSG00000045148	Olfr1255
TC0900000005.mm.2	10	0.940137	7.6018	1.93641	0.0698425	0.999933	NA	NA
TC0800002113.mm.2	10	-0.25962	8.47019	-1.93628	0.0698593	0.999933	ENSMUSG00000045636	Mtus1
TC0200001166.mm.2	10	0.205422	6.14241	1.93597	0.0698999	0.999933	ENSMUSG00000034683	Ppp1r1c
TC1000002046.mm.2	10	-0.209264	9.58291	-1.93587	0.069912	0.999933	ENSMUSG00000038446	Cdc40
TC1200002128.mm.2	10	0.329325	5.36146	1.93586	0.0699145	0.999933	ENSMUSG00000113489	Gm16381
TC1200002131.mm.2	10	0.329325	5.36146	1.93586	0.0699145	0.999933	ENSMUSG00000113489	Gm16381
TC0700002736.mm.2	10	0.255104	7.63992	1.93537	0.0699777	0.999933	ENSMUSG00000062040	Zfp27
TC1100002142.mm.2	10	0.242682	8.73815	1.93422	0.0701295	0.999933	ENSMUSG00000020482	Ccdc117
TC0Y00000185.mm.2	10	-0.303514	3.92128	-1.93389	0.0701718	0.999933	ENSMUSG00000096898,ENSMUSG00000095634	Gm20867,Gm20816
TC0100001788.mm.2	10	0.31067	4.84789	1.9338	0.0701837	0.999933	ENSMUSG00000026614	Slc30a10
TC0700000941.mm.2	10	-0.232339	4.59772	-1.9336	0.0702108	0.999933	ENSMUSG00000033676	Gabrb3
TC0700000049.mm.2	10	0.270329	6.29934	1.93344	0.0702312	0.999933	ENSMUSG00000035285	Nat14
TC1500001812.mm.2	10	-0.311306	5.61209	-1.93307	0.07028	0.999933	ENSMUSG00000044309	Apol7c
TC1700002102.mm.2	10	-0.296282	3.78726	-1.93125	0.0705198	0.999933	ENSMUSG00000025433	Crisp3
TC0700002374.mm.2	10	0.206615	3.56033	1.9283	0.07091	0.999933	ENSMUSG00000074375	Sult2a3
TC0300003239.mm.2	10	-0.31699	5.05239	-1.92798	0.0709534	0.999933	ENSMUSG00000068860	Gm128
TC0300000508.mm.2	10	0.287404	3.8317	1.92743	0.0710261	0.999933	ENSMUSG00000027824	Vmn2r1
TC0X00001343.mm.2	10	-0.241492	3.67827	-1.92724	0.0710517	0.999933	ENSMUSG00000031428	Zcchc18
TC0X00002660.mm.2	10	0.298565	4.65743	1.92636	0.0711683	0.999933	ENSMUSG00000025656	Arhgef9
TC1800000580.mm.2	10	0.256556	4.4484	1.92624	0.0711842	0.999933	ENSMUSG00000069372	Ctxn3
TC0900000443.mm.2	10	-0.24919	4.81078	-1.92596	0.0712217	0.999933	ENSMUSG00000044292	Olfr978
TC1000002834.mm.2	10	0.249946	5.74282	1.92562	0.0712665	0.999933	ENSMUSG00000112039	Gm5136
TC0700001311.mm.2	10	0.278901	6.6861	1.92372	0.0715206	0.999933	ENSMUSG00000030613	Ccdc90b
TC0200001342.mm.2	10	-0.306574	4.00426	-1.92334	0.0715704	0.999933	ENSMUSG00000059112	Olfr1263
TC1200000217.mm.2	10	-0.211574	4.03292	-1.92318	0.0715921	0.999933	NA	NA
TC1900000188.mm.2	10	-0.320921	8.66526	-1.92115	0.0718641	0.999933	ENSMUSG00000010663	Fads1
TC0100001249.mm.2	10	0.276001	6.48669	1.92114	0.0718654	0.999933	ENSMUSG00000048096	Lmod1
TC1300002195.mm.2	10	0.343607	4.79011	1.92113	0.0718665	0.999933	ENSMUSG00000033122	Hsd17b3
TC0100000816.mm.2	10	-0.21019	6.30151	-1.92017	0.0719961	0.999933	ENSMUSG00000026258	Snorc
TC0200002042.mm.2	10	-0.277807	4.35047	-1.91899	0.0721551	0.999933	ENSMUSG00000027350	Chgb
TC0X00000519.mm.2	10	-0.31049	7.84519	-1.91885	0.0721733	0.999933	ENSMUSG00000035967	Ints6l
TC0100003814.mm.2	10	0.287273	6.04493	1.91875	0.0721869	0.999933	ENSMUSG00000037474	Dtl
TC1200002224.mm.2	10	0.233802	7.81138	1.91873	0.0721897	0.999933	ENSMUSG00000033530	Ttc7b
TC1200001353.mm.2	10	-0.28022	9.3794	-1.91868	0.0721973	0.999933	ENSMUSG00000020647	Ncoa1
TC1400002017.mm.2	10	0.346396	7.27736	1.91838	0.0722365	0.999933	ENSMUSG00000004558	Ndrg2
TC1000001334.mm.2	10	-0.214583	4.14264	-1.91818	0.0722644	0.999933	ENSMUSG00000020151	Ptprr
TC0100002468.mm.2	10	0.304873	8.32453	1.91806	0.0722802	0.999933	ENSMUSG00000025956	Mettl21a
TC0100003857.mm.2	10	0.269427	4.11514	1.91699	0.0724242	0.999933	NA	NA
TC0X00002431.mm.2	10	0.327406	6.58173	1.91668	0.072467	0.999933	ENSMUSG00000002012	Pnck
TC1700001023.mm.2	10	-0.327942	5.87138	-1.91609	0.0725469	0.999933	ENSMUSG00000044279	Crb3
TC0200005107.mm.2	10	0.280961	5.1277	1.91558	0.0726154	0.999933	ENSMUSG00000051769	Wfdc15a
TC1400000030.mm.2	10	0.271435	4.75052	1.91529	0.0726551	0.999933	NA	NA
TC0100001684.mm.2	10	-0.262714	5.25675	-1.91521	0.0726655	0.999933	NA	Gm9982
TC1200000301.mm.2	10	0.327089	5.30883	1.91491	0.0727071	0.999933	ENSMUSG00000092305	Prps1l1
TC1500000673.mm.2	10	0.36858	5.98077	1.91396	0.0728351	0.999933	ENSMUSG00000042622	Maff
TC1700001367.mm.2	10	-0.278813	5.64245	-1.91344	0.0729058	0.999933	ENSMUSG00000101959	Ldhal6b
TC0800000959.mm.2	10	-0.278161	8.03701	-1.91305	0.0729598	0.999933	ENSMUSG00000034041	Lyl1
TC1400000808.mm.2	10	-0.358586	8.19947	-1.91294	0.0729737	0.999933	ENSMUSG00000054509	Parp4
TC1700002253.mm.2	10	-0.248602	9.57143	-1.91217	0.0730796	0.999933	ENSMUSG00000023923	Tbc1d5
TC1300001382.mm.2	10	0.272946	4.00696	1.91144	0.073178	0.999933	ENSMUSG00000054757	Akr1c20
TC0900001047.mm.2	10	0.299169	5.19474	1.91086	0.0732579	0.999933	ENSMUSG00000097574	C920006O11Rik
TC0400001229.mm.2	10	0.308669	4.64037	1.90977	0.0734065	0.999933	ENSMUSG00000028712	Cyp4a31
TC0600003382.mm.2	10	-0.32346	3.72065	-1.90862	0.0735635	0.999933	ENSMUSG00000048473	Sult6b2
TC1800001507.mm.2	10	-0.316633	9.33303	-1.90822	0.0736188	0.999933	ENSMUSG00000024533	Spire1
TC0200004315.mm.2	10	0.292632	4.52983	1.90771	0.0736893	0.999933	NA	Gm13941
TC0100003513.mm.2	10	-0.251821	10.6184	-1.90753	0.0737134	0.999933	ENSMUSG00000026663	Atf6
TC0700004095.mm.2	10	-0.289067	8.9292	-1.90722	0.0737565	0.999933	ENSMUSG00000038371	Sbf2
TC0300000859.mm.2	10	0.236114	4.44336	1.90692	0.0737979	0.999933	NA	NA
TC0700001185.mm.2	10	0.230538	4.85882	1.90689	0.0738021	0.999933	ENSMUSG00000030638	Sh3gl3
TC1500000503.mm.2	10	0.417878	5.21061	1.90684	0.073808	0.999933	ENSMUSG00000022332	Khdrbs3
TC0200002330.mm.2	10	0.327959	5.34151	1.90651	0.0738545	0.999933	ENSMUSG00000074665	Bpifb4
TC0800003031.mm.2	10	0.248347	10.3584	1.90628	0.0738855	0.999933	ENSMUSG00000031827	Cotl1
TC1700001021.mm.2	10	0.313643	7.28031	1.90582	0.0739493	0.999933	ENSMUSG00000002661	Alkbh7
TC0600002245.mm.2	10	0.285027	4.2613	1.90574	0.07396	0.999933	NA	NA
TC0700001668.mm.2	10	-0.371218	5.27435	-1.90551	0.0739911	0.999933	ENSMUSG00000038156	Spon1
TC0900002314.mm.2	10	0.300833	7.59932	1.90483	0.0740852	0.999933	ENSMUSG00000074345	Tnfaip8l3
TC0600003275.mm.2	10	0.235812	3.76668	1.90359	0.0742559	0.999933	ENSMUSG00000051153	Tas2r105
TC1300001016.mm.2	10	-0.238754	4.92655	-1.90147	0.0745501	0.999933	NA	NA
TC0100003791.mm.2	10	0.231216	5.86607	1.90112	0.0745989	0.999933	ENSMUSG00000010175	Prox1
TC1500000244.mm.2	10	-0.311705	3.76894	-1.90097	0.0746196	0.999933	ENSMUSG00000050963	Kcns2
TC0X00002472.mm.2	10	-0.221751	3.37974	-1.9009	0.074629	0.999933	ENSMUSG00000031196	F8
TC0700000359.mm.2	10	0.25112	3.48479	1.89997	0.074758	0.999933	ENSMUSG00000090411	Vmn1r174
TC0400003002.mm.2	10	0.286541	5.42028	1.89974	0.0747908	0.999933	ENSMUSG00000095270,ENSMUSG00000096011,ENSMUSG00000101252	Ifna9,Ifna15,Ifna6
TC1100001345.mm.2	10	0.240274	8.95161	1.89913	0.0748754	0.999933	ENSMUSG00000018401	Mtmr4
TC0800000561.mm.2	10	0.235522	5.59597	1.89882	0.0749184	0.999933	ENSMUSG00000038064	Cldn22
TC0X00003406.mm.2	10	0.300224	4.2264	1.89634	0.0752653	0.999933	ENSMUSG00000096834	Gm15127
TC0400001220.mm.2	10	-0.252687	4.67573	-1.89632	0.0752681	0.999933	ENSMUSG00000083138	Cyp4a29
TC0700004258.mm.2	10	0.363422	8.59098	1.89482	0.0754773	0.999933	ENSMUSG00000030750	Nsmce1
TC0800000366.mm.2	10	0.236285	7.35729	1.89364	0.0756433	0.999933	ENSMUSG00000039661	Dusp26
TC1400000310.mm.2	10	-0.278456	9.1368	-1.89337	0.0756814	0.999933	ENSMUSG00000006527	Sfmbt1
TC1300000476.mm.2	10	-0.232958	9.34432	-1.89249	0.0758048	0.999933	ENSMUSG00000021366	Hivep1
TC0700000298.mm.2	10	0.240222	6.69018	1.89207	0.0758642	0.999933	ENSMUSG00000003549	Ercc1
TC0600002172.mm.2	10	0.226502	4.26764	1.89204	0.0758683	0.999933	ENSMUSG00000090631	Olfr456
TC0800000019.mm.2	10	0.255218	5.4653	1.892	0.0758742	0.999933	ENSMUSG00000012705	Retn
TC1100003432.mm.2	10	-0.273734	6.82654	-1.89156	0.0759364	0.999933	NA	NA
TC0200004067.mm.2	10	0.232482	4.04497	1.89156	0.0759365	0.999933	ENSMUSG00000075079	Olfr1249
TC0100000242.mm.2	10	0.231495	4.62996	1.89141	0.0759577	0.999933	ENSMUSG00000037432	Fer1l5
TC1000001792.mm.2	10	-0.263533	4.88644	-1.89138	0.0759609	0.999933	ENSMUSG00000019867	Gje1
TC0200001972.mm.2	10	0.245628	10.6507	1.89104	0.0760088	0.999933	ENSMUSG00000027405,ENSMUSG00000065272	Nop56,Snord57
TC0500002576.mm.2	10	0.277609	6.21588	1.89091	0.0760278	0.999933	ENSMUSG00000063935	Zar1
TC0X00001669.mm.2	10	-0.237826	5.20279	-1.89064	0.0760655	0.999933	ENSMUSG00000031382	Asb11
TC0X00000953.mm.2	10	-0.293722	4.18536	-1.8904	0.0761002	0.999933	ENSMUSG00000067597	Dgat2l6
TC0700004173.mm.2	10	0.256596	7.93043	1.88984	0.0761793	0.999933	ENSMUSG00000030652	Coq7
TC0100001578.mm.2	10	-0.246832	6.97702	-1.88983	0.0761807	0.999933	ENSMUSG00000056569	Mpz
TC0300001236.mm.2	10	0.237581	5.77094	1.88938	0.0762433	0.999933	ENSMUSG00000028128	F3
TC0700002700.mm.2	10	0.260891	6.27729	1.88936	0.0762462	0.999933	ENSMUSG00000047586	Nccrp1
TC1900000126.mm.2	10	0.307518	7.65498	1.88932	0.076253	0.999933	ENSMUSG00000024959	Bad
TC0700003652.mm.2	10	0.264862	7.05151	1.88869	0.0763413	0.999933	ENSMUSG00000015709	Arnt2
TC0500002238.mm.2	10	0.240079	9.02756	1.88822	0.0764076	0.999933	ENSMUSG00000059866	Tnip2
TC0600002296.mm.2	10	0.31189	6.47182	1.8879	0.0764532	0.999933	ENSMUSG00000063568	Jazf1
TC0700001645.mm.2	10	-0.289884	6.16711	-1.88685	0.0766026	0.999933	ENSMUSG00000038244	Micalcl
TC0700002049.mm.2	10	0.291546	10.1397	1.88664	0.0766323	0.999933	ENSMUSG00000025503	Taldo1
TC1000000824.mm.2	10	0.222869	5.57586	1.88594	0.0767326	0.999933	ENSMUSG00000061780	Cfd
TC0900003043.mm.2	10	-0.233733	10.1687	-1.88581	0.0767511	0.999933	ENSMUSG00000032580	Rbm5
TC0500003225.mm.2	10	0.29421	7.44384	1.88577	0.0767559	0.999933	ENSMUSG00000029449	Rhof
TC1300001837.mm.2	10	0.258187	10.7084	1.88575	0.0767594	0.999933	ENSMUSG00000001707	Eef1e1
TC0700000658.mm.2	10	0.270779	5.87234	1.88568	0.0767697	0.999933	ENSMUSG00000030494	Rhpn2
TC1500000800.mm.2	10	0.296275	4.85541	1.88526	0.0768288	0.999933	ENSMUSG00000022435	Upk3a
TC0400001606.mm.2	10	-0.3193	5.41952	-1.88509	0.0768538	0.999933	ENSMUSG00000028865	Cd164l2
TC0300003029.mm.2	10	0.300919	6.03068	1.88493	0.0768756	0.999933	NA	NA
TC1500001178.mm.2	10	-0.268258	10.6233	-1.8842	0.0769805	0.999933	ENSMUSG00000022141	Nipbl
TC0100001501.mm.2	10	0.266389	6.76688	1.88365	0.0770592	0.999933	ENSMUSG00000026578	Ccdc181
TC0700004624.mm.2	10	-0.284596	7.44564	-1.88334	0.0771033	0.999933	ENSMUSG00000030867	Plk1
TC1100001176.mm.2	10	-0.255377	9.29074	-1.88267	0.0771981	0.999933	ENSMUSG00000020716	Nf1
TC1400000589.mm.2	10	0.283735	5.71572	1.8823	0.0772509	0.999933	ENSMUSG00000079244	Gm5622
TC0500002580.mm.2	10	-0.264707	10.5342	-1.88206	0.0772865	0.999933	ENSMUSG00000029217	Tec
TC1800001153.mm.2	10	-0.329813	9.25941	-1.88203	0.0772909	0.999933	ENSMUSG00000003778	Brd8
TC0200002317.mm.2	10	-0.311911	4.67923	-1.88181	0.0773224	0.999933	NA	NA
TC0600003346.mm.2	10	0.244158	4.07851	1.88143	0.0773766	0.999933	ENSMUSG00000030226	Lmo3
TC1000000733.mm.2	10	0.241398	6.90987	1.88117	0.0774133	0.999933	ENSMUSG00000049764	Zfp280b
TC1800000825.mm.2	10	-0.195085	10.0691	-1.88059	0.0774975	0.999933	ENSMUSG00000025423	Pias2
TC1500002192.mm.2	10	-0.297879	8.70606	-1.87884	0.0777481	0.999933	ENSMUSG00000048154	Kmt2d
TC1400002791.mm.2	10	-0.218033	3.74389	-1.87857	0.0777869	0.999933	ENSMUSG00000094132	Gm3264
TC0400002665.mm.2	10	0.310783	10.2001	1.87854	0.0777917	0.999933	ENSMUSG00000015243	Abca1
TC1700001264.mm.2	10	0.279327	4.94532	1.87787	0.0778879	0.999933	ENSMUSG00000024253	Dync2li1
TC1900001115.mm.2	10	0.287114	6.67809	1.87782	0.0778958	0.999933	ENSMUSG00000024736	Tmem132a
TC1500001044.mm.2	10	0.214015	5.49866	1.87767	0.0779176	0.999933	ENSMUSG00000093550,ENSMUSG00000093789,ENSMUSG00000056487	Higd1c,Methig1,Mettl7a2
TC0100001944.mm.2	10	-0.283831	10.0921	-1.87758	0.0779303	0.999933	ENSMUSG00000045210	Vcpip1
TC0300003243.mm.2	10	-0.27236	8.79124	-1.87719	0.077987	0.999933	ENSMUSG00000038256	Bcl9
TC0300002706.mm.2	10	-0.254839	8.03646	-1.87634	0.0781095	0.999933	ENSMUSG00000048109	Rbm15
TC0900001888.mm.2	10	0.322184	7.21638	1.87603	0.0781544	0.999933	ENSMUSG00000040883	Tmem205
TC0X00002689.mm.2	10	-0.237348	7.46653	-1.87596	0.0781638	0.999933	ENSMUSG00000031214	Ophn1
TC0400001091.mm.2	10	0.314409	8.78922	1.87592	0.0781695	0.999933	ENSMUSG00000028517	Plpp3
TC0600001475.mm.2	10	0.240197	5.71502	1.8752	0.0782743	0.999933	ENSMUSG00000000183	Fgf6
TC1600000771.mm.2	10	0.271933	5.2157	1.87458	0.0783639	0.999933	ENSMUSG00000074991	Gabrr3
TC1000001668.mm.2	10	0.233181	6.23248	1.87409	0.0784346	0.999933	ENSMUSG00000091618	H60c
TC0200001640.mm.2	10	-0.264594	4.09871	-1.87399	0.0784492	0.999933	ENSMUSG00000068647	Olfr1278
TC1700001482.mm.2	10	0.246882	5.55084	1.87381	0.0784761	0.999933	ENSMUSG00000048826	Dact2
TC1600001584.mm.2	10	-0.278417	3.69577	-1.87379	0.078479	0.999933	ENSMUSG00000022838	Eaf2
TC1700000372.mm.2	10	0.367626	5.3253	1.87353	0.0785163	0.999933	ENSMUSG00000024171	Prss28
TC1500001544.mm.2	10	-0.395719	8.1816	-1.87272	0.0786344	0.999933	ENSMUSG00000060429	Sntb1
TC1600001198.mm.2	10	0.260446	8.32111	1.87266	0.0786431	0.999933	ENSMUSG00000038037	Socs1
TC0700003599.mm.2	10	0.441295	6.49423	1.87218	0.078713	0.999933	ENSMUSG00000025722	Wdr73
TC1100001395.mm.2	10	0.270843	4.7642	1.8719	0.0787537	0.999933	ENSMUSG00000069763	Tmem100
TC0700001372.mm.2	10	0.256319	7.31651	1.87188	0.0787566	0.999933	ENSMUSG00000030753	Thap12
TC0700002124.mm.2	10	0.259374	3.73337	1.87185	0.0787603	0.999933	ENSMUSG00000078817,ENSMUSG00000097297	Nlrp12
TC1300002436.mm.2	10	0.25541	5.64618	1.87177	0.0787717	0.999933	ENSMUSG00000074768	Bhmt
TC1100002166.mm.2	10	0.436123	7.35801	1.87127	0.0788446	0.999933	ENSMUSG00000004393	Ddx56
TC1700002328.mm.2	10	0.221793	6.23097	1.87081	0.0789121	0.999933	ENSMUSG00000044526	Znrf4
TC0900001046.mm.2	10	-0.309478	6.33584	-1.87039	0.0789733	0.999933	ENSMUSG00000009828	Ick
TC1100003143.mm.2	10	0.365823	3.90868	1.87011	0.0790141	0.999933	ENSMUSG00000020799	Tekt1
TC0700002457.mm.2	10	0.269229	4.76665	1.86981	0.0790577	0.999933	ENSMUSG00000070796	Psg21
TC0700002883.mm.2	10	0.224687	5.59803	1.86931	0.079132	0.999933	ENSMUSG00000060565	Gm5591
TC0500002183.mm.2	10	0.248692	4.79835	1.86921	0.0791462	0.999933	ENSMUSG00000038552	Fndc4
TC0100003585.mm.2	10	-0.456223	5.2442	-1.86884	0.0792	0.999933	ENSMUSG00000079180	Mptx2
TC1100000462.mm.2	10	0.234551	5.60444	1.86868	0.0792242	0.999933	ENSMUSG00000040489	Sox30
TC0700003643.mm.2	10	-0.242391	4.03977	-1.86865	0.0792286	0.999933	ENSMUSG00000011154	Cfap161
TC0700003107.mm.2	10	-0.288002	4.05275	-1.86827	0.0792835	0.999933	ENSMUSG00000055026	Gabrg3
TC1100003914.mm.2	10	-0.243106	11.1297	-1.86803	0.0793191	0.999933	ENSMUSG00000040699	Limd2
TC1700001311.mm.2	10	0.274583	7.21661	1.86745	0.0794037	0.999933	ENSMUSG00000036918	Ttc7
TC0600000456.mm.2	10	-0.227125	9.01743	-1.86699	0.0794709	0.999933	ENSMUSG00000029863	Casp2
TC1800001366.mm.2	10	0.288133	7.94491	1.86599	0.0796185	0.999933	ENSMUSG00000053644	Aldh7a1
TC1300002392.mm.2	10	-0.26538	9.31701	-1.86586	0.0796376	0.999933	ENSMUSG00000021614	Vcan
TC0300000233.mm.2	10	-0.212954	8.33527	-1.8656	0.079676	0.999933	ENSMUSG00000027677	Ttc14
TC1300002463.mm.2	10	-0.229286	9.8425	-1.86553	0.0796865	0.999933	ENSMUSG00000021676	Iqgap2
TC0600002980.mm.2	10	0.232145	7.98549	1.86486	0.0797848	0.999933	ENSMUSG00000048108	Tmem72
TC0600002285.mm.2	10	0.237182	6.56928	1.86471	0.0798072	0.999933	ENSMUSG00000038210	Hoxa11
TC0600000268.mm.2	10	0.244141	6.54648	1.86464	0.0798166	0.999933	ENSMUSG00000029784	Ssmem1
TC1700001599.mm.2	10	-0.277932	4.75196	-1.86417	0.0798866	0.999933	ENSMUSG00000066720	Cldn9
TC1100000831.mm.2	10	-0.300996	4.65217	-1.86411	0.0798954	0.999933	ENSMUSG00000047759	Hs3st3a1
TC0800002992.mm.2	10	-0.208523	10.1061	-1.86343	0.0799955	0.999933	ENSMUSG00000055435	Maf
TC1100000835.mm.2	10	0.271031	8.82027	1.86333	0.080011	0.999933	ENSMUSG00000020549	Elac2
TC1000000517.mm.2	10	-0.249194	9.95193	-1.86299	0.080061	0.999933	ENSMUSG00000003226	Ranbp2
TC0500001757.mm.2	10	-0.222497	8.91245	-1.86279	0.0800906	0.999933	ENSMUSG00000045482	Trrap
TC1100000755.mm.2	10	0.248131	5.78691	1.8626	0.0801182	0.999933	ENSMUSG00000042678	Myo15
TC1100003711.mm.2	10	0.28111	6.23354	1.86254	0.0801276	0.999933	ENSMUSG00000059169	Krt40
TC0700003775.mm.2	10	-0.209053	9.59203	-1.86245	0.0801411	0.999933	ENSMUSG00000030760	Acer3
TC1700000363.mm.2	10	0.316975	6.10874	1.86239	0.0801494	0.999933	ENSMUSG00000059562	Ccdc154
TC0500003452.mm.2	10	0.235053	8.9612	1.86118	0.0803288	0.999933	ENSMUSG00000029722	Agfg2
TC0800001269.mm.2	10	-0.256607	9.35543	-1.86037	0.0804492	0.999933	ENSMUSG00000003847	Nfat5
TC0500002482.mm.2	10	0.322926	5.25518	1.86028	0.0804626	0.999933	NA	NA
TC1700002051.mm.2	10	0.290242	4.36968	1.86019	0.0804755	0.999933	ENSMUSG00000056600	Olfr90
TC0500002021.mm.2	10	-0.298345	9.04019	-1.85989	0.0805201	0.999933	ENSMUSG00000044968	Napepld
TC0900002391.mm.2	10	0.216366	5.25142	1.85963	0.0805589	0.999933	ENSMUSG00000032334	Loxl1
TC0800001619.mm.2	10	0.269183	6.27503	1.85911	0.0806356	0.999933	ENSMUSG00000031494	Cd209a
TC0700001988.mm.2	10	0.215448	6.47939	1.8589	0.0806676	0.999933	ENSMUSG00000025478,ENSMUSG00000111393	Dpysl4
TC1300001670.mm.2	10	-0.284704	4.84632	-1.85843	0.0807376	0.999933	ENSMUSG00000035936	Aldh5a1
TC0400002248.mm.2	10	-0.235967	8.30414	-1.85771	0.0808436	0.999933	ENSMUSG00000041153	Osgin2
TC1900000700.mm.2	10	-0.231627	7.91201	-1.85664	0.0810034	0.999933	ENSMUSG00000025231	Sufu
TC0900000695.mm.2	10	-0.2755	10.4223	-1.8563	0.0810546	0.999933	ENSMUSG00000042557	Sin3a
TC1500002213.mm.2	10	-0.221098	7.1201	-1.85627	0.0810587	0.999933	ENSMUSG00000037525	Bcdin3d
TC0200003629.mm.2	10	-0.354689	4.7877	-1.85583	0.0811251	0.999933	ENSMUSG00000000392	Fap
TC1800001012.mm.2	10	0.256322	6.16352	1.85579	0.0811308	0.999933	ENSMUSG00000036225	Kctd1
TC0100001387.mm.2	10	0.268358	9.60707	1.85566	0.0811507	0.999933	ENSMUSG00000026473,ENSMUSG00000099227	Glul,Mir8114
TC0X00003424.mm.2	10	0.294414	4.65986	1.85563	0.0811554	0.999933	ENSMUSG00000071769	Rhox3h
TC0400003430.mm.2	10	-0.295583	5.02905	-1.85504	0.0812435	0.999933	ENSMUSG00000087385	Frg2f1
TC0100002974.mm.2	10	0.239589	9.31465	1.85341	0.081488	0.999933	ENSMUSG00000001674	Ddx18
TC1100000940.mm.2	10	-0.218502	6.10109	-1.85298	0.0815512	0.999933	ENSMUSG00000040963	Asgr2
TC0200003135.mm.2	10	0.245402	10.0971	1.85262	0.081606	0.999933	ENSMUSG00000036752	Tubb4b
TC1400002031.mm.2	10	-0.277335	8.74807	-1.85261	0.0816072	0.999933	ENSMUSG00000022159	Rab2b
TC0200001125.mm.2	10	0.234974	8.91636	1.85232	0.0816516	0.999933	ENSMUSG00000042369	Rbm45
TC0100002800.mm.2	10	0.269489	6.74092	1.85223	0.0816646	0.999933	ENSMUSG00000067071	Hes6
TC1100002934.mm.2	10	-0.206128	10.1267	-1.8522	0.0816694	0.999933	ENSMUSG00000018501	Ncor1
TC1700000630.mm.2	10	-0.285682	5.71754	-1.85056	0.0819162	0.999933	ENSMUSG00000062638	Btnl1
TC0600000228.mm.2	10	0.233366	5.79164	1.85052	0.0819228	0.999933	ENSMUSG00000039742	Fam71f1
TC0800000691.mm.2	10	-0.375105	8.30297	-1.85019	0.0819717	0.999933	ENSMUSG00000014907	Naf1
TC0700000764.mm.2	10	0.213264	8.3405	1.84969	0.0820474	0.999933	ENSMUSG00000056592	Zfp658
TC1200001077.mm.2	10	-0.239555	8.85718	-1.84954	0.0820703	0.999933	ENSMUSG00000021115	Vrk1
TC0200002781.mm.2	10	0.266679	6.68514	1.8495	0.0820764	0.999933	ENSMUSG00000039069	Mtg2
TC0X00000476.mm.2	10	-0.391883	6.17525	-1.84947	0.0820814	0.999933	ENSMUSG00000060967	Etd
TC0500000934.mm.2	10	-0.249647	11.257	-1.84908	0.0821402	0.999933	ENSMUSG00000034663	Bmp2k
TC0400003610.mm.2	10	-0.258577	9.48137	-1.84895	0.0821588	0.999933	ENSMUSG00000003731	Kpna6
TC1100000040.mm.2	10	0.246747	6.58021	1.84856	0.0822184	0.999933	ENSMUSG00000058755	Osm
TC0700000576.mm.2	10	0.265747	4.65233	1.8485	0.0822277	0.999933	ENSMUSG00000074199	Krtdap
TC0900000189.mm.2	10	-0.235285	6.84787	-1.84825	0.0822659	0.999933	ENSMUSG00000032177	Pde4a
TC0700000402.mm.2	10	0.334813	5.87851	1.8478	0.0823334	0.999933	ENSMUSG00000003379	Cd79a
TC1100001329.mm.2	10	-0.304664	5.67526	-1.84772	0.0823461	0.999933	ENSMUSG00000020492	Ska2
TC1000002185.mm.2	10	-0.243752	6.33513	-1.84739	0.0823954	0.999933	ENSMUSG00000038122	Tbc1d32
TC0200005097.mm.2	10	0.293447	6.99798	1.8466	0.0825156	0.999933	ENSMUSG00000017697	Ada
TC0800000483.mm.2	10	0.23776	5.90753	1.8465	0.0825304	0.999933	ENSMUSG00000031595	Pdgfrl
TC1000003093.mm.2	10	0.222896	8.23331	1.84636	0.082551	0.999933	ENSMUSG00000040521	Tsfm
TC1100002048.mm.2	10	0.256025	9.77406	1.84631	0.0825593	0.999933	ENSMUSG00000025156	Gps1
TC0600000856.mm.2	10	-0.273906	4.7704	-1.84625	0.082568	0.999933	NA	Gm15401
TC0200004945.mm.2	10	-0.279961	6.12869	-1.84528	0.0827167	0.999933	NA	NA
TC0800002599.mm.2	10	0.218302	9.69315	1.84403	0.0829057	0.999933	ENSMUSG00000052456	Asna1
TC1900000681.mm.2	10	0.317331	5.87024	1.84401	0.0829088	0.999933	ENSMUSG00000055491	Pprc1
TC0500000201.mm.2	10	-0.341299	7.06114	-1.84348	0.0829904	0.999933	ENSMUSG00000028986	Klhl7
TC0800002807.mm.2	10	0.251857	8.30717	1.84316	0.0830392	0.999933	ENSMUSG00000031880	Rrad
TC1000001634.mm.2	10	0.194099	3.0894	1.84307	0.0830521	0.999933	ENSMUSG00000095483	Olfr776
TC0800000823.mm.2	10	0.379931	6.56595	1.84305	0.0830557	0.999933	ENSMUSG00000055148	Klf2
TC0700000949.mm.2	10	-0.214684	9.05275	-1.84174	0.0832561	0.999933	ENSMUSG00000025326	Ube3a
TC0X00000693.mm.2	10	0.219477	6.35054	1.84132	0.0833198	0.999933	ENSMUSG00000031385	Plxnb3
TC0300001194.mm.2	10	-0.22404	9.97865	-1.8404	0.0834608	0.999933	ENSMUSG00000027959	Sass6
TC0700000301.mm.2	10	0.2118	8.70807	1.84035	0.0834696	0.999933	ENSMUSG00000030399	Ckm
TC1400000412.mm.2	10	0.278847	5.11677	1.84013	0.083503	0.999933	ENSMUSG00000021789	Sftpa1
TC1200001953.mm.2	10	0.283664	4.6269	1.84011	0.083506	0.999933	ENSMUSG00000021061	Sptb
TC0200003203.mm.2	10	0.331333	8.17316	1.83949	0.0836012	0.999933	ENSMUSG00000015776	Med22
TC1800001747.mm.2	10	0.273967	8.54346	1.83924	0.0836391	0.999933	ENSMUSG00000006050	Sra1
TC0600002903.mm.2	10	-0.226257	7.51781	-1.83856	0.0837442	0.999933	ENSMUSG00000030254	Rad18
TC0400003597.mm.2	10	-0.305221	4.94455	-1.83787	0.0838495	0.999933	ENSMUSG00000000411	Tssk3
TC0400001777.mm.2	10	0.254808	6.75912	1.8376	0.0838909	0.999933	ENSMUSG00000045004	Spata21
TC0100001656.mm.2	10	0.273394	4.86954	1.83743	0.0839181	0.999933	ENSMUSG00000039748	Exo1
TC0200004959.mm.2	10	-0.250421	8.97296	-1.83675	0.0840219	0.999933	ENSMUSG00000038369	Ncoa6
TC0200001782.mm.2	10	-0.280552	9.19746	-1.83659	0.0840465	0.999933	ENSMUSG00000033943	Mga
TC1600000480.mm.2	10	0.218867	10.3171	1.83615	0.0841156	0.999933	ENSMUSG00000022817	Itgb5
TC1700002297.mm.2	10	0.235656	4.32754	1.83604	0.0841314	0.999933	ENSMUSG00000091504,ENSMUSG00000099175	Vmn2r118
TC0900003064.mm.2	10	0.313373	6.69329	1.836	0.084138	0.999933	ENSMUSG00000066357	Wdr6
TC1800001396.mm.2	10	-0.453053	7.72227	-1.83585	0.084161	0.999933	ENSMUSG00000068606	Gm4841
TC0900001109.mm.2	1	0.329689	8.02356	1.83571	0.0841823	0.999933	NA	NA
TC0100000215.mm.2	10	0.240165	6.08023	1.83512	0.0842743	0.999933	ENSMUSG00000004768	Rab23
TC0200001637.mm.2	10	0.267699	4.29772	1.83492	0.0843058	0.999933	ENSMUSG00000050808	Muc15
TC1300001776.mm.2	10	0.292706	6.06934	1.83442	0.0843817	0.999933	ENSMUSG00000052180	Serpinb6c
TC1300000087.mm.2	10	-0.22255	5.40243	-1.83412	0.0844282	0.999933	ENSMUSG00000005397	Nid1
TC0700001471.mm.2	10	0.277471	3.38744	1.83346	0.0845319	0.999933	ENSMUSG00000073963	Olfr572
TC1100003828.mm.2	10	-0.234202	10.9736	-1.83325	0.084564	0.999933	ENSMUSG00000020922	Lsm12
TC1700000267.mm.2	10	-0.245863	3.5152	-1.83227	0.0847163	0.999933	ENSMUSG00000054142	Vmn1r236
TC0300003181.mm.2	10	0.271635	4.98814	1.83195	0.0847653	0.999933	ENSMUSG00000040086	Tnni3k
TC1100002429.mm.2	10	-0.22221	9.80908	-1.83144	0.0848445	0.999933	ENSMUSG00000020315	Sptbn1
TC0700000152.mm.2	10	-0.295933	7.0843	-1.83092	0.0849261	0.999933	ENSMUSG00000033967	Rnf225
TC1000001577.mm.2	10	0.240672	5.24857	1.83037	0.0850117	0.999933	ENSMUSG00000040127	Sdr9c7
TC0200004336.mm.2	10	0.225344	3.58026	1.82996	0.0850754	0.999933	ENSMUSG00000074952	Olfr1308
TC0500001410.mm.2	10	-0.286136	8.91857	-1.82958	0.0851342	0.999933	ENSMUSG00000038384	Setd1b
TC1700001587.mm.2	10	-0.227001	3.93898	-1.82891	0.08524	0.999933	ENSMUSG00000091945	Vmn2r114
TC1000001572.mm.2	10	-0.245055	6.31447	-1.82888	0.0852437	0.999933	ENSMUSG00000044617	Zbtb39
TC0500003685.mm.2	10	-0.227591	6.882	-1.82875	0.0852649	0.999933	ENSMUSG00000041132	N4bp2l1
TC1200001206.mm.2	10	0.229338	9.98475	1.82848	0.0853067	0.999933	NA	NA
TC0700002349.mm.2	10	0.304264	5.83777	1.82775	0.0854209	0.999933	ENSMUSG00000057894	Zfp329
TC1600001527.mm.2	10	0.2767	7.97997	1.82744	0.0854685	0.999933	ENSMUSG00000022814	Umps
TC0500000833.mm.2	10	0.398729	5.64435	1.82725	0.085499	0.999933	ENSMUSG00000054945	Gm9958
TC1100003067.mm.2	10	0.263995	4.65547	1.82674	0.0855784	0.999933	ENSMUSG00000044084	Spem2
TC0500003367.mm.2	10	0.205101	8.95453	1.82651	0.0856149	0.999933	ENSMUSG00000061979	Rcc1l
TC1400000292.mm.2	10	0.242745	4.57042	1.82606	0.0856862	0.999933	ENSMUSG00000045776	Lrtm1
TC0600002579.mm.2	10	-0.258977	6.29006	-1.82549	0.0857753	0.999933	ENSMUSG00000034783	Cd207
TC0100001206.mm.2	10	-0.269042	5.88288	-1.82534	0.0857992	0.999933	ENSMUSG00000070645	Ren1,Ren2
TC0400004225.mm.2	10	0.236359	4.25142	1.82483	0.0858793	0.999933	ENSMUSG00000028661	Epha8
TC0500002989.mm.2	10	-0.296027	9.93983	-1.82352	0.0860854	0.999933	ENSMUSG00000043323	Fbrsl1
TC1300001081.mm.2	10	-0.275889	5.94757	-1.82276	0.0862041	0.999933	ENSMUSG00000021675	F2rl2
TC1000000450.mm.2	10	0.27271	5.7409	1.82274	0.0862072	0.999933	ENSMUSG00000019913	Sim1
TC0900001441.mm.2	10	0.366989	7.87268	1.82243	0.0862566	0.999933	ENSMUSG00000032478	Nme6
TC0700004650.mm.2	10	0.235973	4.65201	1.82229	0.0862781	0.999933	ENSMUSG00000100826,ENSMUSG00000096475,ENSMUSG00000096759	Ipw,Snord116l1,Snord116l2
TC0500000031.mm.2	10	0.220731	6.17314	1.82194	0.0863346	0.999933	ENSMUSG00000073234	Gm8773
TC0900000858.mm.2	10	-0.248933	8.80707	-1.82151	0.0864028	0.999933	ENSMUSG00000032384	Csnk1g1
TC0700001552.mm.2	10	-0.24863	6.60957	-1.82113	0.0864619	0.999933	ENSMUSG00000030898	Cckbr
TC0100001028.mm.2	10	0.257006	4.55204	1.82108	0.0864694	0.999933	ENSMUSG00000026327	Serpinb11
TC1500002033.mm.2	10	0.245581	5.27153	1.82082	0.0865108	0.999933	ENSMUSG00000035805	Mlc1
TC1200002089.mm.2	10	0.414102	7.2034	1.82036	0.0865837	0.999933	ENSMUSG00000004791	Pgf
TC0500000321.mm.2	10	0.267766	7.7344	1.82034	0.0865876	0.999933	ENSMUSG00000062761	Zfp512
TC0700002211.mm.2	10	-0.20668	4.21681	-1.82026	0.0866004	0.999933	ENSMUSG00000034583	Olfr1347
TC0500001641.mm.2	10	-0.258325	7.51752	-1.82017	0.0866136	0.999933	ENSMUSG00000029729	Zkscan1
TC0200004963.mm.2	10	0.216032	6.61708	1.81952	0.0867166	0.999933	ENSMUSG00000027603	Ggt7
TC0400004058.mm.2	10	0.258798	9.43652	1.81851	0.0868768	0.999933	ENSMUSG00000028980	H6pd
TC0800002463.mm.2	10	-0.276263	9.80583	-1.81737	0.087059	0.999933	ENSMUSG00000052488	Cherp
TC0100002442.mm.2	10	-0.307235	9.29585	-1.81716	0.0870929	0.999933	ENSMUSG00000040865	Ino80d
TC0900000165.mm.2	10	0.211002	3.82104	1.81704	0.0871108	0.999933	ENSMUSG00000059623	Olfr39
TC0600001540.mm.2	10	0.285132	10.5129	1.81687	0.0871388	0.999933	NA	NA
TC0800003024.mm.2	10	0.371092	7.85159	1.81666	0.0871713	0.999933	ENSMUSG00000034189	Hsdl1
TC0300002346.mm.2	10	0.224079	7.25685	1.81616	0.0872514	0.999933	ENSMUSG00000028039	Efna3
TC0100001259.mm.2	10	0.235779	6.64378	1.81613	0.0872558	0.999933	ENSMUSG00000097918	Ascl5
TC1500001376.mm.2	10	0.200964	9.42913	1.81589	0.0872948	0.999933	ENSMUSG00000048307	Ankrd46
TC0X00002848.mm.2	10	-0.242592	3.35272	-1.81576	0.0873157	0.999933	ENSMUSG00000073006	Gm732
TC0600000376.mm.2	10	-0.282894	9.11294	-1.81538	0.0873756	0.999933	ENSMUSG00000038538,ENSMUSG00000098285	Ubn2,Mir7670
TC1400001997.mm.2	10	-0.247525	4.68372	-1.81504	0.0874296	0.999933	ENSMUSG00000068407	Rnase12
TC0100002142.mm.2	10	0.216882	7.55621	1.81497	0.0874409	0.999933	ENSMUSG00000081402	Gm15455
TC1100000509.mm.2	10	0.205682	5.07829	1.81495	0.0874445	0.999933	ENSMUSG00000107573	Olfr1389
TC1400002122.mm.2	10	-0.296006	7.74092	-1.81486	0.0874584	0.999933	ENSMUSG00000064128	Cenpj
TC0300002728.mm.2	10	0.245167	7.7693	1.81386	0.0876192	0.999933	ENSMUSG00000027890	Gstm4
TC1600001109.mm.2	10	0.252437	5.65669	1.81349	0.0876787	0.999933	NA	NA
TC1500002278.mm.2	10	-0.267089	4.83909	-1.81308	0.0877433	0.999933	ENSMUSG00000059668	Krt4
TC0100003879.mm.2	10	0.232849	8.34896	1.81303	0.0877512	0.999933	ENSMUSG00000026024	Als2
TC1600002092.mm.2	10	0.318301	4.91945	1.81286	0.0877797	0.999933	ENSMUSG00000039639	Kcne1
TC1300002226.mm.2	10	-0.30759	4.31236	-1.8127	0.0878039	0.999933	NA	NA
TC1700002802.mm.2	10	0.309009	7.80358	1.81256	0.0878264	0.999933	ENSMUSG00000025733	Rhot2
TC0500003711.mm.2	10	0.198991	4.94551	1.81244	0.0878459	0.999933	NA	D830014E11Rik
TC0500000785.mm.2	10	-0.247041	10.4985	-1.81233	0.0878638	0.999933	ENSMUSG00000029254	Stap1
TC1500000392.mm.2	10	0.204419	5.621	1.81214	0.0878937	0.999933	ENSMUSG00000022419	Deptor
TC0600001740.mm.2	10	0.299847	7.84301	1.81177	0.0879538	0.999933	ENSMUSG00000016487	Ppfibp1
TC0900001393.mm.2	10	0.293239	5.42278	1.8116	0.0879812	0.999933	ENSMUSG00000032591	Mst1
TC0100000870.mm.2	10	0.231694	6.11826	1.81109	0.0880631	0.999933	ENSMUSG00000044337	Ackr3
TC0500002244.mm.2	10	0.268873	11.2049	1.81048	0.0881609	0.999933	ENSMUSG00000029103	Lrpap1
TC0600000542.mm.2	10	0.257182	7.41341	1.80999	0.0882406	0.999933	ENSMUSG00000052763	Zfp212
TC1700002170.mm.2	10	0.241647	8.63115	1.80961	0.088302	0.999933	ENSMUSG00000067148	Polr1c
TC1100001886.mm.2	10	0.219924	9.83471	1.80937	0.0883407	0.999933	ENSMUSG00000020733	Slc9a3r1
TC0200001798.mm.2	10	0.433815	9.99248	1.80933	0.0883464	0.999933	NA	NA
TC1200002274.mm.2	10	0.292038	4.63558	1.80889	0.0884178	0.999933	ENSMUSG00000021081	Serpina1f
TC1200001049.mm.2	10	-0.268292	5.78421	-1.8087	0.0884476	0.999933	NA	NA
TC0700002987.mm.2	10	0.222396	7.19987	1.80821	0.0885264	0.999933	ENSMUSG00000007837	Prrg2
TC0900001170.mm.2	10	0.28799	7.24164	1.80805	0.0885534	0.999933	ENSMUSG00000032369	Plscr1
TC0300001639.mm.2	10	0.26918	8.74557	1.80791	0.0885756	0.999933	ENSMUSG00000062515	Fabp4
TC1800000363.mm.2	10	0.19818	5.22995	1.80773	0.0886055	0.999933	ENSMUSG00000045876	Pcdhb8
TC0700001459.mm.2	10	0.239792	5.35055	1.8072	0.0886898	0.999933	ENSMUSG00000073977	Olfr549
TC0300000089.mm.2	10	0.232039	4.16286	1.80604	0.0888781	0.999933	ENSMUSG00000039710	Slc7a12
TC0300001368.mm.2	10	0.302036	4.81534	1.80543	0.0889771	0.999933	ENSMUSG00000050150	Slc9b1
TC1600000651.mm.2	10	-0.273736	8.64937	-1.80378	0.0892456	0.999933	ENSMUSG00000068284	Usf3
TC1900000443.mm.2	10	0.22897	8.70488	1.80368	0.0892621	0.999933	ENSMUSG00000038658	Ric1
TC1000000937.mm.2	10	0.296686	9.45019	1.80362	0.0892714	0.999933	ENSMUSG00000034612	Chst11
TC0900002189.mm.2	10	0.219186	5.16018	1.80362	0.0892716	0.999933	ENSMUSG00000032093	Cd3e
TC1300002715.mm.2	10	-0.271975	4.44025	-1.80254	0.0894469	0.999933	ENSMUSG00000015533	Itga2
TC1500000873.mm.2	10	-0.261368	4.42874	-1.80246	0.0894594	0.999933	ENSMUSG00000091680	Klhdc7b
TC1100003669.mm.2	10	-0.199635	10.1947	-1.80239	0.0894721	0.999933	ENSMUSG00000018160	Med1
TC0200004934.mm.2	10	-0.262951	5.12873	-1.80238	0.089473	0.999933	ENSMUSG00000027480	Sun5
TC0500001735.mm.2	10	-0.262741	8.14019	-1.80212	0.0895148	0.999933	ENSMUSG00000118332	Fam220a
TC1400000351.mm.2	10	0.211468	6.09466	1.80155	0.0896084	0.999933	ENSMUSG00000078127	Fam170b
TC1700000934.mm.2	10	0.295178	7.04216	1.80148	0.0896197	0.999933	ENSMUSG00000051682,ENSMUSG00000115900	Treml4
TC0900002355.mm.2	10	0.267055	5.4303	1.80105	0.0896894	0.999933	ENSMUSG00000049556	Lingo1
TC0700002793.mm.2	10	-0.216081	5.59485	-1.80053	0.0897756	0.999933	ENSMUSG00000062556	Scgb1b2
TC1100003034.mm.2	10	0.246355	4.47917	1.80026	0.0898187	0.999933	ENSMUSG00000020890	Gucy2e
TC1400002366.mm.2	10	-0.273838	4.41449	-1.80011	0.0898439	0.999933	NA	NA
TC1000000558.mm.2	10	0.270226	4.70987	1.79963	0.0899219	0.999933	ENSMUSG00000020098	Pcbd1
TC0900000824.mm.2	10	-0.227622	8.17164	-1.79958	0.0899298	0.999933	ENSMUSG00000053641	Dennd4a
TC0200000373.mm.2	10	-0.294777	4.14606	-1.79896	0.0900328	0.999933	ENSMUSG00000026985	Il1f8
TC1100001551.mm.2	10	0.247404	6.40051	1.79881	0.0900569	0.999933	ENSMUSG00000050538	B230217C12Rik
TC0800003066.mm.2	10	-0.247987	6.13964	-1.79764	0.0902489	0.999933	ENSMUSG00000039079	Trhr2
TC1700002267.mm.2	10	0.28769	4.86089	1.79696	0.0903599	0.999933	ENSMUSG00000023927	Satb1
TC1400000573.mm.2	10	0.412191	7.00686	1.79666	0.0904095	0.999933	ENSMUSG00000035960	Apex1
TC0900000008.mm.2	10	1.14237	7.70685	1.79652	0.090433	0.999933	NA	NA
TC1500000248.mm.2	10	-0.221724	7.67483	-1.79543	0.090613	0.999933	ENSMUSG00000037646	Vps13b
TC0800001900.mm.2	10	-0.268665	4.18307	-1.79542	0.0906133	0.999933	ENSMUSG00000037437	Adam32
TC1800000672.mm.2	10	0.245365	9.94658	1.79516	0.0906565	0.999933	ENSMUSG00000032688	Malt1
TC1300000187.mm.2	10	-0.247322	4.87162	-1.79515	0.090659	0.999933	ENSMUSG00000016982	Pom121l2
TC0200000675.mm.2	10	-0.29109	3.80337	-1.79514	0.0906605	0.999933	ENSMUSG00000070943	Olfr356
TC1400000755.mm.2	10	0.300787	8.62496	1.79473	0.090727	0.999933	NA	NA
TC1100001530.mm.2	10	0.249772	7.27836	1.79449	0.0907668	0.999933	ENSMUSG00000038534	Osbpl7
TC0500000008.mm.2	10	-0.222021	11.0131	-1.79423	0.090811	0.999933	ENSMUSG00000040274	Cdk6
TC0100001600.mm.2	10	0.395587	7.60512	1.79401	0.0908463	0.999933	ENSMUSG00000015316	Slamf1
TC1200001020.mm.2	10	-0.229218	9.12734	-1.79385	0.0908736	0.999933	ENSMUSG00000046675	Tmem251
TC1000000696.mm.2	10	-0.298671	4.19412	-1.79275	0.0910544	0.999933	ENSMUSG00000052613	Pcdh15
TC0300000875.mm.2	10	-0.308796	5.90629	-1.79261	0.0910781	0.999933	ENSMUSG00000068877	Selenbp2
TC1100002829.mm.2	10	-0.265206	4.56471	-1.7924	0.0911135	0.999933	ENSMUSG00000037145	2210407C18Rik
TC1900001205.mm.2	10	0.213182	7.50058	1.79211	0.0911606	0.999933	ENSMUSG00000041491	Cep78
TC0300001864.mm.2	10	0.227251	4.87554	1.79119	0.091313	0.999933	ENSMUSG00000027720	Il2
TC1900001196.mm.2	10	-0.206634	9.66858	-1.79107	0.0913337	0.999933	ENSMUSG00000024642	Tle4
TC0500003045.mm.2	10	0.277956	5.91913	1.79098	0.0913491	0.999933	ENSMUSG00000042184	1700069L16Rik
TC0700002585.mm.2	10	-0.25185	5.76802	-1.79044	0.0914385	0.999933	ENSMUSG00000095632	Vmn1r175
TC0Y00000148.mm.2	10	0.243826	4.30615	1.79024	0.0914708	0.999933	NA	NA
TC0600000328.mm.2	10	0.288626	5.77801	1.7898	0.0915444	0.999933	ENSMUSG00000038871	Bpgm
TC0100002806.mm.2	10	0.218909	7.36558	1.78948	0.0915975	0.999933	ENSMUSG00000026313	Hdac4
TC1100001879.mm.2	10	0.275776	4.60364	1.78925	0.0916352	0.999933	ENSMUSG00000034677	Gpr142
TC0400000269.mm.2	10	-0.260069	7.63988	-1.78821	0.0918096	0.999933	ENSMUSG00000028282	Casp8ap2
TC1900000117.mm.2	10	0.233836	6.67487	1.78806	0.0918346	0.999933	ENSMUSG00000032648,ENSMUSG00000106877	Pygm
TC0800001627.mm.2	10	0.247956	5.92668	1.78795	0.0918525	0.999933	ENSMUSG00000051906	Cd209f
TC0500001336.mm.2	10	-0.301949	4.24196	-1.78736	0.0919501	0.999933	ENSMUSG00000029595	Lhx5
TC1500000739.mm.2	10	0.235402	4.93045	1.78701	0.0920087	0.999933	ENSMUSG00000068117	Mei1
TC0X00002727.mm.2	10	0.266436	9.0579	1.78676	0.0920507	0.999933	ENSMUSG00000050232	Cxcr3
TC1900000610.mm.2	10	0.306631	7.16798	1.7865	0.0920941	0.999933	ENSMUSG00000044345	Marveld1
TC1600001773.mm.2	10	-0.25139	4.24399	-1.78579	0.0922131	0.999933	ENSMUSG00000055789	E330017A01Rik
TC1600000446.mm.2	10	0.231411	6.15987	1.78532	0.0922927	0.999933	ENSMUSG00000052363	Zdhhc19
TC1500001450.mm.2	10	-0.40651	6.59441	-1.78526	0.0923022	0.999933	ENSMUSG00000022309	Angpt1
TC0X00001067.mm.2	10	-0.252258	9.24102	-1.78464	0.0924055	0.999933	ENSMUSG00000033792	Atp7a
TC1600001810.mm.2	10	0.247493	4.32686	1.78346	0.0926037	0.999933	ENSMUSG00000055540	Epha6
TC1000000708.mm.2	10	0.1966	6.48048	1.78334	0.0926247	0.999933	ENSMUSG00000009681	Bcr
TC1900000011.mm.2	10	0.282812	5.87884	1.78325	0.0926397	0.999933	ENSMUSG00000024905	Tesmin
TC1600000487.mm.2	10	0.230917	6.16484	1.78303	0.0926756	0.999933	ENSMUSG00000022836	Mylk
TC1800000490.mm.2	10	0.226892	5.09017	1.78281	0.0927133	0.999933	ENSMUSG00000073568	Arl14epl
TC1000000264.mm.2	10	0.205208	4.65634	1.78254	0.0927581	0.999933	ENSMUSG00000004360	9330159F19Rik
TC1700002316.mm.2	10	0.319675	7.55662	1.78225	0.0928072	0.999933	ENSMUSG00000001227	Sema6b
TC1100003171.mm.2	10	-0.252393	4.21662	-1.78138	0.0929539	0.999933	ENSMUSG00000095312	Olfr382
TC0900000001.mm.2	10	0.872755	6.94902	1.7813	0.0929671	0.999933	NA	NA
TC0600000067.mm.2	10	0.288874	6.64794	1.7811	0.0930017	0.999933	ENSMUSG00000046178	Nxph1
TC0300001765.mm.2	10	0.292073	4.81345	1.78094	0.0930277	0.999933	ENSMUSG00000043164	Tmem212
TC0500001510.mm.2	10	0.259784	9.31072	1.78086	0.0930424	0.999933	ENSMUSG00000029432	Nipsnap2
TC1400002648.mm.2	10	0.233393	3.62351	1.7803	0.0931363	0.999933	ENSMUSG00000048349	Pou4f1
TC1900000978.mm.2	10	-0.266944	9.10304	-1.78023	0.0931484	0.999933	ENSMUSG00000054874	Pcnx3
TC1700000762.mm.2	10	0.266392	3.98721	1.78012	0.0931675	0.999933	ENSMUSG00000064121	Olfr96
TC0700001773.mm.2	10	0.252523	8.0703	1.77928	0.0933092	0.999933	ENSMUSG00000030763	Lcmt1
TC0600000995.mm.2	10	0.271694	6.11741	1.7788	0.0933893	0.999933	ENSMUSG00000033508	Asprv1
TC0500000799.mm.2	10	0.243587	6.46663	1.77875	0.0933978	0.999933	ENSMUSG00000067156	Gm7337
TC1600000895.mm.2	10	0.239287	4.05671	1.77859	0.0934248	0.999933	ENSMUSG00000022865	Cxadr
TC0400001894.mm.2	10	0.203	4.26317	1.77774	0.093569	0.999933	ENSMUSG00000067919,ENSMUSG00000066000	Rex2
TC1300000596.mm.2	10	0.283105	5.86606	1.77695	0.093704	0.999933	ENSMUSG00000021396	Nxnl2
TC0200003902.mm.2	10	0.213324	4.16536	1.77664	0.0937555	0.999933	ENSMUSG00000075212	Olfr154
TC0700002117.mm.2	10	-0.210219	5.52586	-1.77644	0.0937896	0.999933	ENSMUSG00000031070	Mrgprf
TC1800001521.mm.2	10	0.245218	7.44707	1.77642	0.0937941	0.999933	ENSMUSG00000038121,ENSMUSG00000098253	Fam210a,Mir7219
TC0700003867.mm.2	10	0.233582	5.16894	1.77619	0.0938329	0.999933	ENSMUSG00000066272	Olfr559
TC0900003102.mm.2	10	0.276961	8.90131	1.77555	0.0939412	0.999933	ENSMUSG00000032480	Dhx30
TC0600000667.mm.2	10	0.267571	5.90226	1.77554	0.0939436	0.999933	ENSMUSG00000029778	Adcyap1r1
TC0400001934.mm.2	10	0.400665	9.09067	1.77509	0.0940189	0.999933	ENSMUSG00000006442	Srm
TC0900001606.mm.2	10	-0.269591	4.57242	-1.77483	0.0940634	0.999933	ENSMUSG00000052658	5830454E08Rik
TC1100001945.mm.2	10	-0.245508	4.3716	-1.77413	0.0941835	0.999933	ENSMUSG00000043857	Mgat5b
TC0700000939.mm.2	10	-0.214575	7.40312	-1.77329	0.0943261	0.999933	ENSMUSG00000055048	Gm9962
TC0300000951.mm.2	10	-0.223166	4.22799	-1.7732	0.0943411	0.999933	ENSMUSG00000049097	Ankrd34a
TC0X00002031.mm.2	10	0.274972	4.66614	1.77263	0.0944399	0.999933	ENSMUSG00000096915	Btbd35f6
TC1100000514.mm.2	10	-0.201412	4.02281	-1.77223	0.0945083	0.999933	ENSMUSG00000044170	Olfr1384
TC1100000960.mm.2	10	0.204474	5.39354	1.77147	0.0946383	0.999933	ENSMUSG00000050675	Gp1ba
TC0200004007.mm.2	10	0.245588	3.58623	1.77087	0.0947413	0.999933	ENSMUSG00000075136	Olfr1164
TC0Y00000256.mm.2	10	0.195925	3.32114	1.77026	0.0948453	0.999933	ENSMUSG00000091077	Gm21292
TC0800002690.mm.2	10	0.322326	6.86027	1.76956	0.0949656	0.999933	ENSMUSG00000031734	Irx3
TC0600002413.mm.2	10	-0.284897	3.29649	-1.76921	0.0950257	0.999933	ENSMUSG00000059375	Vmn1r33
TC1500001713.mm.2	10	0.247733	5.7558	1.76839	0.0951666	0.999933	ENSMUSG00000046380	Jrk
TC1100003288.mm.2	10	0.241579	10.574	1.76836	0.0951713	0.999933	ENSMUSG00000058546,NA	Rpl23a,Snord42b
TC1000000230.mm.2	10	0.235821	4.83487	1.76774	0.095279	0.999933	ENSMUSG00000039098	Gm9767
TC0100003262.mm.2	10	0.417597	4.75598	1.76752	0.0953158	0.999933	ENSMUSG00000014980	Tsen15
TC1100002752.mm.2	10	0.231826	6.38607	1.76739	0.0953385	0.999933	ENSMUSG00000063652	Slc22a21
TC1100003089.mm.2	10	0.289185	7.26965	1.76738	0.095341	0.999933	ENSMUSG00000020831,ENSMUSG00000093989	0610010K14Rik,Rnasek
TC0800002252.mm.2	10	0.225794	9.77126	1.76726	0.0953617	0.999933	ENSMUSG00000031609	Sap30
TC1400002383.mm.2	10	-0.259964	8.48313	-1.76689	0.0954247	0.999933	ENSMUSG00000022105	Rb1
TC0700002042.mm.2	10	0.278428	6.50489	1.76605	0.09557	0.999933	ENSMUSG00000038637	Lrrc56
TC0300002023.mm.2	10	0.215349	5.65754	1.76588	0.0955998	0.999933	ENSMUSG00000027800	Tm4sf1
TC0700000666.mm.2	10	0.246981	8.05608	1.76572	0.0956275	0.999933	ENSMUSG00000044997	E130304I02Rik
TC1700000663.mm.2	10	0.241593	6.6245	1.76528	0.0957029	0.999933	ENSMUSG00000007039	Ddah2
TC1700001083.mm.2	10	0.201836	8.84296	1.76455	0.0958293	0.999933	ENSMUSG00000024101	Washc1
TC1100001026.mm.2	10	0.256277	3.19251	1.76442	0.0958518	0.999933	ENSMUSG00000060630	Zfp735
TC0300002454.mm.2	10	0.283761	9.75773	1.76318	0.0960665	0.999933	ENSMUSG00000005779	Psmb4
TC0100000639.mm.2	10	0.308416	5.53391	1.76294	0.0961073	0.999933	ENSMUSG00000033276	Stk36
TC1700002677.mm.2	10	0.318483	7.37244	1.76287	0.0961201	0.999933	ENSMUSG00000053375	Atp6v1e2
TC1600001168.mm.2	10	0.275045	6.36635	1.76287	0.0961209	0.999933	ENSMUSG00000022715	Tmem114
TC1700001279.mm.2	10	0.271909	6.6124	1.76174	0.0963163	0.999933	ENSMUSG00000038805	Six3
TC1400001723.mm.2	10	0.255749	7.14766	1.76107	0.0964336	0.999933	ENSMUSG00000041471	Shld2
TC0600002843.mm.2	10	-0.232213	6.19268	-1.76041	0.0965479	0.999933	ENSMUSG00000030069	Prok2
TC1700002173.mm.2	10	0.250484	7.5982	1.76032	0.0965634	0.999933	ENSMUSG00000032842	Abcc10
TC0400003106.mm.2	10	0.303785	3.47118	1.76024	0.0965781	0.999933	NA	E130114P18Rik
TC1100001748.mm.2	10	-0.21467	5.71418	-1.75997	0.096625	0.999933	ENSMUSG00000020695	Mrc2
TC1200002114.mm.2	10	0.234745	6.2406	1.75991	0.0966356	0.999933	ENSMUSG00000021032	Ngb
TC1900000939.mm.2	10	0.248899	8.09264	1.7599	0.0966362	0.999933	ENSMUSG00000006457	Actn3
TC0100000427.mm.2	10	-0.331444	5.35396	-1.75939	0.0967251	0.999933	ENSMUSG00000063558	Aox1
TC0400003937.mm.2	10	0.22336	6.49527	1.75904	0.0967868	0.999933	ENSMUSG00000046262	C87977
TC1500000300.mm.2	10	-0.250875	4.78387	-1.75903	0.0967881	0.999933	ENSMUSG00000054196,ENSMUSG00000106929	Cthrc1
TC0700004525.mm.2	10	0.258088	8.36098	1.7588	0.0968282	0.999933	ENSMUSG00000025499	Hras
TC1500000054.mm.2	10	-0.264692	5.9995	-1.75873	0.0968418	0.999933	ENSMUSG00000039801	Cplane1
TC0100001358.mm.2	10	-0.231282	9.42125	-1.75862	0.0968602	0.999933	ENSMUSG00000043019	Edem3
TC1000000767.mm.2	10	-0.224438	6.44605	-1.75796	0.0969753	0.999933	ENSMUSG00000096421	Gm10100
TC0600001436.mm.2	10	0.309707	10.5509	1.75796	0.096976	0.999933	ENSMUSG00000030120	Mlf2
TC1700001383.mm.2	10	0.244478	6.35405	1.75774	0.0970146	0.999933	NA	NA
TC0X00000436.mm.2	10	0.290147	4.87743	1.75767	0.0970256	0.999933	ENSMUSG00000031104	Rab33a
TC0700000904.mm.2	10	-0.304831	6.86264	-1.75757	0.097044	0.999933	ENSMUSG00000030505	Prmt3
TC0500002887.mm.2	10	0.214616	5.05955	1.75736	0.0970809	0.999933	ENSMUSG00000029309	Sparcl1
TC1900000730.mm.2	10	0.314404	5.56594	1.75701	0.0971428	0.999933	ENSMUSG00000046585	Cfap58
TC0200000478.mm.2	10	-0.354872	4.50345	-1.75687	0.0971667	0.999933	ENSMUSG00000026837	Col5a1
TC1300002125.mm.2	10	0.206323	8.83303	1.75679	0.0971804	0.999933	ENSMUSG00000044792	Isca1
TC1500002200.mm.2	10	0.344647	9.01652	1.75634	0.0972595	0.999933	ENSMUSG00000072235	Tuba1a
TC1300002538.mm.2	10	0.243022	4.23687	1.75574	0.0973652	0.999933	ENSMUSG00000021636	Marveld2
TC0200004363.mm.2	10	0.354914	5.3987	1.75498	0.0974979	0.999933	ENSMUSG00000074934	Grem1
TC0200004897.mm.2	10	0.23701	5.00715	1.7546	0.0975646	0.999933	ENSMUSG00000059361	Nrsn2
TC0600003305.mm.2	10	0.214369	6.63483	1.7545	0.097583	0.999933	ENSMUSG00000032718	Mansc1
TC0800002503.mm.2	10	-0.236791	8.99126	-1.75414	0.0976457	0.999933	ENSMUSG00000031617	Tmem184c
TC0100001855.mm.2	10	0.247526	7.95436	1.75404	0.0976629	0.999933	ENSMUSG00000026623	Lpgat1
TC0800001230.mm.2	10	0.272134	7.31195	1.75377	0.0977105	0.999933	ENSMUSG00000036442	Thap11
TC1200002520.mm.2	10	0.194278	4.08316	1.75316	0.0978194	0.999933	ENSMUSG00000104861	3110039M20Rik
TC0300002504.mm.2	10	0.269006	9.47039	1.75303	0.0978419	0.999933	ENSMUSG00000091405	Hist2h4
TC1700002120.mm.2	10	-0.290714	9.33489	-1.75255	0.0979252	0.999933	ENSMUSG00000061665	Cd2ap
TC1900001042.mm.2	10	0.199715	6.88406	1.75155	0.098103	0.999933	ENSMUSG00000024970	Spindoc
TC1700001178.mm.2	10	-0.283535	9.08371	-1.75152	0.0981083	0.999933	ENSMUSG00000024074	Crim1
TC0400002536.mm.2	10	0.352273	6.07096	1.75101	0.0981977	0.999933	ENSMUSG00000028470	Hint2
TC0X00000678.mm.2	10	0.322766	7.26252	1.75079	0.0982368	0.999933	ENSMUSG00000078317	F8a
TC0800002745.mm.2	10	-0.193339	9.17705	-1.75071	0.0982504	0.999933	ENSMUSG00000046707	Csnk2a2
TC1900000075.mm.2	10	0.251211	9.08593	1.7505	0.098288	0.999933	ENSMUSG00000049562	Ap5b1
TC1300001191.mm.2	10	0.209233	4.25432	1.75037	0.0983111	0.999933	ENSMUSG00000071181	3830408C21Rik
TC0200001365.mm.2	10	0.242715	6.61482	1.75017	0.0983463	0.999933	ENSMUSG00000002104,ENSMUSG00000111579	Rapsn
TC1300001128.mm.2	10	0.198069	5.94025	1.74979	0.0984144	0.999933	ENSMUSG00000050919	Zfp366
TC1400001676.mm.2	10	-0.224839	11.0426	-1.74972	0.0984268	0.999933	ENSMUSG00000021892	Sh3bp5
TC1700000340.mm.2	10	0.280434	5.55491	1.74936	0.0984908	0.999933	ENSMUSG00000045744	Bricd5
TC0500001288.mm.2	10	-0.191462	10.5109	-1.74897	0.0985592	0.999933	ENSMUSG00000061288	Taok3
TC1400000914.mm.2	10	0.243595	8.0351	1.74857	0.0986302	0.999933	ENSMUSG00000052099	Prss51
TC0X00001534.mm.2	10	-0.238537	10.1419	-1.74794	0.0987418	0.999933	ENSMUSG00000041133	Smc1a
TC0900000492.mm.2	10	0.298287	5.69435	1.74794	0.0987422	0.999933	ENSMUSG00000032012	Nectin1
TC1400000963.mm.2	10	-0.260729	5.30095	-1.74786	0.098757	0.999933	ENSMUSG00000015812	Gnrh1
TC1700000564.mm.2	10	0.264525	7.3102	1.74755	0.0988122	0.999933	ENSMUSG00000048440	Cyp4f16
TC0600002240.mm.2	10	-0.261161	11.3062	-1.74753	0.0988144	0.999933	ENSMUSG00000029817	Tra2a
TC0100002776.mm.2	10	0.388454	7.77366	1.74742	0.0988338	0.999933	ENSMUSG00000049866	Arl4c
TC1100000939.mm.2	10	0.268649	6.33523	1.74734	0.098849	0.999933	ENSMUSG00000020884	Asgr1
TC0X00002238.mm.2	10	-0.209395	8.73737	-1.74704	0.098902	0.999933	ENSMUSG00000023074	Mospd1
TC0600003119.mm.2	10	0.276803	11.4786	1.74698	0.0989123	0.999933	ENSMUSG00000023456	Tpi1
TC1700000481.mm.2	10	0.296904	5.37785	1.74692	0.098923	0.999933	ENSMUSG00000024223	Armc12
TC0700001804.mm.2	10	0.318211	7.97378	1.74614	0.0990631	0.999933	ENSMUSG00000073838	Tufm
TC0100001831.mm.2	10	-0.247481	8.58911	-1.74596	0.0990938	0.999933	ENSMUSG00000026634	Angel2
TC0500002698.mm.2	10	-0.247089	3.54931	-1.74589	0.0991072	0.999933	ENSMUSG00000029269	Sult1b1
TC1700000801.mm.2	10	-0.230352	3.02361	-1.74583	0.0991181	0.999933	ENSMUSG00000092244	Esp34
TC0900002065.mm.2	10	-0.264732	5.41461	-1.74537	0.0991996	0.999933	ENSMUSG00000057424	Olfr934
TC0200001551.mm.2	10	-0.239292	6.51576	-1.74532	0.0992085	0.999933	ENSMUSG00000068686	Cd59b
TC1100001890.mm.2	10	0.198571	5.4191	1.7451	0.0992485	0.999933	ENSMUSG00000018862	Otop3
TC1700002798.mm.2	10	-0.232988	6.85615	-1.74505	0.0992576	0.999933	ENSMUSG00000079657	Rab26
TC0200003264.mm.2	10	0.213877	8.57326	1.74497	0.099271	0.999933	ENSMUSG00000039660	Spout1
TC1300001781.mm.2	10	0.279767	6.05922	1.74474	0.0993126	0.999933	ENSMUSG00000045136	Tubb2b
TC0900002181.mm.2	10	-0.211017	8.29792	-1.74424	0.0994022	0.999933	ENSMUSG00000002028	Kmt2a
TC0500001799.mm.2	10	0.22433	9.45348	1.74409	0.099428	0.999933	ENSMUSG00000029642	Polr1d
TC1300000089.mm.2	10	0.217332	8.38308	1.74375	0.099489	0.999933	ENSMUSG00000019726	Lyst
TC0600002490.mm.2	10	0.27656	9.6921	1.74361	0.0995141	0.999933	ENSMUSG00000050732,ENSMUSG00000103205	Vamp8
TC0200000659.mm.2	10	-0.363361	4.03648	-1.74348	0.0995383	0.999933	ENSMUSG00000094464	Olfr339
TC1200002015.mm.2	10	-0.300171	9.88651	-1.74343	0.0995459	0.999933	ENSMUSG00000090935,ENSMUSG00000091803	Synj2bp,Cox16
TC1700002152.mm.2	10	0.293829	7.84954	1.74327	0.0995758	0.999933	ENSMUSG00000023942	Slc29a1
TC1600000130.mm.2	10	0.237835	6.90057	1.74321	0.0995855	0.999933	ENSMUSG00000037972	Snn
TC1100004302.mm.2	10	-0.265205	8.09597	-1.74296	0.0996313	0.999933	ENSMUSG00000054517	Trim65
TC0400002712.mm.2	10	0.217102	4.64227	1.74229	0.0997509	0.999933	ENSMUSG00000045589	Frrs1l
TC0500000228.mm.2	10	-0.263897	3.68612	-1.74197	0.0998078	0.999933	ENSMUSG00000028938	Galntl5
TC0100002642.mm.2	10	-0.24269	7.40926	-1.74184	0.0998319	0.999933	ENSMUSG00000054702	Ap1s3
TC0900000436.mm.2	10	-0.226642	3.56503	-1.74113	0.0999584	0.999933	ENSMUSG00000055820	Olfr967
TC0200003161.mm.2	10	0.228582	5.42244	1.74089	0.100002	0.999933	ENSMUSG00000029419	Ajm1
TC1100003652.mm.2	10	0.215105	8.93516	1.74079	0.10002	0.999933	ENSMUSG00000018547	Pip4k2b
TC0900000809.mm.2	10	-0.238579	4.5587	-1.74003	0.100157	0.999933	ENSMUSG00000032401	Lctl
TC0900002347.mm.2	10	-0.20412	9.7381	-1.73921	0.100304	0.999933	ENSMUSG00000074305	Peak1
TC0700002063.mm.2	10	0.218048	4.7876	1.7391	0.100323	0.999933	ENSMUSG00000066108	Muc5b
TC1200000852.mm.2	10	0.291196	3.84766	1.73886	0.100367	0.999933	ENSMUSG00000021255	Esrrb
TC0400002330.mm.2	10	-0.240274	9.56572	-1.73885	0.100369	0.999933	ENSMUSG00000040520	Manea
TC1500001061.mm.2	10	0.343245	9.50162	1.73858	0.100418	0.999933	ENSMUSG00000000530	Acvrl1
TC0500001932.mm.2	10	0.268992	4.70337	1.73836	0.100457	0.999933	ENSMUSG00000040570	Rundc3b
TC0300001485.mm.2	10	0.206346	7.67329	1.73629	0.100831	0.999933	ENSMUSG00000036873	2410004B18Rik
TC0200003269.mm.2	10	0.211609	7.61133	1.73572	0.100934	0.999933	ENSMUSG00000026860	Sh3glb2
TC0700004353.mm.2	10	0.284062	7.62718	1.7357	0.100938	0.999933	ENSMUSG00000049047	Armcx3
TC0700000362.mm.2	10	-0.231076	3.76187	-1.73553	0.100969	0.999933	ENSMUSG00000092473	Vmn1r180
TC1100000316.mm.2	10	-0.268525	6.59685	-1.73538	0.100996	0.999933	ENSMUSG00000020305	Asb3
TC1000001696.mm.2	10	-0.267847	8.59092	-1.73463	0.101132	0.999933	ENSMUSG00000079685,ENSMUSG00000115960	Ulbp1
TC0900001600.mm.2	10	-0.265839	3.90919	-1.73456	0.101145	0.999933	ENSMUSG00000041794	Myrip
TC1300000972.mm.2	10	-0.242549	8.88517	-1.73444	0.101166	0.999933	ENSMUSG00000005583	Mef2c
TC1200000206.mm.2	10	0.235024	5.42744	1.73414	0.10122	0.999933	ENSMUSG00000020646	Mboat2
TC0X00000875.mm.2	10	0.246225	5.34509	1.73407	0.101233	0.999933	ENSMUSG00000071726	Gm5941
TC1100002730.mm.2	10	0.189846	5.12037	1.73396	0.101254	0.999933	NA	Gm10447
TC1500001729.mm.2	10	0.453	7.39709	1.73393	0.101259	0.999933	ENSMUSG00000079018	Ly6c1
TC0300001494.mm.2	10	0.214073	4.341	1.73339	0.101357	0.999933	ENSMUSG00000028186	Uox
TC0200002178.mm.2	10	-0.228615	11.1828	-1.73285	0.101455	0.999933	ENSMUSG00000027433	Xrn2
TC1800000829.mm.2	10	-0.237558	5.03834	-1.73274	0.101475	0.999933	ENSMUSG00000032818	Loxhd1
TC0100001577.mm.2	10	0.290686	5.41627	1.73258	0.101505	0.999933	ENSMUSG00000026649	Cfap126
TC1200000151.mm.2	10	-0.240447	5.45957	-1.73187	0.101633	0.999933	NA	NA
TC0X00001955.mm.2	10	0.218451	5.76716	1.73144	0.101711	0.999933	ENSMUSG00000036782	Klhl13
TC0200000392.mm.2	10	-0.216214	6.60609	-1.73119	0.101758	0.999933	ENSMUSG00000026975	Dph7
TC0X00003000.mm.2	10	0.301741	5.60807	1.73089	0.101813	0.999933	ENSMUSG00000033436	Armcx2
TC0100002261.mm.2	10	0.215685	5.83217	1.73016	0.101946	0.999933	ENSMUSG00000008136	Fhl2
TC0900001124.mm.2	10	-0.268493	5.81261	-1.73001	0.101973	0.999933	ENSMUSG00000042761	Mrap2
TC0100000954.mm.2	10	0.261944	7.16108	1.72955	0.102058	0.999933	ENSMUSG00000034000	Neu4
TC0400002633.mm.2	10	-0.252943	5.47526	-1.72918	0.102125	0.999933	ENSMUSG00000060317	Acnat2
TC0X00000285.mm.2	10	0.203653	5.00199	1.72902	0.102154	0.999933	ENSMUSG00000094727	Btbd35f5
TC0400001321.mm.2	10	-0.267387	3.88904	-1.72895	0.102166	0.999933	ENSMUSG00000024903	Lao1
TC0400003097.mm.2	10	0.216029	7.20187	1.72891	0.102174	0.999933	ENSMUSG00000052914	Cyp2j6
TC0600003610.mm.2	10	0.196845	3.26612	1.72882	0.10219	0.999933	ENSMUSG00000089727,NA,ENSMUSG00000072721,ENSMUSG00000067591	Klra8,Klra21,Klra14-ps,Klra3
TC1400002848.mm.2	10	0.199857	4.35974	1.72854	0.102242	0.999933	ENSMUSG00000093985	Gm10406
TC0700004075.mm.2	10	0.245917	4.96646	1.72849	0.102251	0.999933	ENSMUSG00000031026	Trim66
TC1700000246.mm.2	10	-0.257346	3.36865	-1.72849	0.102251	0.999933	ENSMUSG00000091151	Vmn1r224
TC1100000965.mm.2	10	0.195681	10.1544	1.72763	0.102408	0.999933	ENSMUSG00000020821,ENSMUSG00000105932	Kif1c,Mir6925
TC0400003075.mm.2	10	-0.269588	3.61997	-1.72673	0.102574	0.999933	ENSMUSG00000028575	Eqtn
TC0X00002158.mm.2	10	-0.285176	8.65112	-1.72623	0.102666	0.999933	ENSMUSG00000036985	Zdhhc9
TC0X00002771.mm.2	10	-0.340474	5.63174	-1.72578	0.102748	0.999933	ENSMUSG00000082229	Nap1l2
TC1900000866.mm.2	10	-0.215902	6.90763	-1.72564	0.102774	0.999933	ENSMUSG00000003228	Grk5
TC0400002437.mm.2	10	0.265596	9.34918	1.72563	0.102777	0.999933	ENSMUSG00000071014	Ndufb6
TC0700000473.mm.2	10	0.255436	8.55702	1.72415	0.103048	0.999933	NA	NA
TC0900001673.mm.2	10	-0.21101	7.67262	-1.72402	0.103074	0.999933	ENSMUSG00000035448	Ccr3
TC0700004394.mm.2	10	-0.206559	4.48698	-1.72394	0.103087	0.999933	ENSMUSG00000040205	Cuzd1
TC1000003175.mm.2	10	0.290425	4.4124	1.72351	0.103166	0.999933	ENSMUSG00000042801	Olfr769
TC1600001745.mm.2	10	0.259555	7.36462	1.72345	0.103178	0.999933	ENSMUSG00000102101	Zbtb11os1
TC0200000432.mm.2	10	0.304309	7.15715	1.72276	0.103305	0.999933	ENSMUSG00000049086	Bmyc
TC1900001213.mm.2	10	-0.237328	7.69872	-1.72215	0.103418	0.999933	ENSMUSG00000046230	Vps13a
TC1000003198.mm.2	10	0.300156	5.68492	1.722	0.103446	0.999933	ENSMUSG00000094295	Olfr819
TC1200000798.mm.2	10	0.287347	5.8445	1.72143	0.103552	0.999933	ENSMUSG00000072949	Acot1
TC0800001870.mm.2	10	-0.216694	8.28004	-1.72142	0.103554	0.999933	ENSMUSG00000031534	Smim19
TC1100000264.mm.2	10	-0.205747	7.54974	-1.72124	0.103586	0.999933	ENSMUSG00000004018	Fancl
TC0700001612.mm.2	10	0.304481	9.25809	1.72118	0.103597	0.999933	ENSMUSG00000046364,ENSMUSG00000065016	Rpl27a,Snora3
TC1900001633.mm.2	10	0.279145	7.30061	1.72108	0.103617	0.999933	ENSMUSG00000042694	Stn1
TC0400001801.mm.2	10	0.307142	7.43311	1.7206	0.103706	0.999933	ENSMUSG00000028914	Casp9
TC0700002783.mm.2	10	0.229009	8.4198	1.72025	0.103769	0.999933	ENSMUSG00000050440	Hamp
TC1000001328.mm.2	10	-0.217933	8.81556	-1.72002	0.103813	0.999933	ENSMUSG00000034163	Zfc3h1
TC1100001686.mm.2	10	0.226662	9.91598	1.71984	0.103845	0.999933	ENSMUSG00000034757	Tmub2
TC0300001578.mm.2	10	-0.275814	5.29735	-1.71971	0.103871	0.999933	ENSMUSG00000040016	Ptger3
TC0800000817.mm.2	10	0.238237	7.19899	1.7193	0.103946	0.999933	ENSMUSG00000062007	Hsh2d
TC1700002176.mm.2	10	0.227038	9.70866	1.71859	0.104078	0.999933	NA	NA
TC0500002253.mm.2	10	0.246453	8.13836	1.71797	0.104193	0.999933	ENSMUSG00000036553	Sh3tc1
TC0900003321.mm.2	10	0.274247	5.14136	1.71695	0.104383	0.999933	ENSMUSG00000093803,ENSMUSG00000099077	Ppp2r3d
TC1400000441.mm.2	10	0.258456	3.16145	1.71692	0.104389	0.999933	NA	NA
TC1300002304.mm.2	10	0.194923	5.80072	1.71628	0.104509	0.999933	ENSMUSG00000021567	Nkd2
TC1900001731.mm.2	10	-0.210787	8.9217	-1.71622	0.10452	0.999933	ENSMUSG00000074746	Pdzd8
TC0600000962.mm.2	10	0.283996	7.07761	1.71621	0.104521	0.999933	ENSMUSG00000033706	Smyd5
TC1500002247.mm.2	10	-0.318027	10.8877	-1.71619	0.104525	0.999933	ENSMUSG00000098112	Bin2
TC0400003631.mm.2	10	-0.266374	9.58176	-1.7161	0.104543	0.999933	ENSMUSG00000028772,ENSMUSG00000108747	Zcchc17
TC1300001424.mm.2	10	-0.194782	9.83466	-1.71585	0.104589	0.999933	ENSMUSG00000021156	Zmynd11
TC0700000303.mm.2	10	0.187246	7.7964	1.71584	0.104592	0.999933	ENSMUSG00000002043	Trappc6a
TC0700000061.mm.2	10	-0.275382	5.20054	-1.71528	0.104695	0.999933	ENSMUSG00000048398	Gm5065
TC0400003911.mm.2	10	0.209422	6.80392	1.71445	0.10485	0.999933	ENSMUSG00000057637	Prdm2
TC0500002135.mm.2	10	0.186657	3.80106	1.71423	0.104891	0.999933	ENSMUSG00000044681	Cnpy1
TC1900001586.mm.2	10	0.257498	6.34856	1.71388	0.104958	0.999933	ENSMUSG00000025219	Fgf8
TC0700001812.mm.2	10	0.247267	10.072	1.7138	0.104972	0.999933	ENSMUSG00000047721	Bola2
TC1500001643.mm.2	10	0.259925	5.24815	1.71348	0.105032	0.999933	ENSMUSG00000015001	Oc90
TC1400000416.mm.2	10	-0.207692	3.4328	-1.71262	0.105195	0.999933	NA	NA
TC0700002167.mm.2	10	0.219902	9.60231	1.71255	0.105207	0.999933	ENSMUSG00000063802	Hspbp1
TC0400000425.mm.2	10	0.27974	6.25188	1.71218	0.105276	0.999933	ENSMUSG00000036062	Phf24
TC0500002177.mm.2	10	0.229527	8.86696	1.7118	0.105349	0.999933	ENSMUSG00000043059	Zfp513
TC0700000047.mm.2	10	0.292485	7.97885	1.71173	0.10536	0.999933	ENSMUSG00000086784	Isoc2a
TC0500001416.mm.2	10	-0.357438	9.31747	-1.71139	0.105425	0.999933	ENSMUSG00000038342	Mlxip
TC0900002737.mm.2	10	0.386363	9.7589	1.7112	0.105461	0.999933	ENSMUSG00000032330	Cox7a2
TC1700000657.mm.2	10	0.337745	7.80749	1.71105	0.105488	0.999933	ENSMUSG00000007050	Lsm2
TC0100003191.mm.2	10	0.357138	4.31493	1.71024	0.105642	0.999933	ENSMUSG00000033898	Cfhr2
TC1000001336.mm.2	10	-0.252145	3.62896	-1.70989	0.105707	0.999933	ENSMUSG00000020154	Ptprb
TC0200002821.mm.2	10	-0.224644	7.0724	-1.70855	0.105961	0.999933	ENSMUSG00000038685	Rtel1
TC0400000552.mm.2	10	0.355839	5.96914	1.70853	0.105965	0.999933	ENSMUSG00000039634	Zfp189
TC0500000172.mm.2	10	0.222341	6.26789	1.70842	0.105984	0.999933	ENSMUSG00000047221	Fam185a
TC1000001919.mm.2	10	-0.25596	4.49662	-1.7082	0.106027	0.999933	ENSMUSG00000019899	Lama2
TC0X00002931.mm.2	10	0.247698	3.51249	1.70759	0.106142	0.999933	ENSMUSG00000072049	Vmn2r121
TC0400000164.mm.2	10	-0.365419	6.02277	-1.70752	0.106155	0.999933	ENSMUSG00000028229	Rmdn1
TC0200003147.mm.2	10	0.268701	10.2978	1.70736	0.106186	0.999933	ENSMUSG00000026956	Uap1l1
TC0200000352.mm.2	10	-0.224999	10.7151	-1.70709	0.106236	0.999933	ENSMUSG00000026786	Apbb1ip
TC0100002210.mm.2	10	-0.212585	9.80473	-1.70654	0.10634	0.999933	ENSMUSG00000026088	Mitd1
TC0700001916.mm.2	10	-0.309317	5.2997	-1.70653	0.106342	0.999933	ENSMUSG00000006204	5430419D17Rik
TC0200000759.mm.2	10	-0.214094	7.42148	-1.70636	0.106376	0.999933	ENSMUSG00000052248	Zeb2os
TC0600002305.mm.2	10	0.221783	4.44629	1.70632	0.106383	0.999933	ENSMUSG00000043496	Tril
TC1800000610.mm.2	10	-0.267946	9.02561	-1.70426	0.106774	0.999933	ENSMUSG00000054072	Iigp1
TC1500000072.mm.2	10	-0.258626	3.69489	-1.70414	0.106796	0.999933	ENSMUSG00000072664	Ugt3a1
TC0Y00000423.mm.2	10	-0.304673	3.87258	-1.70352	0.106915	0.999933	ENSMUSG00000096898,ENSMUSG00000095634,ENSMUSG00000094575,ENSMUSG00000093950	Gm20867,Gm20816,Gm20738,Gm20823
TC0X00002307.mm.2	10	-0.22477	9.21553	-1.70341	0.106935	0.999933	ENSMUSG00000062949,ENSMUSG00000108408	Atp11c
TC0200003834.mm.2	10	-0.269251	5.00138	-1.703	0.107014	0.999933	ENSMUSG00000027004	Frzb
TC1300001698.mm.2	10	0.197386	4.04301	1.7029	0.107033	0.999933	ENSMUSG00000021348	Prl7d1
TC1700000935.mm.2	10	0.221138	8.29799	1.70247	0.107115	0.999933	ENSMUSG00000071068,ENSMUSG00000116153	Treml2
TC1000000809.mm.2	10	0.18322	7.94638	1.70215	0.107176	0.999933	ENSMUSG00000020308	Tpgs1
TC0100001459.mm.2	10	-0.201779	10.2517	-1.70198	0.107208	0.999933	ENSMUSG00000040423	Rc3h1
TC0500000810.mm.2	10	0.257194	4.93143	1.70178	0.107246	0.999933	ENSMUSG00000029282	Amtn
TC1100001875.mm.2	10	0.231665	9.65114	1.70163	0.107274	0.999933	ENSMUSG00000034714	Ttyh2
TC0800000932.mm.2	10	0.273245	8.62905	1.70068	0.107457	0.999933	ENSMUSG00000005481	Ddx39
TC0300002735.mm.2	10	-0.224131	5.90153	-1.70052	0.107487	0.999933	ENSMUSG00000048997	Atxn7l2
TC0700004281.mm.2	10	-0.209396	10.7869	-1.70044	0.107502	0.999933	ENSMUSG00000032637	Atxn2l
TC0500002962.mm.2	10	0.223042	4.36547	1.70035	0.107519	0.999933	ENSMUSG00000091450	Vmn2r11
TC0900001570.mm.2	10	0.226695	7.06491	1.69994	0.107597	0.999933	ENSMUSG00000038775	Vill
TC0100001177.mm.2	10	-0.205769	8.8362	-1.69917	0.107745	0.999933	ENSMUSG00000026433	Rab29
TC0100001260.mm.2	10	-0.28055	6.26547	-1.69905	0.107767	0.999933	ENSMUSG00000026407	Cacna1s
TC0700002158.mm.2	10	-0.225942	4.90439	-1.69881	0.107813	0.999933	NA	D630041G03Rik
TC0Y00000032.mm.2	10	-0.338634	3.84261	-1.69881	0.107815	0.999933	NA	NA
TC0Y00000046.mm.2	10	-0.338634	3.84261	-1.69881	0.107815	0.999933	NA	NA
TC0100003422.mm.2	10	0.222475	5.43449	1.69826	0.10792	0.999933	ENSMUSG00000026576	Atp1b1
TC0300001154.mm.2	10	-0.20568	3.91134	-1.69783	0.108003	0.999933	ENSMUSG00000049565	Aknad1
TC1300000786.mm.2	10	0.230901	8.50481	1.69778	0.108011	0.999933	NA	NA
TC0X00002565.mm.2	10	0.183633	4.19039	1.69732	0.1081	0.999933	NA	Gm41
TC1000001605.mm.2	10	-0.241889	9.98045	-1.69718	0.108128	0.999933	ENSMUSG00000025373	Rnf41
TC1700001704.mm.2	10	0.210114	7.3898	1.6968	0.108201	0.999933	ENSMUSG00000015579	Nkx2-5
TC1200001030.mm.2	10	0.241182	7.53397	1.69639	0.108279	0.999933	ENSMUSG00000064215	Ifi27
TC0800002843.mm.2	10	-0.239499	6.31524	-1.6957	0.108412	0.999933	ENSMUSG00000035237	Lcat
TC0300001114.mm.2	10	-0.243835	6.04922	-1.69513	0.108521	0.999933	ENSMUSG00000042861	Kcna10
TC1400002008.mm.2	10	0.314673	5.05514	1.69462	0.10862	0.999933	NA	NA
TC0100003304.mm.2	10	-0.220152	8.87776	-1.69422	0.108697	0.999933	ENSMUSG00000026469	Xpr1
TC1200000829.mm.2	10	0.216574	9.26712	1.69293	0.108947	0.999933	ENSMUSG00000004788	Eif2b2
TC0600002174.mm.2	10	0.298616	5.77332	1.69285	0.108962	0.999933	ENSMUSG00000071494	Olfr455
TC1600001838.mm.2	10	-0.263025	7.54104	-1.69217	0.109095	0.999933	ENSMUSG00000047141	Zfp654
TC0400002391.mm.2	10	-0.282424	7.24785	-1.69192	0.109143	0.999933	ENSMUSG00000028295	Smim8
TC1900001073.mm.2	10	0.334671	7.94447	1.69136	0.109251	0.999933	ENSMUSG00000071654	Uqcc3
TC1600002142.mm.2	10	0.19289	6.44765	1.69132	0.109259	0.999933	ENSMUSG00000000157	Itgb2l
TC0X00002182.mm.2	10	0.220696	3.64034	1.69124	0.109273	0.999933	ENSMUSG00000048173	Olfr1324
TC1100001158.mm.2	10	0.1958	8.2023	1.69105	0.109312	0.999933	ENSMUSG00000002058	Unc119
TC0100003483.mm.2	10	0.394829	8.12889	1.691	0.109321	0.999933	ENSMUSG00000026688	Mgst3
TC0500000353.mm.2	10	0.259422	5.80774	1.69051	0.109416	0.999933	ENSMUSG00000011034	Slc5a1
TC1600001922.mm.2	10	0.246183	6.88145	1.68996	0.109523	0.999933	ENSMUSG00000048490	Nrip1
TC0800001289.mm.2	10	-0.229494	6.25854	-1.68841	0.109824	0.999933	ENSMUSG00000038872	Zfhx3
TC1600000966.mm.2	10	-0.283286	4.27976	-1.68662	0.110174	0.999933	ENSMUSG00000022931,NA	Krtap15,4930553J12Rik
TC0400002136.mm.2	10	-0.196611	5.43065	-1.68618	0.11026	0.999933	ENSMUSG00000028236	Sdr16c5
TC1000002356.mm.2	10	0.306357	6.70458	1.68611	0.110273	0.999933	ENSMUSG00000003923	Tfam
TC0700000560.mm.2	10	0.23162	5.84584	1.68597	0.110301	0.999933	NA	NA
TC0900000976.mm.2	10	0.267696	5.32893	1.68564	0.110364	0.999933	ENSMUSG00000032216	Nedd4
TC1400002831.mm.2	10	0.253896	8.24981	1.68552	0.11039	0.999933	ENSMUSG00000089682	Bcl2l2
TC1000001455.mm.2	10	0.224303	3.95811	1.68546	0.110401	0.999933	NA	NA
TC0400002638.mm.2	10	0.201831	6.81287	1.68494	0.110503	0.999933	ENSMUSG00000028307	Aldob
TC0800001862.mm.2	10	0.252283	5.26664	1.68488	0.110513	0.999933	ENSMUSG00000031478	Nek3
TC0300000784.mm.2	10	-0.24729	9.46725	-1.68457	0.110576	0.999933	ENSMUSG00000027937	Jtb
TC0500003012.mm.2	10	0.215873	6.08182	1.68443	0.110602	0.999933	ENSMUSG00000097767	Miat
TC0500002394.mm.2	10	0.278336	4.60047	1.68361	0.110762	0.999933	ENSMUSG00000029167	Ppargc1a
TC1000003114.mm.2	10	0.26965	5.68398	1.68302	0.11088	0.999933	ENSMUSG00000047492	Inhbe
TC0700000354.mm.2	10	-0.264073	4.34484	-1.68289	0.110905	0.999933	ENSMUSG00000094602	Vmn1r169
TC0800003186.mm.2	10	0.225673	5.82446	1.68252	0.110976	0.999933	ENSMUSG00000060212	Pcnx2
TC0400002510.mm.2	10	-0.242406	4.82512	-1.68232	0.111016	0.999933	ENSMUSG00000050141	Fam205c
TC1400002578.mm.2	10	-0.258527	5.49553	-1.68218	0.111044	0.999933	ENSMUSG00000055639	Dach1
TC0400001143.mm.2	10	0.276864	6.28067	1.68218	0.111045	0.999933	ENSMUSG00000048351	Coa7
TC1900001709.mm.2	10	-0.301644	8.87555	-1.68178	0.111123	0.999933	ENSMUSG00000035173	Ccdc186
TC1700002811.mm.2	10	0.29855	9.30061	1.68177	0.111125	0.999933	ENSMUSG00000024327	Slc39a7
TC1400000465.mm.2	10	0.31019	7.07115	1.68174	0.111131	0.999933	NA	NA
TC0500003220.mm.2	10	-0.194918	11.0409	-1.6817	0.111139	0.999933	ENSMUSG00000029472	Anapc5
TC0500002078.mm.2	10	0.208821	9.9582	1.68164	0.11115	0.999933	ENSMUSG00000028959	Fastk
TC1900000806.mm.2	10	0.208742	5.67953	1.6815	0.111179	0.999933	ENSMUSG00000035283	Adrb1
TC1500001728.mm.2	10	0.278877	8.72083	1.68112	0.111253	0.999933	ENSMUSG00000075602	Ly6a
TC0500001464.mm.2	10	0.256787	7.78283	1.68014	0.111446	0.999933	ENSMUSG00000029482	Aacs
TC0400002403.mm.2	10	0.196388	9.92652	1.67966	0.11154	0.999933	ENSMUSG00000028300	C9orf72
TC0700000551.mm.2	10	0.31781	5.77018	1.67899	0.111672	0.999933	NA	Gm5113
TC0300002284.mm.2	10	-0.241955	10.9789	-1.67884	0.111703	0.999933	ENSMUSG00000015852	Fcrls
TC1700001861.mm.2	10	-0.261871	3.82105	-1.67871	0.111728	0.999933	ENSMUSG00000023350	Phf8-ps
TC0800000104.mm.2	10	0.252034	6.43545	1.67814	0.111841	0.999933	ENSMUSG00000047935	Sox1ot
TC1000003146.mm.2	10	0.184432	6.18885	1.67808	0.111854	0.999933	ENSMUSG00000039824	Myl6b
TC1900001096.mm.2	10	0.286434	8.2498	1.67804	0.111862	0.999933	ENSMUSG00000024742	Fen1
TC0600003176.mm.2	10	-0.195474	4.6976	-1.67801	0.111866	0.999933	ENSMUSG00000030350	Prmt8
TC0700001525.mm.2	10	0.203987	5.51592	1.67789	0.11189	0.999933	ENSMUSG00000073926	Olfr653
TC1800000457.mm.2	10	-0.206782	9.16593	-1.67777	0.111915	0.999933	ENSMUSG00000024472	Dcp2
TC1200000624.mm.2	10	0.206285	7.18546	1.67742	0.111984	0.999933	ENSMUSG00000034501	Pcnx4
TC0300000322.mm.2	10	0.209686	6.81682	1.67716	0.112036	0.999933	ENSMUSG00000025764	Jade1
TC0500001240.mm.2	10	0.272064	9.46675	1.67686	0.112095	0.999933	ENSMUSG00000041827	Oasl1
TC1500001887.mm.2	10	0.336323	5.36485	1.67657	0.112152	0.999933	ENSMUSG00000089837,ENSMUSG00000089715,ENSMUSG00000022421	Npcd,Cbx6,Nptxr
TC1600000957.mm.2	10	-0.196414	3.78956	-1.67544	0.112376	0.999933	ENSMUSG00000025610	Map3k7cl
TC1000001743.mm.2	10	0.212223	7.47691	1.67536	0.112393	0.999933	ENSMUSG00000050994	Adgb
TC0300002731.mm.2	10	0.222044	10.3659	1.67466	0.112532	0.999933	ENSMUSG00000000001	Gnai3
TC0Y00000033.mm.2	10	-0.222011	3.87719	-1.67446	0.112572	0.999933	NA	NA
TC0Y00000048.mm.2	10	-0.222011	3.87719	-1.67446	0.112572	0.999933	NA	NA
TC0800000968.mm.2	10	0.239947	8.51979	1.67346	0.112771	0.999933	ENSMUSG00000003824	Syce2
TC1900000250.mm.2	10	-0.243443	3.90976	-1.67319	0.112825	0.999933	ENSMUSG00000063683	Glyat
TC0100001204.mm.2	10	0.274796	7.15073	1.67306	0.112851	0.999933	ENSMUSG00000041757	Plekha6
TC0100002187.mm.2	10	0.243971	8.56362	1.67251	0.11296	0.999933	ENSMUSG00000026121	Sema4c
TC0600002518.mm.2	10	0.225045	8.1781	1.67182	0.113097	0.999933	ENSMUSG00000053128	Rnf26
TC0900000446.mm.2	10	0.219329	4.57262	1.67149	0.113165	0.999933	ENSMUSG00000101963	1700001J11Rik
TC1200001366.mm.2	10	0.239888	6.77431	1.67131	0.1132	0.999933	ENSMUSG00000020635	Fkbp1b
TC1600001399.mm.2	10	-0.238458	5.00961	-1.67113	0.113237	0.999933	ENSMUSG00000047531	Rtp2
TC1500001997.mm.2	10	0.241851	4.4478	1.67089	0.113285	0.999933	ENSMUSG00000022432	Smc1b
TC0600003537.mm.2	10	-0.298279	4.12705	-1.67087	0.113288	0.999933	ENSMUSG00000046080	Clec9a
TC1500000474.mm.2	10	-0.292949	3.88383	-1.67046	0.11337	0.999933	NA	NA
TC0600002148.mm.2	10	-0.212008	4.28102	-1.67024	0.113415	0.999933	NA	NA
TC0300002058.mm.2	10	0.222278	3.65631	1.67004	0.113454	0.999933	ENSMUSG00000095128	Gm5709
TC1200001022.mm.2	10	-0.218642	6.72273	-1.66922	0.113619	0.999933	ENSMUSG00000043319	Cox8c
TC0300000139.mm.2	10	-0.23494	8.94014	-1.6692	0.113623	0.999933	ENSMUSG00000002428	Hltf
TC0100000253.mm.2	10	0.271434	10.3222	1.669	0.113664	0.999933	ENSMUSG00000061518	Cox5b
TC1200000810.mm.2	10	-0.229831	4.45398	-1.66886	0.113691	0.999933	ENSMUSG00000057265	Bbof1
TC0X00002199.mm.2	10	-0.284352	5.60609	-1.66883	0.113696	0.999933	ENSMUSG00000062184	Hs6st2
TC1500000670.mm.2	10	0.229768	8.03983	1.66793	0.113878	0.999933	ENSMUSG00000068206	Pick1
TC0400000092.mm.2	10	0.263526	7.19661	1.66763	0.113938	0.999933	ENSMUSG00000028214	Gem
TC1200000883.mm.2	10	0.203962	4.03863	1.66749	0.113967	0.999933	ENSMUSG00000079031,ENSMUSG00000092019	BB287469,Gm4027
TC1600001735.mm.2	10	0.235802	5.65497	1.66715	0.114033	0.999933	ENSMUSG00000064310	Zpld1
TC1300000076.mm.2	10	0.19476	5.41155	1.66696	0.114073	0.999933	NA	NA
TC1200001269.mm.2	10	-0.240886	6.57015	-1.6667	0.114125	0.999933	ENSMUSG00000072825,ENSMUSG00000115972	Cep170b
TC0200003811.mm.2	10	-0.227681	8.87257	-1.66634	0.114198	0.999933	ENSMUSG00000042272	Sestd1
TC0100001496.mm.2	10	-0.409482	6.10675	-1.66632	0.114202	0.999933	ENSMUSG00000026581	Sell
TC0100003416.mm.2	10	0.300896	6.1777	1.66625	0.114215	0.999933	ENSMUSG00000041406	BC055324
TC1700000356.mm.2	10	0.279357	7.44441	1.66622	0.114221	0.999933	ENSMUSG00000024160	Spsb3
TC1500000034.mm.2	10	-0.199253	3.36651	-1.66616	0.114234	0.999933	ENSMUSG00000022149	C9
TC0300002151.mm.2	10	0.201761	4.96025	1.66599	0.114268	0.999933	ENSMUSG00000027790	Sis
TC0700000385.mm.2	10	0.222731	6.04402	1.66588	0.11429	0.999933	ENSMUSG00000064264	Zfp428
TC0X00001243.mm.2	10	0.208794	4.31659	1.66561	0.114344	0.999933	ENSMUSG00000062791	Gm382
TC1500001644.mm.2	10	0.196797	4.35389	1.66509	0.114451	0.999933	ENSMUSG00000072511	Hhla1
TC1400000277.mm.2	10	-0.20886	8.73003	-1.66504	0.11446	0.999933	ENSMUSG00000040651	Tasor
TC0200001071.mm.2	10	0.215904	7.7263	1.66487	0.114495	0.999933	ENSMUSG00000068859	Sp9
TC0500001253.mm.2	10	-0.249368	10.404	-1.66434	0.114601	0.999933	ENSMUSG00000041733	Coq5
TC1600000667.mm.2	10	-0.186847	5.93291	-1.66416	0.114637	0.999933	ENSMUSG00000022665	Ccdc80
TC0600002412.mm.2	10	0.194579	3.3524	1.66406	0.114658	0.999933	ENSMUSG00000062905	Vmn1r32
TC0600001508.mm.2	10	-0.222483	5.13521	-1.66396	0.114679	0.999933	ENSMUSG00000001517,ENSMUSG00000079304	Foxm1,Tex52
TC1400000950.mm.2	10	-0.260392	5.57229	-1.66367	0.114736	0.999933	NA	Gm5464
TC0500000334.mm.2	10	0.214665	9.14123	1.66337	0.114798	0.999933	ENSMUSG00000029135	Fosl2
TC1700000930.mm.2	10	-0.227117	4.99334	-1.66296	0.114881	0.999933	ENSMUSG00000021545	1700067P10Rik
TC0100000878.mm.2	10	0.1947	9.60219	1.66277	0.114919	0.999933	ENSMUSG00000034432	Cops8
TC0700003415.mm.2	10	0.257599	8.37808	1.66274	0.114925	0.999933	ENSMUSG00000070520	Nsmce3
TC1800001206.mm.2	10	-0.23825	5.05608	-1.66267	0.114939	0.999933	ENSMUSG00000050304	Slc25a2
TC0400001217.mm.2	10	0.446739	7.76191	1.66249	0.114975	0.999933	ENSMUSG00000028716	Pdzk1ip1
TC1000000580.mm.2	10	0.246938	6.12878	1.66236	0.115003	0.999933	ENSMUSG00000020081	Tacr2
TC0400001841.mm.2	10	0.195064	4.87085	1.66221	0.115032	0.999933	ENSMUSG00000073724	Pramel4
TC0500002958.mm.2	10	0.207859	3.71438	1.66174	0.115128	0.999933	ENSMUSG00000091624	Vmn2r9
TC1500000407.mm.2	10	-0.189785	8.09242	-1.66124	0.11523	0.999933	ENSMUSG00000022364	Tbc1d31
TC1200000523.mm.2	10	-0.24461	9.11979	-1.66114	0.115249	0.999933	ENSMUSG00000035614	Togaram1
TC1300000445.mm.2	10	0.272506	6.07734	1.66089	0.1153	0.999933	ENSMUSG00000039004	Bmp6
TC0X00002833.mm.2	10	-0.231775	3.62153	-1.66068	0.115342	0.999933	ENSMUSG00000033737	Fndc3c1
TC1300000833.mm.2	10	0.242068	5.48175	1.6602	0.115441	0.999933	ENSMUSG00000064063	BC048507
TC1700000560.mm.2	10	0.216817	4.65825	1.66018	0.115444	0.999933	ENSMUSG00000117872	A530088E08Rik
TC1400000798.mm.2	10	0.232865	4.55803	1.65997	0.115487	0.999933	ENSMUSG00000068289	Cma2
TC1100004294.mm.2	10	0.212022	8.24149	1.65947	0.11559	0.999933	ENSMUSG00000017286,ENSMUSG00000049396	Glod4,Gemin4
TC0900001339.mm.2	10	-0.303628	9.33586	-1.65877	0.115731	0.999933	ENSMUSG00000045322	Tlr9
TC1000003174.mm.2	10	0.214136	3.54031	1.65824	0.115839	0.999933	ENSMUSG00000050198	Olfr768
TC0900002936.mm.2	10	0.218452	8.33339	1.65784	0.115921	0.999933	ENSMUSG00000032475	Nck1
TC1400002608.mm.2	10	0.234508	4.59263	1.6576	0.11597	0.999933	ENSMUSG00000072294	Klf12
TC0900001391.mm.2	10	0.305364	7.69835	1.65724	0.116044	0.999933	ENSMUSG00000070284	Gmppb
TC0700000263.mm.2	10	0.245259	4.65498	1.65712	0.116068	0.999933	ENSMUSG00000030366	Ceacam12
TC1400001153.mm.2	10	-0.20817	8.35948	-1.657	0.116092	0.999933	ENSMUSG00000022064	Pibf1
TC0400004157.mm.2	10	-0.276233	6.37646	-1.65649	0.116196	0.999933	ENSMUSG00000029072	Tas1r3
TC0300001055.mm.2	10	0.327193	4.63171	1.65636	0.116224	0.999933	ENSMUSG00000027849	Syt6
TC1000002433.mm.2	10	0.219352	5.25833	1.65604	0.116288	0.999933	ENSMUSG00000096380	Gm19668
TC1600001130.mm.2	10	-0.210265	5.39769	-1.65603	0.116292	0.999933	ENSMUSG00000022519	Srl
TC0700004604.mm.2	10	0.235277	6.53518	1.65587	0.116323	0.999933	ENSMUSG00000031078	Cttn
TC1100000629.mm.2	10	-0.262446	7.70089	-1.6557	0.116359	0.999933	ENSMUSG00000037533	Rapgef6
TC0300001610.mm.2	10	-0.272308	4.48265	-1.655	0.116501	0.999933	ENSMUSG00000040329	Il7
TC0900001372.mm.2	10	-0.206574	4.4652	-1.65424	0.116658	0.999933	ENSMUSG00000010044	Zmynd10
TC0X00000061.mm.2	10	-0.265143	7.09413	-1.65391	0.116726	0.999933	ENSMUSG00000031145	Prickle3
TC0600001560.mm.2	10	0.22557	3.51915	1.65354	0.116802	0.999933	ENSMUSG00000059382	Tas2r120
TC1_GL456221_random00000019.mm.2	10	0.299221	5.38561	1.65346	0.116818	0.999933	ENSMUSG00000062783	Csprs
TC0500003728.mm.2	10	-0.226816	9.6583	-1.65331	0.116848	0.999933	ENSMUSG00000029190	D5Ertd579e
TC1600002171.mm.2	10	-0.260314	4.1942	-1.65256	0.117004	0.999933	ENSMUSG00000022803	Popdc2
TC1900000634.mm.2	10	-0.235804	11.1318	-1.65217	0.117083	0.999933	ENSMUSG00000025192	Entpd7
TC0400003929.mm.2	10	-0.330682	4.64832	-1.65198	0.117122	0.999933	ENSMUSG00000059218	Gm13084
TC1700001378.mm.2	10	0.275192	6.68372	1.65193	0.117134	0.999933	ENSMUSG00000015659	Serac1
TC1500000119.mm.2	10	0.307671	4.12959	1.65181	0.117157	0.999933	ENSMUSG00000025370	Cdh9
TC0200003899.mm.2	10	0.254621	3.76536	1.65136	0.11725	0.999933	ENSMUSG00000075215	Olfr1000
TC1900000683.mm.2	10	0.273202	7.36334	1.65043	0.117443	0.999933	ENSMUSG00000015176	Nolc1
TC0500002981.mm.2	10	0.373777	7.83593	1.65023	0.117484	0.999933	ENSMUSG00000033434	Gtpbp6
TC0100002338.mm.2	10	0.271287	5.31994	1.6502	0.11749	0.999933	ENSMUSG00000042807	Hecw2
TC0300002491.mm.2	10	-0.22751	4.67297	-1.64993	0.117545	0.999933	ENSMUSG00000038526	Car14
TC0700000074.mm.2	10	0.214378	6.1163	1.64966	0.117601	0.999933	ENSMUSG00000053367	Epp13
TC1100001928.mm.2	10	0.240466	5.23409	1.64917	0.117703	0.999933	ENSMUSG00000020793	Galr2
TC0800002872.mm.2	10	0.213138	8.66705	1.6491	0.117717	0.999933	NA	NA
TC0600001136.mm.2	10	-0.236329	10.5644	-1.64892	0.117755	0.999933	ENSMUSG00000035158	Mitf
TC1000001595.mm.2	10	-0.293685	4.05746	-1.64863	0.117814	0.999933	ENSMUSG00000047631	Apof
TC0200005464.mm.2	10	0.235707	6.94628	1.64846	0.117849	0.999933	ENSMUSG00000026921,ENSMUSG00000065540	Egfl7,Mir126a
TC1200002511.mm.2	10	0.325021	8.66764	1.64796	0.117952	0.999933	ENSMUSG00000025321	Itgb8
TC1300000383.mm.2	10	-0.224761	9.57477	-1.64791	0.117963	0.999933	ENSMUSG00000046949	Nqo2
TC1200000564.mm.2	10	-0.189839	7.35631	-1.64737	0.118074	0.999933	ENSMUSG00000097061	9330151L19Rik
TC1100001021.mm.2	10	0.223575	5.57058	1.6473	0.118089	0.999933	ENSMUSG00000112920,ENSMUSG00000062128	Spata22,Olfr20
TC0X00002805.mm.2	10	0.228623	5.00785	1.64718	0.118115	0.999933	ENSMUSG00000031224	Magee2
TC0400003742.mm.2	10	-0.340118	9.84039	-1.64662	0.11823	0.999933	ENSMUSG00000037306	Man1c1
TC0900002171.mm.2	10	0.214904	4.34461	1.6465	0.118256	0.999933	ENSMUSG00000047880	Cxcr5
TC1400002093.mm.2	10	0.213562	7.49669	1.64633	0.11829	0.999933	ENSMUSG00000002329	Mdp1
TC1300001531.mm.2	10	-0.210626	3.38638	-1.64605	0.118348	0.999933	ENSMUSG00000045474	Olfr1368
TC1500001023.mm.2	10	0.200064	7.78907	1.64595	0.11837	0.999933	ENSMUSG00000023019	Gpd1
TC1500001835.mm.2	10	-0.23999	6.22782	-1.64588	0.118384	0.999933	ENSMUSG00000022440	C1qtnf6
TC0100003679.mm.2	10	0.381639	6.35965	1.64564	0.118435	0.999933	ENSMUSG00000038776	Ephx1
TC1100003061.mm.2	10	-0.291385	8.52378	-1.6456	0.118442	0.999933	ENSMUSG00000005198	Polr2a
TC0X00002938.mm.2	10	0.22453	9.79729	1.64552	0.11846	0.999933	NA	NA
TC0800001834.mm.2	10	0.313883	5.34776	1.64545	0.118475	0.999933	ENSMUSG00000071165	Gm6040
TC0700002956.mm.2	10	0.198723	7.33574	1.64526	0.118513	0.999933	ENSMUSG00000012777	Acp4
TC0400000739.mm.2	10	0.289656	6.33667	1.64504	0.118559	0.999933	ENSMUSG00000051675	Trim32
TC0300002820.mm.2	10	-0.26912	6.051	-1.64492	0.118584	0.999933	ENSMUSG00000044667	Plppr4
TC0200002272.mm.2	10	0.200383	5.94059	1.6449	0.118588	0.999933	ENSMUSG00000027463	Slc52a3
TC0X00003213.mm.2	10	0.262224	4.2086	1.64458	0.118656	0.999933	ENSMUSG00000094577,ENSMUSG00000096867,ENSMUSG00000094802	4921511M17Rik,Gm10057,Samt1
TC0700003818.mm.2	10	0.25966	8.92044	1.64442	0.118687	0.999933	ENSMUSG00000030718	Ppme1
TC1000002531.mm.2	10	0.215955	6.4682	1.64431	0.11871	0.999933	ENSMUSG00000034958	Atcay
TC1500001345.mm.2	10	0.259244	10.4589	1.64425	0.118724	0.999933	ENSMUSG00000058600,NA	Rpl30,Gm12191
TC1000003221.mm.2	10	-0.347185	5.03881	-1.64418	0.118738	0.999933	ENSMUSG00000069456	Rdh16
TC0200000697.mm.2	10	-0.204607	8.06305	-1.64393	0.11879	0.999933	ENSMUSG00000000247	Lhx2
TC0100003301.mm.2	10	-0.354388	7.01597	-1.64383	0.118812	0.999933	ENSMUSG00000026471	Mr1
TC0900000154.mm.2	10	0.315594	3.39052	1.64376	0.118827	0.999933	ENSMUSG00000094678	Olfr857
TC0300001587.mm.2	10	-0.237201	4.76102	-1.64374	0.118829	0.999933	ENSMUSG00000028175	Depdc1a
TC0500001006.mm.2	10	0.225994	6.72955	1.64324	0.118934	0.999933	ENSMUSG00000034573	Ptpn13
TC0100001703.mm.2	10	0.320713	4.92774	1.64323	0.118937	0.999933	ENSMUSG00000026490	Cdc42bpa
TC1900000312.mm.2	10	0.202667	7.30018	1.64298	0.118989	0.999933	ENSMUSG00000039126	Prune2
TC0200004318.mm.2	10	-0.179778	3.42197	-1.64265	0.119058	0.999933	ENSMUSG00000074966	Olfr1275
TC0200000406.mm.2	10	0.217844	10.1943	1.64256	0.119076	0.999933	ENSMUSG00000026965	Anapc2
TC0900000344.mm.2	10	0.213086	4.02549	1.64249	0.11909	0.999933	ENSMUSG00000023093	Pate12
TC1100002772.mm.2	10	0.201668	10.6195	1.6414	0.119319	0.999933	ENSMUSG00000018340	Anxa6
TC0900001045.mm.2	10	0.229219	5.91511	1.64136	0.119327	0.999933	ENSMUSG00000023333	Gcm1
TC1000000053.mm.2	10	-0.213737	9.07979	-1.64095	0.119413	0.999933	ENSMUSG00000015757	Ppil4
TC0400003489.mm.2	10	0.210989	8.14946	1.64031	0.119546	0.999933	ENSMUSG00000028648,NA	Ndufs5,BC002163
TC1600000644.mm.2	10	0.243345	5.72473	1.64019	0.119571	0.999933	ENSMUSG00000022705	Drd3
TC1000001561.mm.2	10	-0.22948	10.4891	-1.64014	0.119583	0.999933	ENSMUSG00000025404	R3hdm2
TC1000000037.mm.2	10	0.262431	6.57524	1.6389	0.119842	0.999933	NA	Gm3213
TC0400003360.mm.2	10	0.200964	7.98569	1.6384	0.119947	0.999933	NA	Btbd19
TC0900000140.mm.2	10	0.224977	3.50878	1.63831	0.119966	0.999933	ENSMUSG00000062868	Olfr830
TC1700001638.mm.2	10	0.251242	8.02608	1.63808	0.120015	0.999933	ENSMUSG00000040688	Tbl3
TC0X00003067.mm.2	10	0.201189	7.55465	1.63806	0.12002	0.999933	ENSMUSG00000031433	Rbm41
TC0800000176.mm.2	10	0.240659	5.08737	1.63802	0.120027	0.999933	ENSMUSG00000052554	Defb34
TC0300000809.mm.2	10	0.292556	10.8058	1.63777	0.12008	0.999933	ENSMUSG00000001025	S100a6
TC0700003691.mm.2	10	-0.193199	3.68791	-1.63724	0.120192	0.999933	ENSMUSG00000055610	Olfr307
TC0500002882.mm.2	10	-0.195133	10.3786	-1.63719	0.120201	0.999933	ENSMUSG00000029311	Hsd17b11
TC0500000806.mm.2	10	0.216635	3.77125	1.6362	0.120412	0.999933	ENSMUSG00000029280	Smr3a
TC1900000703.mm.2	10	-0.187603	9.31449	-1.63605	0.120441	0.999933	ENSMUSG00000025034	Trim8
TC0800000011.mm.2	10	0.223997	7.38192	1.63597	0.12046	0.999933	ENSMUSG00000004565	Pnpla6
TC0400001770.mm.2	10	0.203038	7.14706	1.63536	0.120588	0.999933	ENSMUSG00000028927	Padi2
TC0700001524.mm.2	10	-0.202904	5.18328	-1.63522	0.120618	0.999933	ENSMUSG00000073927	Olfr652
TC0800002429.mm.2	10	-0.18416	6.30308	-1.63519	0.120624	0.999933	ENSMUSG00000034845	Plvap
TC0600001591.mm.2	10	0.251013	6.5397	1.63503	0.120657	0.999933	ENSMUSG00000032652	Crebl2
TC1000000002.mm.2	10	-0.21643	6.73582	-1.63455	0.120759	0.999933	ENSMUSG00000040653	Ppp1r14c
TC0X00002236.mm.2	10	0.312445	5.84267	1.63419	0.120836	0.999933	ENSMUSG00000036022	Fam122b
TC0500000455.mm.2	10	0.194225	5.73171	1.63419	0.120836	0.999933	NA	NA
TC0500001645.mm.2	10	-0.259827	7.78065	-1.6341	0.120855	0.999933	ENSMUSG00000036968	Cnpy4
TC0Y00000500.mm.2	10	-0.315195	4.28768	-1.63353	0.120975	0.999933	ENSMUSG00000094729	Gm20747
TC0700001802.mm.2	10	0.218422	7.91638	1.63349	0.120983	0.999933	ENSMUSG00000030727	Rabep2
TC1800001196.mm.2	10	0.202206	5.27361	1.633	0.121087	0.999933	ENSMUSG00000044719	E230025N22Rik
TC1700000596.mm.2	10	-0.207383	6.70808	-1.63259	0.121175	0.999933	ENSMUSG00000092349	Smim40
TC0Y00000029.mm.2	10	0.211436	3.84005	1.63236	0.121224	0.999933	ENSMUSG00000095520	Gm20877
TC1100000500.mm.2	10	0.260122	8.96862	1.63202	0.121295	0.999933	ENSMUSG00000020346	Mgat1
TC0600002109.mm.2	10	-0.231484	11.6575	-1.63185	0.121331	0.999933	ENSMUSG00000061436	Hipk2
TC1500000695.mm.2	10	0.288511	4.89461	1.63111	0.121489	0.999933	ENSMUSG00000042428	Mgat3
TC0X00003359.mm.2	10	-0.228674	10.3761	-1.63104	0.121502	0.999933	ENSMUSG00000040522	Tlr8
TC0500000363.mm.2	10	-0.228584	10.146	-1.63083	0.121546	0.999933	ENSMUSG00000057406	Nsd2
TC1100001504.mm.2	10	0.338012	5.56895	1.63068	0.12158	0.999933	ENSMUSG00000057058	Skap1
TC0800000981.mm.2	10	0.217335	8.86383	1.63059	0.121599	0.999933	ENSMUSG00000060038	Dhps
TC1200002272.mm.2	10	0.207431	8.31279	1.6304	0.12164	0.999933	ENSMUSG00000060807	Serpina6
TC1700000522.mm.2	10	-0.251235	4.11213	-1.62966	0.121797	0.999933	ENSMUSG00000033826	Dnah8
TC1900001398.mm.2	10	-0.194189	10.6741	-1.62948	0.121834	0.999933	ENSMUSG00000013662	Atad1
TC0X00001667.mm.2	10	0.249798	6.45918	1.62944	0.121843	0.999933	ENSMUSG00000031380	Vegfd
TC1100002737.mm.2	10	-0.223489	4.53282	-1.6293	0.121873	0.999933	ENSMUSG00000000869	Il4
TC0700003581.mm.2	10	0.231587	8.98267	1.62925	0.121883	0.999933	ENSMUSG00000030541	Idh2
TC0600001450.mm.2	10	0.235035	9.50206	1.62924	0.121886	0.999933	ENSMUSG00000030335	Mrpl51
TC0700001589.mm.2	10	-0.228308	4.58409	-1.62879	0.121981	0.999933	ENSMUSG00000096151	Olfr477
TC0900003339.mm.2	10	-0.264371	7.77621	-1.62862	0.122017	0.999933	ENSMUSG00000037971	1110032A03Rik
TC0200001654.mm.2	10	0.237701	5.1145	1.62817	0.122113	0.999933	ENSMUSG00000057149	Olfr1301
TC1500001054.mm.2	10	-0.241456	4.6071	-1.62807	0.122134	0.999933	ENSMUSG00000023032	Slc4a8
TC0700004593.mm.2	10	-0.279264	7.96293	-1.62786	0.122181	0.999933	ENSMUSG00000037613	Tnfrsf23
TC1900001163.mm.2	10	0.316152	7.81086	1.62756	0.122245	0.999933	ENSMUSG00000039982	Dtx4
TC1200001070.mm.2	10	0.260807	7.99522	1.62673	0.122422	0.999933	ENSMUSG00000044715	Gskip
TC1900001773.mm.2	10	0.230153	4.60723	1.62647	0.122477	0.999933	NA	NA
TC0200001032.mm.2	10	0.292207	5.62715	1.62624	0.122527	0.999933	ENSMUSG00000027015	Cybrd1
TC0300001181.mm.2	10	0.198462	7.63221	1.62603	0.122571	0.999933	ENSMUSG00000033554	Dph5
TC1000002514.mm.2	10	0.278414	9.50009	1.62569	0.122644	0.999933	ENSMUSG00000035278	Plekhj1
TC1600002061.mm.2	10	-0.256054	8.65804	-1.62557	0.122671	0.999933	ENSMUSG00000022974	Paxbp1
TC0800002938.mm.2	10	-0.267809	5.88303	-1.62473	0.12285	0.999933	ENSMUSG00000033633	Clec18a
TC1300002619.mm.2	10	-0.249872	9.07783	-1.62468	0.122861	0.999933	ENSMUSG00000021693	Kif2a
TC0200005397.mm.2	10	-0.252579	6.64645	-1.62431	0.122941	0.999933	ENSMUSG00000039117	Taf4
TC0200004737.mm.2	10	-0.176207	8.04761	-1.62395	0.123018	0.999933	ENSMUSG00000038844	Kif16b
TC1300001371.mm.2	10	-0.205616	8.16979	-1.6239	0.123029	0.999933	ENSMUSG00000033799	Tasor2
TC0X00003079.mm.2	10	0.211302	5.00906	1.62354	0.123105	0.999933	ENSMUSG00000042386,ENSMUSG00000116391	Tex13b
TC1400001056.mm.2	10	0.233145	4.02001	1.62338	0.123139	0.999933	ENSMUSG00000021999	Cpb2
TC0600000091.mm.2	10	-0.201713	9.43736	-1.6232	0.123177	0.999933	ENSMUSG00000029571	Tmem106b
TC0300000950.mm.2	10	0.166724	6.9555	1.62312	0.123195	0.999933	NA	NA
TC1500002158.mm.2	10	0.206386	6.91186	1.62266	0.123296	0.999933	ENSMUSG00000022475	Hdac7
TC0900000177.mm.2	10	0.219482	8.71135	1.62231	0.12337	0.999933	ENSMUSG00000032171	Pin1
TC1600000788.mm.2	10	-0.222934	7.79632	-1.62227	0.123379	0.999933	ENSMUSG00000022912	Pros1
TC0900000081.mm.2	10	-0.220991	7.75768	-1.62225	0.123382	0.999933	ENSMUSG00000079084	Ccdc82
TC0700000399.mm.2	10	0.217588	11.0433	1.62206	0.123423	0.999933	NA	NA
TC0700000331.mm.2	10	0.28949	3.86691	1.62193	0.123453	0.999933	ENSMUSG00000095962,ENSMUSG00000094905,ENSMUSG00000095275,ENSMUSG00000094208,ENSMUSG00000095358	Vmn1r137,Vmn1r155,Vmn1r107,Vmn1r130,Vmn1r165
TC0700000336.mm.2	10	0.28949	3.86691	1.62193	0.123453	0.999933	ENSMUSG00000094905,ENSMUSG00000095275,ENSMUSG00000094208,ENSMUSG00000095962,ENSMUSG00000095358	Vmn1r155,Vmn1r107,Vmn1r130,Vmn1r137,Vmn1r165
TC0800001245.mm.2	10	0.296468	8.30316	1.62131	0.123585	0.999933	ENSMUSG00000031904	Slc7a6
TC1300000778.mm.2	10	0.263116	6.8183	1.62117	0.123615	0.999933	ENSMUSG00000021476	Habp4
TC0X00000088.mm.2	10	0.194281	6.35965	1.62112	0.123626	0.999933	ENSMUSG00000031170	Slc38a5
TC0600001398.mm.2	10	-0.226328	8.8536	-1.62101	0.123649	0.999933	ENSMUSG00000043832	Clec4a3
TC0200001294.mm.2	10	-0.254993	3.92183	-1.62072	0.123712	0.999933	ENSMUSG00000025838	Pramel6
TC1600000376.mm.2	10	-0.210331	8.01299	-1.61948	0.12398	0.999933	ENSMUSG00000022514	Il1rap
TC0600002554.mm.2	10	0.278127	8.86239	1.61948	0.123981	0.999933	ENSMUSG00000068335	Dok1
TC0500001525.mm.2	10	0.272919	7.15301	1.61943	0.12399	0.999933	ENSMUSG00000034110	Kctd7
TC1100004286.mm.2	10	0.243661	9.57455	1.61937	0.124004	0.999933	ENSMUSG00000020457	Drg1
TC0100000743.mm.2	10	-0.185446	8.61696	-1.61923	0.124034	0.999933	ENSMUSG00000079457,ENSMUSG00000062783	Gm7609
TC1200000799.mm.2	10	0.200514	5.18798	1.61922	0.124037	0.999933	ENSMUSG00000052392	Acot4
TC1000002233.mm.2	10	0.220062	6.04545	1.61903	0.124078	0.999933	ENSMUSG00000012819	Cdh23
TC0400003012.mm.2	10	0.256587	5.92485	1.61886	0.124115	0.999933	ENSMUSG00000078354	Ifna2
TC1800000990.mm.2	10	0.183991	7.81364	1.61869	0.124151	0.999933	ENSMUSG00000049411	Tmem241
TC1300000172.mm.2	10	0.235275	5.2925	1.61859	0.124172	0.999933	ENSMUSG00000108674	Olfr1359
TC1700002531.mm.2	10	0.263321	6.96788	1.61842	0.124209	0.999933	ENSMUSG00000058704	Memo1
TC0500003023.mm.2	10	0.198578	6.45085	1.61805	0.12429	0.999933	ENSMUSG00000072720	Myo18b
TC1700002308.mm.2	10	0.223148	6.64951	1.61804	0.124292	0.999933	ENSMUSG00000038781	Stap2
TC1700001887.mm.2	10	0.231463	7.09766	1.6178	0.124345	0.999933	ENSMUSG00000067370	B3galt4
TC0100000442.mm.2	10	0.181901	8.34168	1.61724	0.124465	0.999933	ENSMUSG00000026027	Stradb
TC1400000753.mm.2	10	0.238712	4.48158	1.61706	0.124505	0.999933	ENSMUSG00000072423	Psmb11
TC0700002171.mm.2	10	0.259624	5.37127	1.61682	0.124557	0.999933	ENSMUSG00000004371	Il11
TC1800001749.mm.2	10	0.215522	4.5485	1.6167	0.124583	0.999933	ENSMUSG00000024500	Ppp2r2b
TC1100003707.mm.2	10	0.240561	7.20611	1.61668	0.124586	0.999933	ENSMUSG00000020912	Krt12
TC0100001723.mm.2	10	0.208146	7.13776	1.61644	0.124639	0.999933	ENSMUSG00000038793	Lefty1
TC1200000604.mm.2	10	-0.231673	9.13024	-1.61626	0.124678	0.999933	ENSMUSG00000048118	Arid4a
TC0200002522.mm.2	10	-0.219715	5.19438	-1.61625	0.124681	0.999933	ENSMUSG00000017723	Wfdc2
TC1500001721.mm.2	10	-0.336751	4.00104	-1.61611	0.12471	0.999933	ENSMUSG00000068349	Gml
TC0X00002136.mm.2	10	-0.174367	4.16989	-1.61569	0.124803	0.999933	ENSMUSG00000045284	Dcaf12l1
TC1100000088.mm.2	10	0.235629	4.71882	1.61549	0.124845	0.999933	NA	NA
TC1900000961.mm.2	10	0.219592	7.71876	1.61522	0.124904	0.999933	ENSMUSG00000039148	Sart1
TC1900000276.mm.2	10	0.193719	2.99651	1.61475	0.125007	0.999933	ENSMUSG00000095484	Olfr1480
TC0200004241.mm.2	10	-0.261051	11.1046	-1.6146	0.125039	0.999933	ENSMUSG00000027177,ENSMUSG00000084516	Hipk3,Mir1902
TC0800000028.mm.2	10	0.281041	6.3419	1.61429	0.125106	0.999933	ENSMUSG00000011832	Evi5l
TC1800000884.mm.2	10	0.268353	7.19863	1.61392	0.125187	0.999933	ENSMUSG00000049090	Zadh2
TC1200002070.mm.2	10	-0.219821	8.12746	-1.61322	0.125339	0.999933	ENSMUSG00000042507	Elmsan1
TC0800003035.mm.2	10	-0.387536	4.071	-1.61315	0.125356	0.999933	ENSMUSG00000042269	Fam92b
TC0800003096.mm.2	10	-0.166904	7.02938	-1.61312	0.125363	0.999933	ENSMUSG00000001062	Vps9d1
TC0900000155.mm.2	10	-0.191996	3.08508	-1.61308	0.12537	0.999933	ENSMUSG00000058659	Olfr58
TC0400001863.mm.2	10	-0.180812	10.6591	-1.61277	0.125438	0.999933	ENSMUSG00000052912	Smarca5-ps
TC1300001794.mm.2	10	0.244002	9.08943	1.6126	0.125476	0.999933	ENSMUSG00000021417	Eci2
TC0M00000007.mm.2	10	0.186379	12.4245	1.6124	0.12552	0.999933	NA	NA
TC0900001128.mm.2	10	0.186457	6.37877	1.61231	0.125539	0.999933	ENSMUSG00000032420	Nt5e
TC0200000702.mm.2	10	0.222325	9.10396	1.61219	0.125566	0.999933	ENSMUSG00000026749	Nek6
TC0500001251.mm.2	10	0.28925	7.68762	1.61213	0.125577	0.999933	ENSMUSG00000060152	Pop5
TC0500003431.mm.2	10	0.208486	9.28149	1.61208	0.125588	0.999933	ENSMUSG00000037411	Serpine1
TC0700000559.mm.2	10	-0.218244	7.3911	-1.61204	0.125598	0.999933	ENSMUSG00000019737	Syne4
TC1400000347.mm.2	10	0.248799	7.47281	1.61178	0.125655	0.999933	ENSMUSG00000054051	Ercc6
TC1400001143.mm.2	10	-0.249068	4.74359	-1.61172	0.125667	0.999933	ENSMUSG00000034689	4921530L21Rik
TC1700002502.mm.2	10	0.24547	5.30458	1.61153	0.125709	0.999933	ENSMUSG00000044375	Pcare
TC0700001489.mm.2	10	0.201964	3.74557	1.61118	0.125787	0.999933	ENSMUSG00000073952	Olfr597
TC0600002494.mm.2	10	0.22493	8.40877	1.6108	0.125869	0.999933	ENSMUSG00000056698	Elmod3
TC0500000070.mm.2	10	0.183634	3.95882	1.61072	0.125887	0.999933	ENSMUSG00000095918	Gm5861
TC0200002374.mm.2	10	0.208871	10.0603	1.6104	0.125957	0.999933	ENSMUSG00000027611	Procr
TC1100001655.mm.2	10	0.256544	8.87327	1.6098	0.126089	0.999933	ENSMUSG00000035007	Rundc1
TC0700004050.mm.2	10	0.228198	3.52827	1.60948	0.126159	0.999933	ENSMUSG00000096068	Olfr486
TC1400000563.mm.2	10	-0.236215	3.77956	-1.60934	0.12619	0.999933	ENSMUSG00000058188	Olfr746
TC0800000426.mm.2	10	-0.259567	8.74047	-1.60932	0.126194	0.999933	ENSMUSG00000070056	Mfhas1
TC0200004837.mm.2	10	0.206485	5.97841	1.60904	0.126255	0.999933	ENSMUSG00000068130	Zfp442
TC0700002830.mm.2	10	-0.204082	8.22937	-1.60901	0.12626	0.999933	ENSMUSG00000066571	4931406P16Rik
TC0100003025.mm.2	10	-0.212477	5.6669	-1.60881	0.126305	0.999933	ENSMUSG00000026354	Lct
TC0500003393.mm.2	10	-0.285461	8.7452	-1.6087	0.126329	0.999933	ENSMUSG00000053293	Pom121
TC0700002148.mm.2	10	0.269841	5.32389	1.6087	0.12633	0.999933	ENSMUSG00000063838	Cdc42ep5
TC1100001502.mm.2	10	0.203835	6.9474	1.60847	0.126381	0.999933	ENSMUSG00000018973	Hoxb1
TC1700001928.mm.2	10	0.18219	8.36818	1.60781	0.126525	0.999933	ENSMUSG00000061207	Stk19
TC1100002155.mm.2	10	0.18195	9.71699	1.60772	0.126544	0.999933	ENSMUSG00000020471	Pold2
TC1900001415.mm.2	10	0.388335	8.17022	1.60756	0.126581	0.999933	ENSMUSG00000035783	Acta2
TC1200000786.mm.2	10	0.195425	7.41756	1.60734	0.126628	0.999933	ENSMUSG00000021222	Dcaf4
TC1700000900.mm.2	10	0.215572	8.98854	1.60698	0.126708	0.999933	ENSMUSG00000002768	Mea1
TC1600001479.mm.2	10	-0.252677	5.6721	-1.60657	0.126797	0.999933	ENSMUSG00000022548	Apod
TC0600002056.mm.2	10	0.161317	9.98187	1.60643	0.12683	0.999933	ENSMUSG00000058486	Wdr91
TC0800003060.mm.2	10	-0.184017	6.27786	-1.60634	0.126849	0.999933	ENSMUSG00000025317	Car5a
TC0100001641.mm.2	10	0.262089	4.26633	1.60621	0.126877	0.999933	ENSMUSG00000051528	Olfr424
TC0300001102.mm.2	10	0.205958	4.70477	1.60609	0.126904	0.999933	ENSMUSG00000062778	Chia1
TC0Y00000160.mm.2	10	-0.258335	5.23528	-1.60548	0.127038	0.999933	NA	NA
TC0700001587.mm.2	10	-0.22174	4.10946	-1.60517	0.127107	0.999933	ENSMUSG00000094197	Olfr474
TC1600001801.mm.2	10	0.19382	3.43567	1.60494	0.127156	0.999933	ENSMUSG00000066257	Olfr206
TC0200000819.mm.2	10	0.250305	5.21132	1.60479	0.12719	0.999933	ENSMUSG00000053475	Tnfaip6
TC0400001651.mm.2	10	-0.230218	7.83892	-1.60476	0.127197	0.999933	ENSMUSG00000070691	Runx3
TC1400000076.mm.2	10	-0.250303	10.9948	-1.60465	0.127221	0.999933	ENSMUSG00000033885	Pxk
TC0400002103.mm.2	10	0.27569	6.23009	1.6044	0.127276	0.999933	ENSMUSG00000029075	Tnfrsf4
TC0700002772.mm.2	10	0.229734	6.23892	1.60439	0.127279	0.999933	ENSMUSG00000006311	Etv2
TC0300001014.mm.2	10	0.188958	6.17643	1.60398	0.127369	0.999933	ENSMUSG00000042035	Igsf3
TC0100001008.mm.2	10	-0.182041	8.085	-1.6039	0.127388	0.999933	ENSMUSG00000026319	Relch
TC0200001249.mm.2	10	0.251087	4.51427	1.60317	0.127548	0.999933	ENSMUSG00000033850	Olfr1015
TC0900001458.mm.2	10	0.246576	6.12916	1.60305	0.127576	0.999933	ENSMUSG00000054836	Elp6
TC0800000036.mm.2	10	0.24571	7.4204	1.60248	0.127701	0.999933	ENSMUSG00000008206	Cers4
TC0400000396.mm.2	10	0.218006	7.26376	1.60238	0.127724	0.999933	ENSMUSG00000073877,ENSMUSG00000096826,ENSMUSG00000073888,ENSMUSG00000093828,ENSMUSG00000095247,NA	Gm13306,Ccl27b,Gm2506,LOC100861978,4933409K07Rik
TC0200003752.mm.2	10	-0.389268	8.41504	-1.60187	0.127837	0.999933	ENSMUSG00000041777	Cir1
TC0600001187.mm.2	10	-0.202821	8.40345	-1.6014	0.127941	0.999933	ENSMUSG00000013736	Trnt1
TC0200001502.mm.2	10	0.878485	8.14073	1.60112	0.128003	0.999933	NA	NA
TC0300002313.mm.2	10	0.225734	9.45619	1.601	0.12803	0.999933	ENSMUSG00000028063	Lmna
TC1200000033.mm.2	10	0.170497	12.2414	1.60086	0.128062	0.999933	NA	Gm6682
TC1500001568.mm.2	10	0.241279	7.49337	1.60085	0.128064	0.999933	ENSMUSG00000022360,ENSMUSG00000116053	Atad2
TC1900001102.mm.2	10	0.286454	5.98156	1.60083	0.128068	0.999933	ENSMUSG00000035179	Ppp1r32
TC0300002306.mm.2	10	0.206444	6.41944	1.60047	0.128148	0.999933	ENSMUSG00000001420	Tmem79
TC1700000482.mm.2	10	-0.173501	6.69822	-1.60023	0.1282	0.999933	ENSMUSG00000024224	Clpsl2
TC1200001337.mm.2	10	-0.216961	5.35687	-1.60012	0.128226	0.999933	ENSMUSG00000048004	Tmem196
TC1000000638.mm.2	10	0.240683	4.18621	1.59965	0.12833	0.999933	NA	Gm10797
TC0600002348.mm.2	10	0.202265	3.88103	1.59954	0.128355	0.999933	ENSMUSG00000091382	Vmn1r18
TC0200000783.mm.2	10	-0.246257	8.66948	-1.59952	0.128359	0.999933	ENSMUSG00000036792	Mbd5
TC0400002668.mm.2	10	0.245586	6.317	1.59933	0.128402	0.999933	ENSMUSG00000086712	AI427809
TC1600002004.mm.2	10	-0.213659	4.36121	-1.59898	0.12848	0.999933	ENSMUSG00000055811	Cldn17
TC0200004040.mm.2	10	-0.252154	3.80579	-1.59879	0.128523	0.999933	ENSMUSG00000101480	Olfr1220
TC1000002657.mm.2	10	0.182337	3.64312	1.59843	0.128602	0.999933	ENSMUSG00000047638	Nr1h4
TC1100000543.mm.2	10	0.197275	8.87186	1.59838	0.128613	0.999933	NA	NA
TC0200002882.mm.2	10	-0.206528	5.49187	-1.59837	0.128616	0.999933	NA	Gm13199
TC1600001780.mm.2	10	-0.222344	3.31108	-1.5971	0.128899	0.999933	ENSMUSG00000049362	Olfr173
TC0100001863.mm.2	10	0.270914	4.89989	1.59705	0.128911	0.999933	ENSMUSG00000058248	Kcnh1
TC1700001998.mm.2	10	0.19853	4.19227	1.59701	0.128919	0.999933	ENSMUSG00000073406	H2-Bl
TC0200001647.mm.2	10	-0.19758	3.07854	-1.59627	0.129083	0.999933	ENSMUSG00000095586	Olfr1287
TC0600003286.mm.2	10	0.202963	3.65646	1.59618	0.129104	0.999933	ENSMUSG00000078280	Tas2r122
TC0400003593.mm.2	10	0.218395	6.18436	1.59613	0.129116	0.999933	ENSMUSG00000028807	Zbtb8a
TC0100000926.mm.2	10	0.209487	6.23557	1.59598	0.129149	0.999933	ENSMUSG00000084989	Crocc2
TC0800002052.mm.2	10	-0.212775	8.55631	-1.59591	0.129165	0.999933	ENSMUSG00000031527	Eri1
TC0600001577.mm.2	10	0.238355	3.46786	1.59571	0.12921	0.999933	ENSMUSG00000095412	Gm5885
TC0400002101.mm.2	10	-0.257493	6.73445	-1.59535	0.12929	0.999933	ENSMUSG00000023571	C1qtnf12
TC0200002352.mm.2	10	0.23218	9.81867	1.59508	0.129352	0.999933	ENSMUSG00000027593,ENSMUSG00000027596,ENSMUSG00000084897	Raly,a
TC1500002254.mm.2	10	0.241823	5.48937	1.5948	0.129413	0.999933	ENSMUSG00000095440	Fignl2
TC0400003187.mm.2	10	0.288387	4.96297	1.59471	0.129435	0.999933	ENSMUSG00000028518	Prkaa2
TC0700001543.mm.2	10	-0.227262	4.28054	-1.59469	0.129438	0.999933	ENSMUSG00000096029	Olfr679
TC1700001644.mm.2	10	0.267615	6.38616	1.59452	0.129477	0.999933	ENSMUSG00000045316	Fahd1
TC1700002216.mm.2	10	0.258668	8.71923	1.59342	0.129724	0.999933	ENSMUSG00000023991,ENSMUSG00000116496	Foxp4
TC1600001787.mm.2	10	-0.29974	3.53484	-1.59333	0.129744	0.999933	ENSMUSG00000043357	Olfr187
TC0900001204.mm.2	10	-0.189345	10.0454	-1.59326	0.129758	0.999933	ENSMUSG00000032410	Xrn1
TC0800001358.mm.2	10	0.213232	6.53422	1.59317	0.129779	0.999933	ENSMUSG00000031767	Nudt7
TC0400000138.mm.2	10	0.224887	4.87206	1.59302	0.129813	0.999933	ENSMUSG00000028222	Calb1
TC0300000727.mm.2	10	-0.200564	7.34741	-1.59295	0.129829	0.999933	NA	NA
TC1700000500.mm.2	10	-0.201924	10.5325	-1.59269	0.129887	0.999933	ENSMUSG00000052712	BC004004
TC1600000183.mm.2	10	-0.26665	3.38542	-1.59261	0.129906	0.999933	NA	A630010A05Rik
TC1700000398.mm.2	10	-0.237717	4.49465	-1.59259	0.129909	0.999933	NA	D630044L22Rik
TC1500001045.mm.2	10	-0.208136	5.81683	-1.59228	0.129979	0.999933	ENSMUSG00000087444	Gm5475
TC0800002870.mm.2	10	0.253999	5.29944	1.59223	0.12999	0.999933	ENSMUSG00000031919	Tmed6
TC0X00000500.mm.2	10	-0.283929	3.44858	-1.59199	0.130045	0.999933	ENSMUSG00000067909	Gm7958
TC0X00003394.mm.2	10	-0.283929	3.44858	-1.59199	0.130045	0.999933	ENSMUSG00000081638,ENSMUSG00000096468,ENSMUSG00000094714	Gm14594
TC0700003035.mm.2	10	0.289848	6.59652	1.59198	0.130046	0.999933	ENSMUSG00000030839	Sergef
TC1300000876.mm.2	10	-0.224358	5.43864	-1.59096	0.130277	0.999933	ENSMUSG00000001504	Irx2
TC1500001827.mm.2	10	0.226326	6.05054	1.59082	0.130308	0.999933	ENSMUSG00000005716	Pvalb
TC1900000386.mm.2	10	-0.190013	7.9653	-1.59077	0.130319	0.999933	ENSMUSG00000024897	Apba1
TC1500001262.mm.2	10	0.265804	8.9591	1.59073	0.130329	0.999933	ENSMUSG00000021927	Hnrnpa1l2-ps2
TC1200002150.mm.2	10	0.241809	7.13395	1.59027	0.130433	0.999933	ENSMUSG00000061533	Cep128
TC0400003849.mm.2	10	0.203831	8.71941	1.59016	0.130458	0.999933	ENSMUSG00000028741	Mrto4
TC1800001150.mm.2	10	0.225423	5.51716	1.58968	0.130567	0.999933	ENSMUSG00000035984	Nme5
TC0800002750.mm.2	10	-0.206097	9.67828	-1.58947	0.130612	0.999933	ENSMUSG00000036550	Cnot1
TC0500002152.mm.2	10	0.277596	8.32506	1.58933	0.130645	0.999933	ENSMUSG00000025747	Tyms
TC1700000464.mm.2	10	0.207371	4.8239	1.58812	0.130919	0.999933	ENSMUSG00000040276	Pacsin1
TC0400001608.mm.2	10	-0.233912	10.0416	-1.58783	0.130984	0.999933	ENSMUSG00000028854,ENSMUSG00000092745	Slc9a1,Mir5122
TC1100001600.mm.2	10	0.190384	6.53109	1.58764	0.131026	0.999933	ENSMUSG00000078262	Krtap4-9
TC1100003653.mm.2	10	-0.184393	8.24769	-1.58753	0.131052	0.999933	ENSMUSG00000018541	Cwc25
TC0400001831.mm.2	10	-0.229668	4.17614	-1.58686	0.131205	0.999933	ENSMUSG00000070618,ENSMUSG00000097856,ENSMUSG00000096154,ENSMUSG00000097192,ENSMUSG00000070616	BC080695,Gm13057,Gm13040
TC1400001795.mm.2	10	0.221468	5.16031	1.58669	0.131242	0.999933	NA	NA
TC1300000687.mm.2	10	-0.245316	4.45536	-1.58661	0.13126	0.999933	ENSMUSG00000021509	Slc25a48
TC0700001352.mm.2	10	-0.259229	6.38178	-1.58634	0.131322	0.999933	ENSMUSG00000051727	Kctd14
TC0700004620.mm.2	10	-0.266754	5.22068	-1.58569	0.131469	0.999933	ENSMUSG00000046056	Sbsn
TC0X00000702.mm.2	10	0.264739	6.17402	1.58562	0.131485	0.999933	ENSMUSG00000031397	Tktl1
TC1600000305.mm.2	10	0.304116	4.66945	1.58557	0.131496	0.999933	ENSMUSG00000033618	Map3k13
TC0400001822.mm.2	10	0.236875	5.92952	1.58538	0.13154	0.999933	ENSMUSG00000028584,ENSMUSG00000097351	Lrrc38
TC0600000876.mm.2	10	0.234814	5.44503	1.58509	0.131605	0.999933	ENSMUSG00000079516	Reg3a
TC0200000456.mm.2	10	0.217961	4.26643	1.58509	0.131606	0.999933	NA	Gm2240
TC1100002682.mm.2	10	0.255138	5.55229	1.585	0.131625	0.999933	ENSMUSG00000048728	Zfp454
TC1700001184.mm.2	10	0.367223	7.2744	1.58483	0.131666	0.999933	NA	NA
TC0500002805.mm.2	10	-0.241602	9.365	-1.58451	0.131738	0.999933	ENSMUSG00000029338	Antxr2
TC1100000864.mm.2	10	0.214955	6.40055	1.58443	0.131756	0.999933	ENSMUSG00000033044	Dhrs7c
TC0800002571.mm.2	10	0.191943	5.85536	1.58428	0.131789	0.999933	ENSMUSG00000056155	Nanos3
TC0300001232.mm.2	10	0.279482	6.42872	1.58419	0.13181	0.999933	ENSMUSG00000053931	Cnn3
TC1300001683.mm.2	10	-0.203075	5.94262	-1.58392	0.131872	0.999933	ENSMUSG00000045835	Hdgfl1
TC1600001671.mm.2	10	0.243746	5.53422	1.58329	0.132017	0.999933	ENSMUSG00000087141	Plcxd2
TC0700003996.mm.2	10	-0.18631	9.61674	-1.58306	0.132068	0.999933	ENSMUSG00000078606,ENSMUSG00000045868,ENSMUSG00000099241,ENSMUSG00000098934	Gm4070,Gvin1,Gm18852,Gm18853
TC1900000549.mm.2	10	0.270059	7.47321	1.58261	0.132172	0.999933	ENSMUSG00000044026	Slc35g1
TC1600001317.mm.2	10	0.266636	6.1719	1.58209	0.13229	0.999933	ENSMUSG00000009097	Tbx1
TC0700002517.mm.2	10	-0.197599	5.79596	-1.58189	0.132335	0.999933	ENSMUSG00000093871,ENSMUSG00000095745	Gm4187,Gm4133
TC0700002560.mm.2	10	-0.197599	5.79596	-1.58189	0.132335	0.999933	ENSMUSG00000095745,ENSMUSG00000093871	Gm4133,Gm4187
TC0200004650.mm.2	10	0.272707	8.02094	1.58182	0.132351	0.999933	ENSMUSG00000068267,ENSMUSG00000027329	Cenpb,Spef1
TC0200001223.mm.2	10	0.225707	7.53133	1.58103	0.132532	0.999933	ENSMUSG00000027076	Timm10
TC0600001059.mm.2	10	0.205804	3.5427	1.58101	0.132536	0.999933	ENSMUSG00000060724	Vmn1r47
TC1800000259.mm.2	10	-0.225168	10.0611	-1.58083	0.132577	0.999933	ENSMUSG00000024382	Ercc3
TC1100003830.mm.2	10	0.232294	7.63123	1.57986	0.132801	0.999933	ENSMUSG00000059995	Atxn7l3
TC1000002147.mm.2	10	0.18386	4.03532	1.57982	0.132809	0.999933	ENSMUSG00000019909	Fam162b
TC1800000370.mm.2	10	-0.212585	3.91561	-1.57961	0.132857	0.999933	ENSMUSG00000044043	Pcdhb14
TC0400001661.mm.2	10	0.267484	6.75067	1.57958	0.132864	0.999933	ENSMUSG00000062157	Ifnlr1
TC0400000532.mm.2	10	0.184927	9.01993	1.57953	0.132876	0.999933	ENSMUSG00000039693	Msantd3
TC0600000027.mm.2	10	0.201107	4.97423	1.57941	0.132902	0.999933	ENSMUSG00000029757	Dync1i1
TC0400001574.mm.2	10	0.160282	6.8064	1.57917	0.132958	0.999933	ENSMUSG00000070720	Tmem200b
TC1400001715.mm.2	10	0.197429	6.11536	1.57751	0.133338	0.999933	ENSMUSG00000044519	Zfp488
TC0700000107.mm.2	10	0.234384	4.31378	1.57751	0.133339	0.999933	ENSMUSG00000046716	Vmn1r67
TC0500003015.mm.2	10	0.202777	5.82518	1.5775	0.133343	0.999933	ENSMUSG00000051503	Gm6583
TC1100002374.mm.2	10	-0.184524	10.9919	-1.57748	0.133345	0.999933	ENSMUSG00000020275	Rel
[truncated: 20,144 more rows]
