# Supplementary material for: Neural stem cells traffic functional mitochondria via extracellular vesicles
Source: PLoS Biol. 2021 Apr 7;19(4):e3001166. doi: 10.1371/journal.pbio.3001166 (PMC8055036; doi:10.1371/journal.pbio.3001166)
Supplement: S3 Data — Excel spreadsheet containing, in separate sheets, the underlying numerical data and statistical analysis for Figs 1B, 1C, 1D, 3B, 3C, 4A, 4B, 4E, 4F, 4G, 5B, 5C, 6B, 6D, 6E, 6F, 7C, 8A, 8C, 8D, 8E, 9B and 9C and S1A, S2A, S4A and S4B Figs. (XLSX) [file pbio.3001166.s008.xlsx]

## Sheet: Fig 1b,c and 3c
Accession	Gene ID	Description	GOBP name	GOMF name	GOCC name	MOM	MIM	MM	MIS	Protein FDR Confidence	# Unique Peptides	Log10(intensity)	log2(Ves/WCL)	q:Ves/WCL	-log10(q)	-log10(q)	-log10(q)	-log10(q)	-log10(q)	log2(Exo/WCL)	q:Exo/WCL	-log10(q)	-log10(q)	-log10(q)	-log10(q)	-log10(q)	log2(Exo/Ves)	q:Exo/Ves	-log10(q)	-log10(q)	-log10(q)	-log10(q)	-log10(q)	WCL_1-scaled	WCL_2-scaled	WCL_3-scaled	Ves_1-scaled	Ves_2-scaled	Ves_3-scaled	Exo_1-scaled	Exo_2-scaled	Exo_3-scaled	WCL_1	WCL_2	WCL_3	Ves_1	Ves_2	Ves_3	Exo_1
Q9CZN7	Shmt2	Serine hydroxymethyltransferase	amine biosynthetic process;amine metabolic process;biological regulation;biosynthetic process;carboxylic acid biosynthetic process;carboxylic acid metabolic process;cellular amine metabolic process;cellular amino acid biosynthetic process;cellular amino acid metabolic process;cellular aromatic compound metabolic process;cellular biosynthetic process;cellular component assembly;cellular component …	aldehyde-lyase activity;amine binding;amino acid binding;binding;carbon-carbon lyase activity;carboxylic acid binding;catalytic activity;chromatin binding;cofactor binding;glycine hydroxymethyltransferase activity;hydroxymethyl-, formyl- and related transferase activity;L-allo-threonine aldolase activity;lyase activity;pyridoxal phosphate binding;threonine aldolase activity;transferase activity;t…	cell part;cytoplasmic part;cytoskeleton;extracellular membrane-bounded organelle;extracellular organelle;extracellular region part;extracellular vesicular exosome;intracellular membrane-bounded organelle;intracellular non-membrane-bounded organelle;intracellular organelle;intracellular organelle lumen;intracellular organelle part;intracellular part;membrane;membrane-bounded organelle;membrane-bou…	cell part;cytoplasmic part;cytoskeleton;extracellular membrane-bounded organelle;extracellular organelle;extracellular region part;extracellular vesicular exosome;intracellular membrane-bounded organelle;intracellular non-membrane-bounded organelle;intracellular organelle;intracellular organelle lumen;intracellular organelle part;intracellular part;membrane;membrane-bounded organelle;membrane-bou…	cell part;cytoplasmic part;cytoskeleton;extracellular membrane-bounded organelle;extracellular organelle;extracellular region part;extracellular vesicular exosome;intracellular membrane-bounded organelle;intracellular non-membrane-bounded organelle;intracellular organelle;intracellular organelle lumen;intracellular organelle part;intracellular part;membrane;membrane-bounded organelle;membrane-bou…	cell part;cytoplasmic part;cytoskeleton;extracellular membrane-bounded organelle;extracellular organelle;extracellular region part;extracellular vesicular exosome;intracellular membrane-bounded organelle;intracellular non-membrane-bounded organelle;intracellular organelle;intracellular organelle lumen;intracellular organelle part;intracellular part;membrane;membrane-bounded organelle;membrane-bou…	cell part;cytoplasmic part;cytoskeleton;extracellular membrane-bounded organelle;extracellular organelle;extracellular region part;extracellular vesicular exosome;intracellular membrane-bounded organelle;intracellular non-membrane-bounded organelle;intracellular organelle;intracellular organelle lumen;intracellular organelle part;intracellular part;membrane;membrane-bounded organelle;membrane-bou…	High	27	4.80424	0.91508	0.00498625	2.30223		2.30223	2.30223	2.30223	-0.000439951	0.824057	0.0840428		0.0840428	0.0840428	0.0840428	-0.91552	0.0657502	1.1821		1.1821	1.1821	1.1821	68.7	85.5	77.4	144	126.8	166	61.1	58.6	111.9	4863.5	6054.6	5480.5	10192.1	8978.8	11751.5	4323.9
Q8K2C6	Sirt5	NAD-dependent protein deacylase sirtuin-5, mitochondrial	biological regulation;cellular macromolecule metabolic process;cellular metabolic process;cellular process;cellular protein metabolic process;macromolecule metabolic process;macromolecule modification;metabolic process;negative regulation of biological process;negative regulation of cellular metabolic process;negative regulation of cellular process;negative regulation of metabolic process;negativ…	binding;cation binding;coenzyme binding;cofactor binding;ion binding;metal ion binding;NAD binding;NAD+ binding;nucleotide binding;transition metal ion binding;zinc ion binding	cell part;cytoplasmic part;cytosol;intracellular membrane-bounded organelle;intracellular organelle;intracellular organelle lumen;intracellular organelle part;intracellular part;membrane;membrane-bounded organelle;membrane-enclosed lumen;mitochondrial inner membrane;mitochondrial intermembrane space;mitochondrial matrix;mitochondrial membrane;mitochondrial part;mitochondrion;nucleus;organelle;org…	cell part;cytoplasmic part;cytosol;intracellular membrane-bounded organelle;intracellular organelle;intracellular organelle lumen;intracellular organelle part;intracellular part;membrane;membrane-bounded organelle;membrane-enclosed lumen;mitochondrial inner membrane;mitochondrial intermembrane space;mitochondrial matrix;mitochondrial membrane;mitochondrial part;mitochondrion;nucleus;organelle;org…	cell part;cytoplasmic part;cytosol;intracellular membrane-bounded organelle;intracellular organelle;intracellular organelle lumen;intracellular organelle part;intracellular part;membrane;membrane-bounded organelle;membrane-enclosed lumen;mitochondrial inner membrane;mitochondrial intermembrane space;mitochondrial matrix;mitochondrial membrane;mitochondrial part;mitochondrion;nucleus;organelle;org…	cell part;cytoplasmic part;cytosol;intracellular membrane-bounded organelle;intracellular organelle;intracellular organelle lumen;intracellular organelle part;intracellular part;membrane;membrane-bounded organelle;membrane-enclosed lumen;mitochondrial inner membrane;mitochondrial intermembrane space;mitochondrial matrix;mitochondrial membrane;mitochondrial part;mitochondrion;nucleus;organelle;org…	cell part;cytoplasmic part;cytosol;intracellular membrane-bounded organelle;intracellular organelle;intracellular organelle lumen;intracellular organelle part;intracellular part;membrane;membrane-bounded organelle;membrane-enclosed lumen;mitochondrial inner membrane;mitochondrial intermembrane space;mitochondrial matrix;mitochondrial membrane;mitochondrial part;mitochondrion;nucleus;organelle;org…	High	4	3.54027	-0.222534	0.124419	0.905112		0.905112	0.905112	0.905112	-1.27696	4.818e-06	5.31713		5.31713	5.31713	5.31713	-1.05442	0.00481269	2.31761		2.31761	2.31761	2.31761	132.5	142.7	121.3	114.1	115	110.8	53.2	54.6	55.9	510.8	550.1	467.7	439.9	443.3	426.9	205.1
Q9CQN1	Trap1	Heat shock protein 75 kDa, mitochondrial	biological regulation;cellular macromolecule metabolic process;cellular metabolic process;cellular process;cellular protein metabolic process;macromolecule metabolic process;metabolic process;posttranscriptional regulation of gene expression;primary metabolic process;protein folding;protein metabolic process;regulation of biological process;regulation of biosynthetic process;regulation of cellula…	adenyl nucleotide binding;adenyl ribonucleotide binding;ATP binding;binding;enzyme binding;kinase binding;nucleotide binding;protein binding;protein kinase binding;purine nucleotide binding;purine ribonucleoside triphosphate binding;purine ribonucleotide binding;ribonucleotide binding	cell part;cytoplasmic part;extracellular membrane-bounded organelle;extracellular organelle;extracellular region part;extracellular vesicular exosome;intracellular membrane-bounded organelle;intracellular organelle;intracellular organelle lumen;intracellular organelle part;intracellular part;lipid particle;membrane;membrane-bounded organelle;membrane-bounded vesicle;membrane-enclosed lumen;mitoch…	cell part;cytoplasmic part;extracellular membrane-bounded organelle;extracellular organelle;extracellular region part;extracellular vesicular exosome;intracellular membrane-bounded organelle;intracellular organelle;intracellular organelle lumen;intracellular organelle part;intracellular part;lipid particle;membrane;membrane-bounded organelle;membrane-bounded vesicle;membrane-enclosed lumen;mitoch…	cell part;cytoplasmic part;extracellular membrane-bounded organelle;extracellular organelle;extracellular region part;extracellular vesicular exosome;intracellular membrane-bounded organelle;intracellular organelle;intracellular organelle lumen;intracellular organelle part;intracellular part;lipid particle;membrane;membrane-bounded organelle;membrane-bounded vesicle;membrane-enclosed lumen;mitoch…	cell part;cytoplasmic part;extracellular membrane-bounded organelle;extracellular organelle;extracellular region part;extracellular vesicular exosome;intracellular membrane-bounded organelle;intracellular organelle;intracellular organelle lumen;intracellular organelle part;intracellular part;lipid particle;membrane;membrane-bounded organelle;membrane-bounded vesicle;membrane-enclosed lumen;mitoch…	cell part;cytoplasmic part;extracellular membrane-bounded organelle;extracellular organelle;extracellular region part;extracellular vesicular exosome;intracellular membrane-bounded organelle;intracellular organelle;intracellular organelle lumen;intracellular organelle part;intracellular part;lipid particle;membrane;membrane-bounded organelle;membrane-bounded vesicle;membrane-enclosed lumen;mitoch…	High	49	5.06813	0.807741	0.000793293	3.10057		3.10057	3.10057	3.10057	0.309624	0.099247	1.00328		1.00328	1.00328	1.00328	-0.498118	0.129492	0.887758		0.887758	0.887758	0.887758	75.7	73.9	76	123.3	121.3	150.3	81.7	87.1	110.8	9840.2	9602.7	9877.7	16025.7	15766.9	19532.2	10617.8
Q9CQY6	Uqcc2	Ubiquinol-cytochrome-c reductase complex assembly factor 2	biological regulation;cellular component assembly;cellular component assembly at cellular level;cellular component biogenesis;cellular component organization;cellular component organization at cellular level;cellular component organization or biogenesis;cellular component organization or biogenesis at cellular level;cellular macromolecular complex assembly;cellular macromolecular complex subunit …	NaN	cell part;cytoplasmic part;intracellular membrane-bounded organelle;intracellular non-membrane-bounded organelle;intracellular organelle;intracellular organelle lumen;intracellular organelle part;intracellular part;membrane;membrane-bounded organelle;membrane-enclosed lumen;mitochondrial inner membrane;mitochondrial intermembrane space;mitochondrial matrix;mitochondrial membrane;mitochondrial nuc…	cell part;cytoplasmic part;intracellular membrane-bounded organelle;intracellular non-membrane-bounded organelle;intracellular organelle;intracellular organelle lumen;intracellular organelle part;intracellular part;membrane;membrane-bounded organelle;membrane-enclosed lumen;mitochondrial inner membrane;mitochondrial intermembrane space;mitochondrial matrix;mitochondrial membrane;mitochondrial nuc…	cell part;cytoplasmic part;intracellular membrane-bounded organelle;intracellular non-membrane-bounded organelle;intracellular organelle;intracellular organelle lumen;intracellular organelle part;intracellular part;membrane;membrane-bounded organelle;membrane-enclosed lumen;mitochondrial inner membrane;mitochondrial intermembrane space;mitochondrial matrix;mitochondrial membrane;mitochondrial nuc…	cell part;cytoplasmic part;intracellular membrane-bounded organelle;intracellular non-membrane-bounded organelle;intracellular organelle;intracellular organelle lumen;intracellular organelle part;intracellular part;membrane;membrane-bounded organelle;membrane-enclosed lumen;mitochondrial inner membrane;mitochondrial intermembrane space;mitochondrial matrix;mitochondrial membrane;mitochondrial nuc…	cell part;cytoplasmic part;intracellular membrane-bounded organelle;intracellular non-membrane-bounded organelle;intracellular organelle;intracellular organelle lumen;intracellular organelle part;intracellular part;membrane;membrane-bounded organelle;membrane-enclosed lumen;mitochondrial inner membrane;mitochondrial intermembrane space;mitochondrial matrix;mitochondrial membrane;mitochondrial nuc…	High	6	4.08429	0.451131	0.0297356	1.52672		1.52672	1.52672	1.52672	0.823834	0.00102266	2.99027		2.99027	2.99027	2.99027	0.372702	0.310595	0.507806		0.507806	0.507806	0.507806	73	68.6	75.9	90.2	94	113.2	121.3	107.8	156	984.5	925.7	1024.6	1216.6	1267.8	1527.8	1636.1
O55102	Bloc1s1	Biogenesis of lysosome-related organelles complex 1 subunit 1	aerobic respiration;anterograde axon cargo transport;anterograde synaptic vesicle transport;axon cargo transport;cell projection organization;cellular component movement;cellular component organization;cellular component organization at cellular level;cellular component organization or biogenesis;cellular component organization or biogenesis at cellular level;cellular macromolecule metabolic proc…	NaN	BLOC complex;BLOC-1 complex;cell part;cytoplasmic part;cytosol;cytosolic part;early endosome;endosome;extracellular membrane-bounded organelle;extracellular organelle;extracellular region part;extracellular space;extracellular vesicular exosome;intracellular membrane-bounded organelle;intracellular organelle;intracellular organelle lumen;intracellular organelle part;intracellular part;macromolecu…	BLOC complex;BLOC-1 complex;cell part;cytoplasmic part;cytosol;cytosolic part;early endosome;endosome;extracellular membrane-bounded organelle;extracellular organelle;extracellular region part;extracellular space;extracellular vesicular exosome;intracellular membrane-bounded organelle;intracellular organelle;intracellular organelle lumen;intracellular organelle part;intracellular part;macromolecu…	BLOC complex;BLOC-1 complex;cell part;cytoplasmic part;cytosol;cytosolic part;early endosome;endosome;extracellular membrane-bounded organelle;extracellular organelle;extracellular region part;extracellular space;extracellular vesicular exosome;intracellular membrane-bounded organelle;intracellular organelle;intracellular organelle lumen;intracellular organelle part;intracellular part;macromolecu…	BLOC complex;BLOC-1 complex;cell part;cytoplasmic part;cytosol;cytosolic part;early endosome;endosome;extracellular membrane-bounded organelle;extracellular organelle;extracellular region part;extracellular space;extracellular vesicular exosome;intracellular membrane-bounded organelle;intracellular organelle;intracellular organelle lumen;intracellular organelle part;intracellular part;macromolecu…	BLOC complex;BLOC-1 complex;cell part;cytoplasmic part;cytosol;cytosolic part;early endosome;endosome;extracellular membrane-bounded organelle;extracellular organelle;extracellular region part;extracellular space;extracellular vesicular exosome;intracellular membrane-bounded organelle;intracellular organelle;intracellular organelle lumen;intracellular organelle part;intracellular part;macromolecu…	High	5	3.97369	-0.170462	0.382292	0.417605			0.417605	0.417605	0.169494	0.448522	0.348216			0.348216	0.348216	0.339956	0.399071	0.39895			0.39895	0.39895	95.9	107.2	95.6	84.5	89.7	91.2	110.7	138.4	86.8	1002.7	1120.6	1000.3	884	937.7	953.8	1157.3
P97930	Dtymk	Thymidylate kinase	2'-deoxyribonucleotide biosynthetic process;2'-deoxyribonucleotide metabolic process;biosynthetic process;cell differentiation;cellular biosynthetic process;cellular developmental process;cellular metabolic process;cellular nitrogen compound biosynthetic process;cellular nitrogen compound metabolic process;cellular process;cellular response to chemical stimulus;cellular response to growth factor …	adenyl nucleotide binding;adenyl ribonucleotide binding;ATP binding;binding;catalytic activity;kinase activity;nucleobase-containing compound kinase activity;nucleoside phosphate kinase activity;nucleotide binding;nucleotide kinase activity;phosphotransferase activity, phosphate group as acceptor;purine nucleotide binding;purine ribonucleoside triphosphate binding;purine ribonucleotide binding;ri…	cell part;cytoplasmic part;cytosol;intracellular membrane-bounded organelle;intracellular organelle;intracellular organelle lumen;intracellular organelle part;intracellular part;membrane-bounded organelle;membrane-enclosed lumen;mitochondrial intermembrane space;mitochondrial matrix;mitochondrial part;mitochondrion;nucleus;organelle;organelle envelope lumen;organelle lumen;organelle part	cell part;cytoplasmic part;cytosol;intracellular membrane-bounded organelle;intracellular organelle;intracellular organelle lumen;intracellular organelle part;intracellular part;membrane-bounded organelle;membrane-enclosed lumen;mitochondrial intermembrane space;mitochondrial matrix;mitochondrial part;mitochondrion;nucleus;organelle;organelle envelope lumen;organelle lumen;organelle part	cell part;cytoplasmic part;cytosol;intracellular membrane-bounded organelle;intracellular organelle;intracellular organelle lumen;intracellular organelle part;intracellular part;membrane-bounded organelle;membrane-enclosed lumen;mitochondrial intermembrane space;mitochondrial matrix;mitochondrial part;mitochondrion;nucleus;organelle;organelle envelope lumen;organelle lumen;organelle part	cell part;cytoplasmic part;cytosol;intracellular membrane-bounded organelle;intracellular organelle;intracellular organelle lumen;intracellular organelle part;intracellular part;membrane-bounded organelle;membrane-enclosed lumen;mitochondrial intermembrane space;mitochondrial matrix;mitochondrial part;mitochondrion;nucleus;organelle;organelle envelope lumen;organelle lumen;organelle part	cell part;cytoplasmic part;cytosol;intracellular membrane-bounded organelle;intracellular organelle;intracellular organelle lumen;intracellular organelle part;intracellular part;membrane-bounded organelle;membrane-enclosed lumen;mitochondrial intermembrane space;mitochondrial matrix;mitochondrial part;mitochondrion;nucleus;organelle;organelle envelope lumen;organelle lumen;organelle part	High	10	4.22713	-0.551223	0.00407514	2.38986			2.38986	2.38986	-1.03084	4.89389e-05	4.31035			4.31035	4.31035	-0.47962	0.102024	0.991297			0.991297	0.991297	133.8	140.2	140.4	95.3	95.6	91.9	65.7	78.5	58.6	2507.2	2628.2	2632.3	1786.3	1792.6	1722.1	1232.1
Q9WV84	Nme4	Nucleoside diphosphate kinase, mitochondrial	biological regulation;biosynthetic process;cellular biosynthetic process;cellular metabolic process;cellular nitrogen compound biosynthetic process;cellular nitrogen compound metabolic process;cellular process;CTP biosynthetic process;CTP metabolic process;establishment of localization;GTP biosynthetic process;GTP metabolic process;heterocycle biosynthetic process;heterocycle metabolic process;li…	adenyl nucleotide binding;adenyl ribonucleotide binding;ATP binding;binding;catalytic activity;cation binding;ion binding;kinase activity;lipid binding;metal ion binding;nucleobase-containing compound kinase activity;nucleoside diphosphate kinase activity;nucleotide binding;phosphotransferase activity, phosphate group as acceptor;purine nucleotide binding;purine ribonucleoside triphosphate bindin…	cell part;cytoplasmic part;cytosol;intracellular membrane-bounded organelle;intracellular organelle;intracellular organelle lumen;intracellular organelle part;intracellular part;membrane;membrane-bounded organelle;membrane-enclosed lumen;mitochondrial intermembrane space;mitochondrial matrix;mitochondrial part;mitochondrion;organelle;organelle envelope lumen;organelle lumen;organelle part	cell part;cytoplasmic part;cytosol;intracellular membrane-bounded organelle;intracellular organelle;intracellular organelle lumen;intracellular organelle part;intracellular part;membrane;membrane-bounded organelle;membrane-enclosed lumen;mitochondrial intermembrane space;mitochondrial matrix;mitochondrial part;mitochondrion;organelle;organelle envelope lumen;organelle lumen;organelle part	cell part;cytoplasmic part;cytosol;intracellular membrane-bounded organelle;intracellular organelle;intracellular organelle lumen;intracellular organelle part;intracellular part;membrane;membrane-bounded organelle;membrane-enclosed lumen;mitochondrial intermembrane space;mitochondrial matrix;mitochondrial part;mitochondrion;organelle;organelle envelope lumen;organelle lumen;organelle part	cell part;cytoplasmic part;cytosol;intracellular membrane-bounded organelle;intracellular organelle;intracellular organelle lumen;intracellular organelle part;intracellular part;membrane;membrane-bounded organelle;membrane-enclosed lumen;mitochondrial intermembrane space;mitochondrial matrix;mitochondrial part;mitochondrion;organelle;organelle envelope lumen;organelle lumen;organelle part	cell part;cytoplasmic part;cytosol;intracellular membrane-bounded organelle;intracellular organelle;intracellular organelle lumen;intracellular organelle part;intracellular part;membrane;membrane-bounded organelle;membrane-enclosed lumen;mitochondrial intermembrane space;mitochondrial matrix;mitochondrial part;mitochondrion;organelle;organelle envelope lumen;organelle lumen;organelle part	High	2	3.12516	0.418642	0.121377	0.915862			0.915862	0.915862	0.345609	0.254287	0.594676			0.594676	0.594676	-0.0730331	0.876133	0.05743			0.05743	0.05743	77.5	97.4	74.5	104.2	99.5	129.8	86.5	81.4	149	114.9	144.4	110.5	154.5	147.5	192.3	128.3
Q99LX0	Park7	Protein DJ-1	adult behavior;adult locomotory behavior;alcohol biosynthetic process;alcohol metabolic process;aldehyde catabolic process;amine transport;autophagy;behavior;biological regulation;biosynthetic process;carboxylic acid biosynthetic process;carboxylic acid metabolic process;catabolic process;catecholamine transport;catecholamine uptake involved in synaptic transmission;cell communication;cell prolif…	androgen receptor binding;binding;catalytic activity;cation binding;copper chaperone activity;copper ion binding;cytokine binding;enzyme binding;glyoxalase III activity;hormone receptor binding;hydrolase activity;identical protein binding;ion binding;kinase binding;mercury ion binding;metal ion binding;metallochaperone activity;mRNA binding;nuclear hormone receptor binding;nucleic acid binding;ox…	cell body;cell part;cell projection;chromatin;chromosomal part;cytoplasm;cytoplasmic part;cytosol;endoplasmic reticulum;extracellular membrane-bounded organelle;extracellular organelle;extracellular region part;extracellular vesicular exosome;intracellular membrane-bounded organelle;intracellular organelle;intracellular organelle lumen;intracellular organelle part;intracellular part;macromolecula…	cell body;cell part;cell projection;chromatin;chromosomal part;cytoplasm;cytoplasmic part;cytosol;endoplasmic reticulum;extracellular membrane-bounded organelle;extracellular organelle;extracellular region part;extracellular vesicular exosome;intracellular membrane-bounded organelle;intracellular organelle;intracellular organelle lumen;intracellular organelle part;intracellular part;macromolecula…	cell body;cell part;cell projection;chromatin;chromosomal part;cytoplasm;cytoplasmic part;cytosol;endoplasmic reticulum;extracellular membrane-bounded organelle;extracellular organelle;extracellular region part;extracellular vesicular exosome;intracellular membrane-bounded organelle;intracellular organelle;intracellular organelle lumen;intracellular organelle part;intracellular part;macromolecula…	cell body;cell part;cell projection;chromatin;chromosomal part;cytoplasm;cytoplasmic part;cytosol;endoplasmic reticulum;extracellular membrane-bounded organelle;extracellular organelle;extracellular region part;extracellular vesicular exosome;intracellular membrane-bounded organelle;intracellular organelle;intracellular organelle lumen;intracellular organelle part;intracellular part;macromolecula…	cell body;cell part;cell projection;chromatin;chromosomal part;cytoplasm;cytoplasmic part;cytosol;endoplasmic reticulum;extracellular membrane-bounded organelle;extracellular organelle;extracellular region part;extracellular vesicular exosome;intracellular membrane-bounded organelle;intracellular organelle;intracellular organelle lumen;intracellular organelle part;intracellular part;macromolecula…	High	11	4.80704	-1.0502	0.00109037	2.96243			2.96243	2.96243	-1.12925	0.000459166	3.33803			3.33803	3.33803	-0.0790529	0.86129	0.0648506			0.0648506	0.0648506	158.5	153.3	152.1	72.5	86.3	65.2	64.4	96.4	51.3	11294.2	10925.3	10834.5	5167.4	6146.5	4647.9	4585.2
Q9D8S4	Rexo2	Oligoribonuclease, mitochondrial	cellular metabolic process;cellular nitrogen compound metabolic process;cellular process;metabolic process;nitrogen compound metabolic process;nucleic acid metabolic process;nucleic acid phosphodiester bond hydrolysis;nucleobase-containing compound metabolic process;primary metabolic process	3'-5' exonuclease activity;3'-5'-exoribonuclease activity;binding;catalytic activity;exonuclease activity;exonuclease activity, active with either ribo- or deoxyribonucleic acids and producing 5'-phosphomonoesters;exoribonuclease activity;exoribonuclease activity, producing 5'-phosphomonoesters;hydrolase activity;hydrolase activity, acting on ester bonds;nuclease activity;nucleic acid binding;rib…	adherens junction;anchoring junction;cell junction;cell part;cell-substrate adherens junction;cell-substrate junction;cytoplasmic part;focal adhesion;intracellular membrane-bounded organelle;intracellular non-membrane-bounded organelle;intracellular organelle;intracellular organelle lumen;intracellular organelle part;intracellular part;membrane-bounded organelle;membrane-enclosed lumen;mitochondr…	adherens junction;anchoring junction;cell junction;cell part;cell-substrate adherens junction;cell-substrate junction;cytoplasmic part;focal adhesion;intracellular membrane-bounded organelle;intracellular non-membrane-bounded organelle;intracellular organelle;intracellular organelle lumen;intracellular organelle part;intracellular part;membrane-bounded organelle;membrane-enclosed lumen;mitochondr…	adherens junction;anchoring junction;cell junction;cell part;cell-substrate adherens junction;cell-substrate junction;cytoplasmic part;focal adhesion;intracellular membrane-bounded organelle;intracellular non-membrane-bounded organelle;intracellular organelle;intracellular organelle lumen;intracellular organelle part;intracellular part;membrane-bounded organelle;membrane-enclosed lumen;mitochondr…	adherens junction;anchoring junction;cell junction;cell part;cell-substrate adherens junction;cell-substrate junction;cytoplasmic part;focal adhesion;intracellular membrane-bounded organelle;intracellular non-membrane-bounded organelle;intracellular organelle;intracellular organelle lumen;intracellular organelle part;intracellular part;membrane-bounded organelle;membrane-enclosed lumen;mitochondr…	adherens junction;anchoring junction;cell junction;cell part;cell-substrate adherens junction;cell-substrate junction;cytoplasmic part;focal adhesion;intracellular membrane-bounded organelle;intracellular non-membrane-bounded organelle;intracellular organelle;intracellular organelle lumen;intracellular organelle part;intracellular part;membrane-bounded organelle;membrane-enclosed lumen;mitochondr…	High	10	4.25576	-0.835589	0.000160648	3.79413			3.79413	3.79413	-1.42955	2.93694e-06	5.5321			5.5321	5.5321	-0.59396	0.04297	1.36683			1.36683	1.36683	158.2	154.2	153.5	81	98.5	81.5	57.2	57	58.8	3167.7	3087.2	3074.2	1622.1	1972.7	1632.8	1144.7
Q8BQU3	Sdhaf3	Succinate dehydrogenase assembly factor 3, mitochondrial	NaN	NaN	cell part;cytoplasmic part;intracellular organelle lumen;intracellular organelle part;intracellular part;membrane-enclosed lumen;mitochondrial intermembrane space;mitochondrial matrix;mitochondrial part;organelle envelope lumen;organelle lumen;organelle part	cell part;cytoplasmic part;intracellular organelle lumen;intracellular organelle part;intracellular part;membrane-enclosed lumen;mitochondrial intermembrane space;mitochondrial matrix;mitochondrial part;organelle envelope lumen;organelle lumen;organelle part	cell part;cytoplasmic part;intracellular organelle lumen;intracellular organelle part;intracellular part;membrane-enclosed lumen;mitochondrial intermembrane space;mitochondrial matrix;mitochondrial part;organelle envelope lumen;organelle lumen;organelle part	cell part;cytoplasmic part;intracellular organelle lumen;intracellular organelle part;intracellular part;membrane-enclosed lumen;mitochondrial intermembrane space;mitochondrial matrix;mitochondrial part;organelle envelope lumen;organelle lumen;organelle part	cell part;cytoplasmic part;intracellular organelle lumen;intracellular organelle part;intracellular part;membrane-enclosed lumen;mitochondrial intermembrane space;mitochondrial matrix;mitochondrial part;organelle envelope lumen;organelle lumen;organelle part	High	4	3.43739	0.553342	0.00967735	2.01424			2.01424	2.01424	0.321575	0.0918799	1.03678			1.03678	1.03678	-0.231767	0.535617	0.271145			0.271145	0.271145	75.4	82.2	84.5	109.3	105.3	140.7	93.1	92.7	116.8	229.5	249.9	257.1	332.5	320.2	428.1	283.1
Q9Z0X1	Aifm1	Apoptosis-inducing factor 1, mitochondrial	activation of caspase activity;apoptosis;apoptosis in response to endoplasmic reticulum stress;apoptotic mitochondrial changes;biological regulation;cell death;cell differentiation;cell redox homeostasis;cellular component assembly;cellular component assembly at cellular level;cellular component biogenesis;cellular component organization;cellular component organization at cellular level;cellular …	binding;catalytic activity;coenzyme binding;cofactor binding;DNA binding;electron-transferring-flavoprotein dehydrogenase activity;FAD binding;flavin adenine dinucleotide binding;NAD(P)H oxidase activity;nucleic acid binding;oxidoreductase activity;oxidoreductase activity, acting on NADH or NADPH;oxidoreductase activity, acting on NADH or NADPH, oxygen as acceptor;oxidoreductase activity, acting …	cell part;cytoplasm;cytoplasmic part;cytosol;intracellular membrane-bounded organelle;intracellular organelle;intracellular organelle part;intracellular part;membrane;membrane-bounded organelle;membrane-enclosed lumen;mitochondrial inner membrane;mitochondrial intermembrane space;mitochondrial membrane;mitochondrial outer membrane;mitochondrial part;mitochondrion;nucleus;organelle;organelle envel…	cell part;cytoplasm;cytoplasmic part;cytosol;intracellular membrane-bounded organelle;intracellular organelle;intracellular organelle part;intracellular part;membrane;membrane-bounded organelle;membrane-enclosed lumen;mitochondrial inner membrane;mitochondrial intermembrane space;mitochondrial membrane;mitochondrial outer membrane;mitochondrial part;mitochondrion;nucleus;organelle;organelle envel…	cell part;cytoplasm;cytoplasmic part;cytosol;intracellular membrane-bounded organelle;intracellular organelle;intracellular organelle part;intracellular part;membrane;membrane-bounded organelle;membrane-enclosed lumen;mitochondrial inner membrane;mitochondrial intermembrane space;mitochondrial membrane;mitochondrial outer membrane;mitochondrial part;mitochondrion;nucleus;organelle;organelle envel…	cell part;cytoplasm;cytoplasmic part;cytosol;intracellular membrane-bounded organelle;intracellular organelle;intracellular organelle part;intracellular part;membrane;membrane-bounded organelle;membrane-enclosed lumen;mitochondrial inner membrane;mitochondrial intermembrane space;mitochondrial membrane;mitochondrial outer membrane;mitochondrial part;mitochondrion;nucleus;organelle;organelle envel…	cell part;cytoplasm;cytoplasmic part;cytosol;intracellular membrane-bounded organelle;intracellular organelle;intracellular organelle part;intracellular part;membrane;membrane-bounded organelle;membrane-enclosed lumen;mitochondrial inner membrane;mitochondrial intermembrane space;mitochondrial membrane;mitochondrial outer membrane;mitochondrial part;mitochondrion;nucleus;organelle;organelle envel…	High	22	4.61925	-0.0677398	0.682777	0.165721	0.165721	0.165721		0.165721	0.351288	0.114444	0.941407	0.941407	0.941407		0.941407	0.419028	0.288274	0.540194	0.540194	0.540194		0.540194	89.7	94.6	94.4	71.9	88.3	105.7	93.7	132	129.8	4148.6	4372.2	4363.9	3324.3	4083.6	4885.8	4331.7
P58281	Opa1	Dynamin-like 120 kDa protein, mitochondrial	aging;anatomical structure formation involved in morphogenesis;apoptosis;biological regulation;cell aging;cell death;cellular component organization;cellular component organization at cellular level;cellular component organization or biogenesis;cellular component organization or biogenesis at cellular level;cellular membrane fusion;cellular membrane organization;cellular process;cellular response…	binding;catalytic activity;GTP binding;GTPase activity;guanyl nucleotide binding;guanyl ribonucleotide binding;hydrolase activity;hydrolase activity, acting on acid anhydrides;hydrolase activity, acting on acid anhydrides, in phosphorus-containing anhydrides;nucleoside-triphosphatase activity;nucleotide binding;purine nucleotide binding;purine ribonucleoside triphosphate binding;purine ribonucleo…	cell part;cell projection;cytoplasm;cytoplasmic part;dendrite;integral to membrane;intracellular membrane-bounded organelle;intracellular organelle;intracellular organelle part;intracellular part;intrinsic to membrane;membrane;membrane part;membrane-bounded organelle;membrane-enclosed lumen;mitochondrial crista;mitochondrial inner membrane;mitochondrial intermembrane space;mitochondrial membrane;…	cell part;cell projection;cytoplasm;cytoplasmic part;dendrite;integral to membrane;intracellular membrane-bounded organelle;intracellular organelle;intracellular organelle part;intracellular part;intrinsic to membrane;membrane;membrane part;membrane-bounded organelle;membrane-enclosed lumen;mitochondrial crista;mitochondrial inner membrane;mitochondrial intermembrane space;mitochondrial membrane;…	cell part;cell projection;cytoplasm;cytoplasmic part;dendrite;integral to membrane;intracellular membrane-bounded organelle;intracellular organelle;intracellular organelle part;intracellular part;intrinsic to membrane;membrane;membrane part;membrane-bounded organelle;membrane-enclosed lumen;mitochondrial crista;mitochondrial inner membrane;mitochondrial intermembrane space;mitochondrial membrane;…	cell part;cell projection;cytoplasm;cytoplasmic part;dendrite;integral to membrane;intracellular membrane-bounded organelle;intracellular organelle;intracellular organelle part;intracellular part;intrinsic to membrane;membrane;membrane part;membrane-bounded organelle;membrane-enclosed lumen;mitochondrial crista;mitochondrial inner membrane;mitochondrial intermembrane space;mitochondrial membrane;…	cell part;cell projection;cytoplasm;cytoplasmic part;dendrite;integral to membrane;intracellular membrane-bounded organelle;intracellular organelle;intracellular organelle part;intracellular part;intrinsic to membrane;membrane;membrane part;membrane-bounded organelle;membrane-enclosed lumen;mitochondrial crista;mitochondrial inner membrane;mitochondrial intermembrane space;mitochondrial membrane;…	High	56	4.96471	0.091177	0.79321	0.100612	0.100612	0.100612		0.100612	0.271421	0.319188	0.495954	0.495954	0.495954		0.495954	0.180244	0.769928	0.11355	0.11355	0.11355		0.11355	89.4	95.3	90.4	76	94.7	122.2	82.1	114.3	135.6	9154.9	9764	9256	7788.5	9702.3	12522.2	8410.2
Q9WTP6	Ak2	Adenylate kinase 2, mitochondrial	2'-deoxyribonucleotide metabolic process;ADP biosynthetic process;ADP metabolic process;AMP metabolic process;anatomical structure development;biosynthetic process;brain development;cellular biosynthetic process;cellular metabolic process;cellular nitrogen compound biosynthetic process;cellular nitrogen compound metabolic process;cellular process;dATP metabolic process;deoxyribonucleoside triphos…	adenyl nucleotide binding;adenyl ribonucleotide binding;adenylate kinase activity;ATP binding;binding;catalytic activity;kinase activity;nucleobase-containing compound kinase activity;nucleotide binding;nucleotide kinase activity;phosphotransferase activity, phosphate group as acceptor;purine nucleotide binding;purine ribonucleoside triphosphate binding;purine ribonucleotide binding;ribonucleotid…	cell part;cytoplasmic part;cytosol;extracellular membrane-bounded organelle;extracellular organelle;extracellular region part;extracellular vesicular exosome;intracellular membrane-bounded organelle;intracellular organelle;intracellular organelle part;intracellular part;membrane;membrane-bounded organelle;membrane-bounded vesicle;membrane-enclosed lumen;mitochondrial inner membrane;mitochondrial …	cell part;cytoplasmic part;cytosol;extracellular membrane-bounded organelle;extracellular organelle;extracellular region part;extracellular vesicular exosome;intracellular membrane-bounded organelle;intracellular organelle;intracellular organelle part;intracellular part;membrane;membrane-bounded organelle;membrane-bounded vesicle;membrane-enclosed lumen;mitochondrial inner membrane;mitochondrial …	cell part;cytoplasmic part;cytosol;extracellular membrane-bounded organelle;extracellular organelle;extracellular region part;extracellular vesicular exosome;intracellular membrane-bounded organelle;intracellular organelle;intracellular organelle part;intracellular part;membrane;membrane-bounded organelle;membrane-bounded vesicle;membrane-enclosed lumen;mitochondrial inner membrane;mitochondrial …	cell part;cytoplasmic part;cytosol;extracellular membrane-bounded organelle;extracellular organelle;extracellular region part;extracellular vesicular exosome;intracellular membrane-bounded organelle;intracellular organelle;intracellular organelle part;intracellular part;membrane;membrane-bounded organelle;membrane-bounded vesicle;membrane-enclosed lumen;mitochondrial inner membrane;mitochondrial …	cell part;cytoplasmic part;cytosol;extracellular membrane-bounded organelle;extracellular organelle;extracellular region part;extracellular vesicular exosome;intracellular membrane-bounded organelle;intracellular organelle;intracellular organelle part;intracellular part;membrane;membrane-bounded organelle;membrane-bounded vesicle;membrane-enclosed lumen;mitochondrial inner membrane;mitochondrial …	High	14	4.87033	-0.879618	0.00361419	2.44199		2.44199		2.44199	-1.09883	0.000895201	3.04808		3.04808		3.04808	-0.219213	0.728978	0.137286		0.137286		0.137286	155.9	142.3	149.4	58	82.6	102.7	54.3	87.1	67.6	12849.6	11733.1	12319.2	4785	6807.8	8463.8	4477.7
P56391	Cox6b1	Cytochrome c oxidase subunit 6B1	anatomical structure development;developmental process;substantia nigra development	catalytic activity;cation transmembrane transporter activity;cytochrome-c oxidase activity;heme-copper terminal oxidase activity;hydrogen ion transmembrane transporter activity;inorganic cation transmembrane transporter activity;ion transmembrane transporter activity;monovalent inorganic cation transmembrane transporter activity;oxidoreductase activity;oxidoreductase activity, acting on a heme gr…	cell part;cytoplasmic part;intracellular membrane-bounded organelle;intracellular organelle;intracellular organelle part;intracellular part;membrane;membrane-bounded organelle;membrane-enclosed lumen;mitochondrial inner membrane;mitochondrial intermembrane space;mitochondrial membrane;mitochondrial part;mitochondrion;organelle;organelle envelope lumen;organelle inner membrane;organelle membrane;o…	cell part;cytoplasmic part;intracellular membrane-bounded organelle;intracellular organelle;intracellular organelle part;intracellular part;membrane;membrane-bounded organelle;membrane-enclosed lumen;mitochondrial inner membrane;mitochondrial intermembrane space;mitochondrial membrane;mitochondrial part;mitochondrion;organelle;organelle envelope lumen;organelle inner membrane;organelle membrane;o…	cell part;cytoplasmic part;intracellular membrane-bounded organelle;intracellular organelle;intracellular organelle part;intracellular part;membrane;membrane-bounded organelle;membrane-enclosed lumen;mitochondrial inner membrane;mitochondrial intermembrane space;mitochondrial membrane;mitochondrial part;mitochondrion;organelle;organelle envelope lumen;organelle inner membrane;organelle membrane;o…	cell part;cytoplasmic part;intracellular membrane-bounded organelle;intracellular organelle;intracellular organelle part;intracellular part;membrane;membrane-bounded organelle;membrane-enclosed lumen;mitochondrial inner membrane;mitochondrial intermembrane space;mitochondrial membrane;mitochondrial part;mitochondrion;organelle;organelle envelope lumen;organelle inner membrane;organelle membrane;o…	cell part;cytoplasmic part;intracellular membrane-bounded organelle;intracellular organelle;intracellular organelle part;intracellular part;membrane;membrane-bounded organelle;membrane-enclosed lumen;mitochondrial inner membrane;mitochondrial intermembrane space;mitochondrial membrane;mitochondrial part;mitochondrion;organelle;organelle envelope lumen;organelle inner membrane;organelle membrane;o…	High	7	4.15734	0.668461	0.0343166	1.4645		1.4645		1.4645	1.27753	0.00141086	2.85052		2.85052		2.85052	0.609068	0.344361	0.462985		0.462985		0.462985	50.4	77.2	51.9	96.4	85.2	103.7	93.1	200.4	141.7	804.4	1231.8	829.2	1538.3	1360.4	1655.5	1485.9
P36552	Cpox	Oxygen-dependent coproporphyrinogen-III oxidase, mitochondrial	biosynthetic process;cation transport;cellular aromatic compound metabolic process;cellular biosynthetic process;cellular metabolic process;cellular nitrogen compound biosynthetic process;cellular nitrogen compound metabolic process;cellular process;cofactor biosynthetic process;cofactor metabolic process;establishment of localization;heme biosynthetic process;heme metabolic process;heterocycle b…	active transmembrane transporter activity;ATPase activity;ATPase activity, coupled;ATPase activity, coupled to movement of substances;ATPase activity, coupled to transmembrane movement of ions;ATPase activity, coupled to transmembrane movement of ions, phosphorylative mechanism;ATPase activity, coupled to transmembrane movement of substances;binding;catalytic activity;cation transmembrane transpo…	cell part;cytoplasm;cytoplasmic part;intracellular membrane-bounded organelle;intracellular organelle;intracellular organelle part;intracellular part;membrane;membrane-bounded organelle;membrane-enclosed lumen;mitochondrial inner membrane;mitochondrial intermembrane space;mitochondrial membrane;mitochondrial part;mitochondrion;organelle;organelle envelope lumen;organelle inner membrane;organelle …	cell part;cytoplasm;cytoplasmic part;intracellular membrane-bounded organelle;intracellular organelle;intracellular organelle part;intracellular part;membrane;membrane-bounded organelle;membrane-enclosed lumen;mitochondrial inner membrane;mitochondrial intermembrane space;mitochondrial membrane;mitochondrial part;mitochondrion;organelle;organelle envelope lumen;organelle inner membrane;organelle …	cell part;cytoplasm;cytoplasmic part;intracellular membrane-bounded organelle;intracellular organelle;intracellular organelle part;intracellular part;membrane;membrane-bounded organelle;membrane-enclosed lumen;mitochondrial inner membrane;mitochondrial intermembrane space;mitochondrial membrane;mitochondrial part;mitochondrion;organelle;organelle envelope lumen;organelle inner membrane;organelle …	cell part;cytoplasm;cytoplasmic part;intracellular membrane-bounded organelle;intracellular organelle;intracellular organelle part;intracellular part;membrane;membrane-bounded organelle;membrane-enclosed lumen;mitochondrial inner membrane;mitochondrial intermembrane space;mitochondrial membrane;mitochondrial part;mitochondrion;organelle;organelle envelope lumen;organelle inner membrane;organelle …	cell part;cytoplasm;cytoplasmic part;intracellular membrane-bounded organelle;intracellular organelle;intracellular organelle part;intracellular part;membrane;membrane-bounded organelle;membrane-enclosed lumen;mitochondrial inner membrane;mitochondrial intermembrane space;mitochondrial membrane;mitochondrial part;mitochondrion;organelle;organelle envelope lumen;organelle inner membrane;organelle …	High	18	4.45835	-0.291414	0.147324	0.831727		0.831727		0.831727	-0.666589	0.00815423	2.08862		2.08862		2.08862	-0.375175	0.41065	0.386528		0.386528		0.386528	125.6	115.3	126.8	81.6	86.6	132.3	65.5	83.9	82.3	4009.7	3681.8	4049.4	2606.1	2764.7	4222.7	2091.4
Q9D964	Gatm	Glycine amidinotransferase, mitochondrial	amine biosynthetic process;amine metabolic process;anatomical structure development;anatomical structure morphogenesis;biosynthetic process;carboxylic acid biosynthetic process;carboxylic acid metabolic process;cellular amine metabolic process;cellular amino acid biosynthetic process;cellular amino acid metabolic process;cellular biosynthetic process;cellular ketone metabolic process;cellular met…	amidinotransferase activity;catalytic activity;glycine amidinotransferase activity;hydrolase activity;hydrolase activity, acting on carbon-nitrogen (but not peptide) bonds;hydrolase activity, acting on carbon-nitrogen (but not peptide) bonds, in linear amidines;transferase activity;transferase activity, transferring nitrogenous groups;transferase activity, transferring one-carbon groups	cell part;cytoplasmic part;extracellular membrane-bounded organelle;extracellular organelle;extracellular region part;extracellular vesicular exosome;intracellular membrane-bounded organelle;intracellular organelle;intracellular organelle part;intracellular part;membrane;membrane-bounded organelle;membrane-bounded vesicle;membrane-enclosed lumen;mitochondrial inner membrane;mitochondrial intermem…	cell part;cytoplasmic part;extracellular membrane-bounded organelle;extracellular organelle;extracellular region part;extracellular vesicular exosome;intracellular membrane-bounded organelle;intracellular organelle;intracellular organelle part;intracellular part;membrane;membrane-bounded organelle;membrane-bounded vesicle;membrane-enclosed lumen;mitochondrial inner membrane;mitochondrial intermem…	cell part;cytoplasmic part;extracellular membrane-bounded organelle;extracellular organelle;extracellular region part;extracellular vesicular exosome;intracellular membrane-bounded organelle;intracellular organelle;intracellular organelle part;intracellular part;membrane;membrane-bounded organelle;membrane-bounded vesicle;membrane-enclosed lumen;mitochondrial inner membrane;mitochondrial intermem…	cell part;cytoplasmic part;extracellular membrane-bounded organelle;extracellular organelle;extracellular region part;extracellular vesicular exosome;intracellular membrane-bounded organelle;intracellular organelle;intracellular organelle part;intracellular part;membrane;membrane-bounded organelle;membrane-bounded vesicle;membrane-enclosed lumen;mitochondrial inner membrane;mitochondrial intermem…	cell part;cytoplasmic part;extracellular membrane-bounded organelle;extracellular organelle;extracellular region part;extracellular vesicular exosome;intracellular membrane-bounded organelle;intracellular organelle;intracellular organelle part;intracellular part;membrane;membrane-bounded organelle;membrane-bounded vesicle;membrane-enclosed lumen;mitochondrial inner membrane;mitochondrial intermem…	High	21	4.61614	0.420693	0.0272754	1.56423		1.56423		1.56423	-0.404746	0.0306793	1.51315		1.51315		1.51315	-0.825439	0.0206774	1.6845		1.6845		1.6845	95.1	108.4	87.4	118.7	141.1	129.6	72.3	84.1	63.3	4364.1	4975.9	4014.4	5447.2	6477.5	5951.1	3319.7
Q8VCX5	Micu1	Calcium uptake protein 1, mitochondrial	biological regulation;calcium ion homeostasis;calcium ion import;calcium ion transmembrane transport;calcium ion transport;cation homeostasis;cation transport;cellular calcium ion homeostasis;cellular cation homeostasis;cellular chemical homeostasis;cellular component assembly;cellular component organization;cellular component organization or biogenesis;cellular divalent inorganic cation homeosta…	binding;calcium ion binding;cation binding;identical protein binding;ion binding;metal ion binding;protein binding;protein dimerization activity;protein heterodimerization activity	calcium channel complex;cation channel complex;cell part;cytoplasmic part;integral to membrane;integral to mitochondrial membrane;integral to organelle membrane;intracellular membrane-bounded organelle;intracellular organelle;intracellular organelle part;intracellular part;intrinsic to membrane;intrinsic to organelle membrane;ion channel complex;macromolecular complex;membrane;membrane part;membr…	calcium channel complex;cation channel complex;cell part;cytoplasmic part;integral to membrane;integral to mitochondrial membrane;integral to organelle membrane;intracellular membrane-bounded organelle;intracellular organelle;intracellular organelle part;intracellular part;intrinsic to membrane;intrinsic to organelle membrane;ion channel complex;macromolecular complex;membrane;membrane part;membr…	calcium channel complex;cation channel complex;cell part;cytoplasmic part;integral to membrane;integral to mitochondrial membrane;integral to organelle membrane;intracellular membrane-bounded organelle;intracellular organelle;intracellular organelle part;intracellular part;intrinsic to membrane;intrinsic to organelle membrane;ion channel complex;macromolecular complex;membrane;membrane part;membr…	calcium channel complex;cation channel complex;cell part;cytoplasmic part;integral to membrane;integral to mitochondrial membrane;integral to organelle membrane;intracellular membrane-bounded organelle;intracellular organelle;intracellular organelle part;intracellular part;intrinsic to membrane;intrinsic to organelle membrane;ion channel complex;macromolecular complex;membrane;membrane part;membr…	calcium channel complex;cation channel complex;cell part;cytoplasmic part;integral to membrane;integral to mitochondrial membrane;integral to organelle membrane;intracellular membrane-bounded organelle;intracellular organelle;intracellular organelle part;intracellular part;intrinsic to membrane;intrinsic to organelle membrane;ion channel complex;macromolecular complex;membrane;membrane part;membr…	High	15	4.46938	0.576816	0.0413978	1.38302		1.38302		1.38302	0.788639	0.0087171	2.05963		2.05963		2.05963	0.211824	0.71761	0.144111		0.144111		0.144111	74.2	68.2	70.9	80	132.3	105.9	93.6	118.1	156.7	2430.6	2233.9	2320.5	2619.4	4331.3	3467.8	3065.8
Q9DCJ5	Ndufa8	NADH dehydrogenase [ubiquinone] 1 alpha subcomplex subunit 8	metabolic process;oxidation-reduction process	binding;protein binding;protein complex binding	cell part;cytoplasmic part;intracellular membrane-bounded organelle;intracellular organelle;intracellular organelle part;intracellular part;macromolecular complex;membrane;membrane part;membrane-bounded organelle;membrane-enclosed lumen;mitochondrial inner membrane;mitochondrial intermembrane space;mitochondrial membrane;mitochondrial membrane part;mitochondrial part;mitochondrial respiratory cha…	cell part;cytoplasmic part;intracellular membrane-bounded organelle;intracellular organelle;intracellular organelle part;intracellular part;macromolecular complex;membrane;membrane part;membrane-bounded organelle;membrane-enclosed lumen;mitochondrial inner membrane;mitochondrial intermembrane space;mitochondrial membrane;mitochondrial membrane part;mitochondrial part;mitochondrial respiratory cha…	cell part;cytoplasmic part;intracellular membrane-bounded organelle;intracellular organelle;intracellular organelle part;intracellular part;macromolecular complex;membrane;membrane part;membrane-bounded organelle;membrane-enclosed lumen;mitochondrial inner membrane;mitochondrial intermembrane space;mitochondrial membrane;mitochondrial membrane part;mitochondrial part;mitochondrial respiratory cha…	cell part;cytoplasmic part;intracellular membrane-bounded organelle;intracellular organelle;intracellular organelle part;intracellular part;macromolecular complex;membrane;membrane part;membrane-bounded organelle;membrane-enclosed lumen;mitochondrial inner membrane;mitochondrial intermembrane space;mitochondrial membrane;mitochondrial membrane part;mitochondrial part;mitochondrial respiratory cha…	cell part;cytoplasmic part;intracellular membrane-bounded organelle;intracellular organelle;intracellular organelle part;intracellular part;macromolecular complex;membrane;membrane part;membrane-bounded organelle;membrane-enclosed lumen;mitochondrial inner membrane;mitochondrial intermembrane space;mitochondrial membrane;mitochondrial membrane part;mitochondrial part;mitochondrial respiratory cha…	High	11	4.34059	0.395961	0.0854674	1.0682		1.0682		1.0682	0.791005	0.00406722	2.3907		2.3907		2.3907	0.395045	0.382425	0.417454		0.417454		0.417454	68.4	81.1	72.9	85.6	107	100.1	95	161.2	128.6	1664.3	1974.5	1775.7	2082.9	2604.9	2436.7	2313.6
Q9CR61	Ndufb7	NADH dehydrogenase [ubiquinone] 1 beta subcomplex subunit 7	NaN	catalytic activity;NADH dehydrogenase (quinone) activity;NADH dehydrogenase (ubiquinone) activity;NADH dehydrogenase activity;oxidoreductase activity;oxidoreductase activity, acting on NADH or NADPH;oxidoreductase activity, acting on NADH or NADPH, quinone or similar compound as acceptor	cell part;cytoplasmic part;intracellular membrane-bounded organelle;intracellular organelle;intracellular organelle part;intracellular part;macromolecular complex;membrane;membrane part;membrane-bounded organelle;membrane-enclosed lumen;mitochondrial inner membrane;mitochondrial intermembrane space;mitochondrial membrane;mitochondrial membrane part;mitochondrial part;mitochondrial respiratory cha…	cell part;cytoplasmic part;intracellular membrane-bounded organelle;intracellular organelle;intracellular organelle part;intracellular part;macromolecular complex;membrane;membrane part;membrane-bounded organelle;membrane-enclosed lumen;mitochondrial inner membrane;mitochondrial intermembrane space;mitochondrial membrane;mitochondrial membrane part;mitochondrial part;mitochondrial respiratory cha…	cell part;cytoplasmic part;intracellular membrane-bounded organelle;intracellular organelle;intracellular organelle part;intracellular part;macromolecular complex;membrane;membrane part;membrane-bounded organelle;membrane-enclosed lumen;mitochondrial inner membrane;mitochondrial intermembrane space;mitochondrial membrane;mitochondrial membrane part;mitochondrial part;mitochondrial respiratory cha…	cell part;cytoplasmic part;intracellular membrane-bounded organelle;intracellular organelle;intracellular organelle part;intracellular part;macromolecular complex;membrane;membrane part;membrane-bounded organelle;membrane-enclosed lumen;mitochondrial inner membrane;mitochondrial intermembrane space;mitochondrial membrane;mitochondrial membrane part;mitochondrial part;mitochondrial respiratory cha…	cell part;cytoplasmic part;intracellular membrane-bounded organelle;intracellular organelle;intracellular organelle part;intracellular part;macromolecular complex;membrane;membrane part;membrane-bounded organelle;membrane-enclosed lumen;mitochondrial inner membrane;mitochondrial intermembrane space;mitochondrial membrane;mitochondrial membrane part;mitochondrial part;mitochondrial respiratory cha…	High	8	4.23116	0.382959	0.0789822	1.10247		1.10247		1.10247	0.791494	0.00263926	2.57852		2.57852		2.57852	0.408535	0.322772	0.491104		0.491104		0.491104	67.5	80.2	75.4	86.6	110.1	94.2	102.8	161.8	121.5	1276.5	1517.3	1426.4	1638.3	2083	1781.9	1944.8
Q99LY9	Ndufs5	NADH dehydrogenase [ubiquinone] iron-sulfur protein 5	cellular component assembly;cellular component assembly at cellular level;cellular component biogenesis;cellular component organization;cellular component organization at cellular level;cellular component organization or biogenesis;cellular component organization or biogenesis at cellular level;cellular macromolecular complex assembly;cellular macromolecular complex subunit organization;cellular …	NaN	cell part;cytoplasmic part;intracellular membrane-bounded organelle;intracellular organelle;intracellular organelle part;intracellular part;membrane;membrane part;membrane-bounded organelle;membrane-enclosed lumen;mitochondrial inner membrane;mitochondrial intermembrane space;mitochondrial membrane;mitochondrial part;mitochondrion;organelle;organelle envelope lumen;organelle inner membrane;organe…	cell part;cytoplasmic part;intracellular membrane-bounded organelle;intracellular organelle;intracellular organelle part;intracellular part;membrane;membrane part;membrane-bounded organelle;membrane-enclosed lumen;mitochondrial inner membrane;mitochondrial intermembrane space;mitochondrial membrane;mitochondrial part;mitochondrion;organelle;organelle envelope lumen;organelle inner membrane;organe…	cell part;cytoplasmic part;intracellular membrane-bounded organelle;intracellular organelle;intracellular organelle part;intracellular part;membrane;membrane part;membrane-bounded organelle;membrane-enclosed lumen;mitochondrial inner membrane;mitochondrial intermembrane space;mitochondrial membrane;mitochondrial part;mitochondrion;organelle;organelle envelope lumen;organelle inner membrane;organe…	cell part;cytoplasmic part;intracellular membrane-bounded organelle;intracellular organelle;intracellular organelle part;intracellular part;membrane;membrane part;membrane-bounded organelle;membrane-enclosed lumen;mitochondrial inner membrane;mitochondrial intermembrane space;mitochondrial membrane;mitochondrial part;mitochondrion;organelle;organelle envelope lumen;organelle inner membrane;organe…	cell part;cytoplasmic part;intracellular membrane-bounded organelle;intracellular organelle;intracellular organelle part;intracellular part;membrane;membrane part;membrane-bounded organelle;membrane-enclosed lumen;mitochondrial inner membrane;mitochondrial intermembrane space;mitochondrial membrane;mitochondrial part;mitochondrion;organelle;organelle envelope lumen;organelle inner membrane;organe…	High	8	4.14857	0.159824	0.610479	0.214329		0.214329		0.214329	0.807412	0.0137229	1.86255		1.86255		1.86255	0.647587	0.232561	0.633464		0.633464		0.633464	80.8	61.3	90.6	70.2	113.9	75.8	100.1	174.3	132.9	1264.7	958.8	1417.1	1098.9	1782.1	1186.1	1566.1
Q99JB2	Stoml2	Stomatin-like protein 2, mitochondrial	activation of immune response;alpha-beta T cell activation;antigen receptor-mediated signaling pathway;ATP biosynthetic process;ATP metabolic process;ATP synthesis coupled proton transport;biological regulation;biosynthetic process;calcium ion homeostasis;calcium ion transport;cation homeostasis;cation transport;CD4-positive, alpha-beta T cell activation;cell activation;cell surface receptor link…	NaN	actin cytoskeleton;cell part;cytoplasmic part;cytoskeleton;extrinsic to membrane;extrinsic to plasma membrane;immunological synapse;intracellular membrane-bounded organelle;intracellular non-membrane-bounded organelle;intracellular organelle;intracellular organelle part;intracellular part;macromolecular complex;membrane;membrane part;membrane raft;membrane-bounded organelle;membrane-enclosed lume…	actin cytoskeleton;cell part;cytoplasmic part;cytoskeleton;extrinsic to membrane;extrinsic to plasma membrane;immunological synapse;intracellular membrane-bounded organelle;intracellular non-membrane-bounded organelle;intracellular organelle;intracellular organelle part;intracellular part;macromolecular complex;membrane;membrane part;membrane raft;membrane-bounded organelle;membrane-enclosed lume…	actin cytoskeleton;cell part;cytoplasmic part;cytoskeleton;extrinsic to membrane;extrinsic to plasma membrane;immunological synapse;intracellular membrane-bounded organelle;intracellular non-membrane-bounded organelle;intracellular organelle;intracellular organelle part;intracellular part;macromolecular complex;membrane;membrane part;membrane raft;membrane-bounded organelle;membrane-enclosed lume…	actin cytoskeleton;cell part;cytoplasmic part;cytoskeleton;extrinsic to membrane;extrinsic to plasma membrane;immunological synapse;intracellular membrane-bounded organelle;intracellular non-membrane-bounded organelle;intracellular organelle;intracellular organelle part;intracellular part;macromolecular complex;membrane;membrane part;membrane raft;membrane-bounded organelle;membrane-enclosed lume…	actin cytoskeleton;cell part;cytoplasmic part;cytoskeleton;extrinsic to membrane;extrinsic to plasma membrane;immunological synapse;intracellular membrane-bounded organelle;intracellular non-membrane-bounded organelle;intracellular organelle;intracellular organelle part;intracellular part;macromolecular complex;membrane;membrane part;membrane raft;membrane-bounded organelle;membrane-enclosed lume…	High	23	4.39631	0.957499	0.000944474	3.02481		3.02481		3.02481	1.60215	2.10161e-05	4.67745		4.67745		4.67745	0.644651	0.115416	0.937733		0.937733		0.937733	47.9	50.8	51.8	80.6	97.7	114.1	118.2	155.2	183.7	1326.5	1406.7	1433.2	2231.6	2702.6	3156.7	3270.6
Q3UUI3	Them4	Acyl-coenzyme A thioesterase THEM4	biological regulation;carboxylic acid metabolic process;cellular ketone metabolic process;cellular lipid metabolic process;cellular metabolic process;cellular process;cellular response to stimulus;fatty acid metabolic process;intracellular protein kinase cascade;intracellular signal transduction;lipid metabolic process;metabolic process;monocarboxylic acid metabolic process;organic acid metabolic…	acyl-CoA thioesterase activity;catalytic activity;CoA hydrolase activity;hydrolase activity;hydrolase activity, acting on ester bonds;palmitoyl-CoA hydrolase activity;thiolester hydrolase activity	cell part;cell projection membrane;cell projection part;cytoplasmic part;cytosol;intracellular membrane-bounded organelle;intracellular organelle;intracellular organelle part;intracellular part;leading edge membrane;membrane;membrane part;membrane-bounded organelle;membrane-enclosed lumen;mitochondrial inner membrane;mitochondrial intermembrane space;mitochondrial membrane;mitochondrial part;mito…	cell part;cell projection membrane;cell projection part;cytoplasmic part;cytosol;intracellular membrane-bounded organelle;intracellular organelle;intracellular organelle part;intracellular part;leading edge membrane;membrane;membrane part;membrane-bounded organelle;membrane-enclosed lumen;mitochondrial inner membrane;mitochondrial intermembrane space;mitochondrial membrane;mitochondrial part;mito…	cell part;cell projection membrane;cell projection part;cytoplasmic part;cytosol;intracellular membrane-bounded organelle;intracellular organelle;intracellular organelle part;intracellular part;leading edge membrane;membrane;membrane part;membrane-bounded organelle;membrane-enclosed lumen;mitochondrial inner membrane;mitochondrial intermembrane space;mitochondrial membrane;mitochondrial part;mito…	cell part;cell projection membrane;cell projection part;cytoplasmic part;cytosol;intracellular membrane-bounded organelle;intracellular organelle;intracellular organelle part;intracellular part;leading edge membrane;membrane;membrane part;membrane-bounded organelle;membrane-enclosed lumen;mitochondrial inner membrane;mitochondrial intermembrane space;mitochondrial membrane;mitochondrial part;mito…	cell part;cell projection membrane;cell projection part;cytoplasmic part;cytosol;intracellular membrane-bounded organelle;intracellular organelle;intracellular organelle part;intracellular part;leading edge membrane;membrane;membrane part;membrane-bounded organelle;membrane-enclosed lumen;mitochondrial inner membrane;mitochondrial intermembrane space;mitochondrial membrane;mitochondrial part;mito…	High	5	3.89718	0.216687	0.207529	0.682921		0.682921		0.682921	-1.3332	1.15478e-05	4.9375		4.9375		4.9375	-1.54989	0.00163379	2.7868		2.7868		2.7868	111.3	126.4	114.1	116.1	148.2	144.4	42.7	51	45.9	975.7	1108	1000.3	1017.7	1299.5	1266.6	374.4
P62073	Timm10	Mitochondrial import inner membrane translocase subunit Tim10	cellular component organization;cellular component organization at cellular level;cellular component organization or biogenesis;cellular component organization or biogenesis at cellular level;cellular membrane organization;cellular process;chaperone-mediated protein transport;establishment of localization;establishment of localization in cell;establishment of protein localization;establishment of…	binding;cation binding;chaperone binding;identical protein binding;ion binding;metal ion binding;protein binding;protein dimerization activity;protein homodimerization activity;protein transporter activity;substrate-specific transporter activity;transporter activity	cell part;cytoplasmic part;intracellular membrane-bounded organelle;intracellular organelle;intracellular organelle part;intracellular part;macromolecular complex;membrane;membrane-bounded organelle;mitochondrial inner membrane;mitochondrial intermembrane space protein transporter complex;mitochondrial membrane;mitochondrial part;mitochondrion;organelle;organelle inner membrane;organelle membrane…	cell part;cytoplasmic part;intracellular membrane-bounded organelle;intracellular organelle;intracellular organelle part;intracellular part;macromolecular complex;membrane;membrane-bounded organelle;mitochondrial inner membrane;mitochondrial intermembrane space protein transporter complex;mitochondrial membrane;mitochondrial part;mitochondrion;organelle;organelle inner membrane;organelle membrane…	cell part;cytoplasmic part;intracellular membrane-bounded organelle;intracellular organelle;intracellular organelle part;intracellular part;macromolecular complex;membrane;membrane-bounded organelle;mitochondrial inner membrane;mitochondrial intermembrane space protein transporter complex;mitochondrial membrane;mitochondrial part;mitochondrion;organelle;organelle inner membrane;organelle membrane…	cell part;cytoplasmic part;intracellular membrane-bounded organelle;intracellular organelle;intracellular organelle part;intracellular part;macromolecular complex;membrane;membrane-bounded organelle;mitochondrial inner membrane;mitochondrial intermembrane space protein transporter complex;mitochondrial membrane;mitochondrial part;mitochondrion;organelle;organelle inner membrane;organelle membrane…	cell part;cytoplasmic part;intracellular membrane-bounded organelle;intracellular organelle;intracellular organelle part;intracellular part;macromolecular complex;membrane;membrane-bounded organelle;mitochondrial inner membrane;mitochondrial intermembrane space protein transporter complex;mitochondrial membrane;mitochondrial part;mitochondrion;organelle;organelle inner membrane;organelle membrane…	High	6	4.39362	0.331723	0.203774	0.69085		0.69085		0.69085	0.821931	0.00559561	2.25215		2.25215		2.25215	0.490208	0.295671	0.529191		0.529191		0.529191	73.7	80.9	69	71.8	99	110.5	96.6	156.3	142.3	2026.5	2224.2	1897.1	1975.7	2722.4	3039	2657.3
Q9WV96	Timm10b	Mitochondrial import inner membrane translocase subunit Tim10 B	establishment of localization;establishment of protein localization;protein transport;transport	binding;cation binding;ion binding;metal ion binding	cell part;cytoplasmic part;intracellular membrane-bounded organelle;intracellular organelle;intracellular organelle part;intracellular part;macromolecular complex;membrane;membrane-bounded organelle;mitochondrial inner membrane;mitochondrial intermembrane space protein transporter complex;mitochondrial membrane;mitochondrial part;mitochondrion;organelle;organelle inner membrane;organelle membrane…	cell part;cytoplasmic part;intracellular membrane-bounded organelle;intracellular organelle;intracellular organelle part;intracellular part;macromolecular complex;membrane;membrane-bounded organelle;mitochondrial inner membrane;mitochondrial intermembrane space protein transporter complex;mitochondrial membrane;mitochondrial part;mitochondrion;organelle;organelle inner membrane;organelle membrane…	cell part;cytoplasmic part;intracellular membrane-bounded organelle;intracellular organelle;intracellular organelle part;intracellular part;macromolecular complex;membrane;membrane-bounded organelle;mitochondrial inner membrane;mitochondrial intermembrane space protein transporter complex;mitochondrial membrane;mitochondrial part;mitochondrion;organelle;organelle inner membrane;organelle membrane…	cell part;cytoplasmic part;intracellular membrane-bounded organelle;intracellular organelle;intracellular organelle part;intracellular part;macromolecular complex;membrane;membrane-bounded organelle;mitochondrial inner membrane;mitochondrial intermembrane space protein transporter complex;mitochondrial membrane;mitochondrial part;mitochondrion;organelle;organelle inner membrane;organelle membrane…	cell part;cytoplasmic part;intracellular membrane-bounded organelle;intracellular organelle;intracellular organelle part;intracellular part;macromolecular complex;membrane;membrane-bounded organelle;mitochondrial inner membrane;mitochondrial intermembrane space protein transporter complex;mitochondrial membrane;mitochondrial part;mitochondrion;organelle;organelle inner membrane;organelle membrane…	High	2	2.87186	0.135377	0.687299	0.162855		0.162855		0.162855	1.14409	0.00296653	2.52775		2.52775		2.52775	1.00871	0.0922514	1.03503		1.03503		1.03503	62.3	70.6	75.9	61.2	75.9	92.4	93.5	184.4	183.7	51.6	58.4	62.8	50.6	62.8	76.4	77.4
Q9WV98	Timm9	Mitochondrial import inner membrane translocase subunit Tim9	cellular component organization;cellular component organization at cellular level;cellular component organization or biogenesis;cellular component organization or biogenesis at cellular level;cellular membrane organization;cellular process;chaperone-mediated protein transport;establishment of localization;establishment of localization in cell;establishment of protein localization;establishment of…	binding;cation binding;chaperone binding;identical protein binding;ion binding;metal ion binding;protein binding;protein dimerization activity;protein homodimerization activity;transporter activity	cell part;cytoplasmic part;intracellular membrane-bounded organelle;intracellular organelle;intracellular organelle part;intracellular part;macromolecular complex;membrane;membrane-bounded organelle;mitochondrial inner membrane;mitochondrial intermembrane space protein transporter complex;mitochondrial membrane;mitochondrial part;mitochondrion;organelle;organelle inner membrane;organelle membrane…	cell part;cytoplasmic part;intracellular membrane-bounded organelle;intracellular organelle;intracellular organelle part;intracellular part;macromolecular complex;membrane;membrane-bounded organelle;mitochondrial inner membrane;mitochondrial intermembrane space protein transporter complex;mitochondrial membrane;mitochondrial part;mitochondrion;organelle;organelle inner membrane;organelle membrane…	cell part;cytoplasmic part;intracellular membrane-bounded organelle;intracellular organelle;intracellular organelle part;intracellular part;macromolecular complex;membrane;membrane-bounded organelle;mitochondrial inner membrane;mitochondrial intermembrane space protein transporter complex;mitochondrial membrane;mitochondrial part;mitochondrion;organelle;organelle inner membrane;organelle membrane…	cell part;cytoplasmic part;intracellular membrane-bounded organelle;intracellular organelle;intracellular organelle part;intracellular part;macromolecular complex;membrane;membrane-bounded organelle;mitochondrial inner membrane;mitochondrial intermembrane space protein transporter complex;mitochondrial membrane;mitochondrial part;mitochondrion;organelle;organelle inner membrane;organelle membrane…	cell part;cytoplasmic part;intracellular membrane-bounded organelle;intracellular organelle;intracellular organelle part;intracellular part;macromolecular complex;membrane;membrane-bounded organelle;mitochondrial inner membrane;mitochondrial intermembrane space protein transporter complex;mitochondrial membrane;mitochondrial part;mitochondrion;organelle;organelle inner membrane;organelle membrane…	High	4	3.98334	0.367536	0.228088	0.641897		0.641897		0.641897	1.0226	0.00467581	2.33014		2.33014		2.33014	0.655059	0.251538	0.599397		0.599397		0.599397	64.3	80.2	63.7	77	77.1	114.5	93.1	185.9	144.1	687.7	858.1	681	823.9	824.9	1224.1	996
P14234	Fgr	Tyrosine-protein kinase Fgr	biological regulation;cell differentiation;cell surface receptor linked signaling pathway;cellular developmental process;cellular macromolecule metabolic process;cellular metabolic process;cellular process;cellular protein metabolic process;cellular response to chemical stimulus;cellular response to endogenous stimulus;cellular response to hormone stimulus;cellular response to organic substance;c…	adenyl nucleotide binding;adenyl ribonucleotide binding;ATP binding;binding;catalytic activity;enzyme binding;Fc-gamma receptor I complex binding;immunoglobulin receptor binding;kinase activity;kinase binding;non-membrane spanning protein tyrosine kinase activity;nucleotide binding;phosphoprotein binding;phosphotransferase activity, alcohol group as acceptor;phosphotyrosine binding;protein bindin…	cell part;cell projection membrane;cell projection part;cytoplasmic part;cytoskeleton;cytosol;extracellular membrane-bounded organelle;extracellular organelle;extracellular region part;extracellular vesicular exosome;extrinsic to internal side of plasma membrane;extrinsic to membrane;extrinsic to plasma membrane;intracellular non-membrane-bounded organelle;intracellular organelle;intracellular or…	cell part;cell projection membrane;cell projection part;cytoplasmic part;cytoskeleton;cytosol;extracellular membrane-bounded organelle;extracellular organelle;extracellular region part;extracellular vesicular exosome;extrinsic to internal side of plasma membrane;extrinsic to membrane;extrinsic to plasma membrane;intracellular non-membrane-bounded organelle;intracellular organelle;intracellular or…	cell part;cell projection membrane;cell projection part;cytoplasmic part;cytoskeleton;cytosol;extracellular membrane-bounded organelle;extracellular organelle;extracellular region part;extracellular vesicular exosome;extrinsic to internal side of plasma membrane;extrinsic to membrane;extrinsic to plasma membrane;intracellular non-membrane-bounded organelle;intracellular organelle;intracellular or…	cell part;cell projection membrane;cell projection part;cytoplasmic part;cytoskeleton;cytosol;extracellular membrane-bounded organelle;extracellular organelle;extracellular region part;extracellular vesicular exosome;extrinsic to internal side of plasma membrane;extrinsic to membrane;extrinsic to plasma membrane;intracellular non-membrane-bounded organelle;intracellular organelle;intracellular or…	cell part;cell projection membrane;cell projection part;cytoplasmic part;cytoskeleton;cytosol;extracellular membrane-bounded organelle;extracellular organelle;extracellular region part;extracellular vesicular exosome;extrinsic to internal side of plasma membrane;extrinsic to membrane;extrinsic to plasma membrane;intracellular non-membrane-bounded organelle;intracellular organelle;intracellular or…	High	1	2.85394	-1.42499	0.0357294	1.44697		1.44697		1.44697	-1.01934	0.163728	0.785876		0.785876		0.785876	0.405649	0.708864	0.149437		0.149437		0.149437	203.5	58.4	220.5	45.3	101.2	33.1	89.4	52	96.5	161.5	46.4	175	36	80.3	26.3	71
Q9CRA5	Golph3	Golgi phosphoprotein 3	asymmetric Golgi ribbon formation;biological adhesion;biological regulation;biosynthetic process;cell adhesion;cell adhesion molecule production;cell migration;cell motility;cell projection assembly;cell projection organization;cell proliferation;cell-cell adhesion;cellular biosynthetic process;cellular component assembly;cellular component assembly at cellular level;cellular component movement;c…	binding;enzyme binding;lipid binding;phosphatidylinositol binding;phosphatidylinositol-4-phosphate binding;phospholipid binding;protein binding	cell part;cytoplasmic part;cytosol;endosome;Golgi apparatus;Golgi apparatus part;Golgi cisterna;Golgi cisterna membrane;Golgi membrane;intracellular membrane-bounded organelle;intracellular organelle;intracellular organelle part;intracellular part;membrane;membrane-bounded organelle;membrane-enclosed lumen;mitochondrial intermembrane space;mitochondrial part;mitochondrion;nuclear part;nucleoplasm…	cell part;cytoplasmic part;cytosol;endosome;Golgi apparatus;Golgi apparatus part;Golgi cisterna;Golgi cisterna membrane;Golgi membrane;intracellular membrane-bounded organelle;intracellular organelle;intracellular organelle part;intracellular part;membrane;membrane-bounded organelle;membrane-enclosed lumen;mitochondrial intermembrane space;mitochondrial part;mitochondrion;nuclear part;nucleoplasm…	cell part;cytoplasmic part;cytosol;endosome;Golgi apparatus;Golgi apparatus part;Golgi cisterna;Golgi cisterna membrane;Golgi membrane;intracellular membrane-bounded organelle;intracellular organelle;intracellular organelle part;intracellular part;membrane;membrane-bounded organelle;membrane-enclosed lumen;mitochondrial intermembrane space;mitochondrial part;mitochondrion;nuclear part;nucleoplasm…	cell part;cytoplasmic part;cytosol;endosome;Golgi apparatus;Golgi apparatus part;Golgi cisterna;Golgi cisterna membrane;Golgi membrane;intracellular membrane-bounded organelle;intracellular organelle;intracellular organelle part;intracellular part;membrane;membrane-bounded organelle;membrane-enclosed lumen;mitochondrial intermembrane space;mitochondrial part;mitochondrion;nuclear part;nucleoplasm…	cell part;cytoplasmic part;cytosol;endosome;Golgi apparatus;Golgi apparatus part;Golgi cisterna;Golgi cisterna membrane;Golgi membrane;intracellular membrane-bounded organelle;intracellular organelle;intracellular organelle part;intracellular part;membrane;membrane-bounded organelle;membrane-enclosed lumen;mitochondrial intermembrane space;mitochondrial part;mitochondrion;nuclear part;nucleoplasm…	High	12	4.36722	-0.681628	0.0168989	1.77214				1.77214	-0.764506	0.00724327	2.14007				2.14007	-0.0828785	0.876992	0.0570044				0.0570044	148.8	127.7	130.4	100.4	84	69.2	107.5	56.6	75.3	3849.9	3304.1	3375.6	2599	2175.1	1790.7	2783
P24270	Cat	Catalase	acylglycerol metabolic process;aerobic respiration;aging;alcohol metabolic process;anatomical structure development;biological regulation;catabolic process;cell differentiation;cellular catabolic process;cellular component assembly;cellular component organization;cellular component organization or biogenesis;cellular developmental process;cellular lipid metabolic process;cellular metabolic proces…	aminoacylase activity;antioxidant activity;binding;catalase activity;catalytic activity;cation binding;coenzyme binding;cofactor binding;enzyme binding;heme binding;hydrolase activity;hydrolase activity, acting on carbon-nitrogen (but not peptide) bonds;hydrolase activity, acting on carbon-nitrogen (but not peptide) bonds, in linear amides;identical protein binding;ion binding;iron ion binding;me…	adherens junction;anchoring junction;cell junction;cell part;cell-substrate adherens junction;cell-substrate junction;cytoplasmic part;cytosol;endoplasmic reticulum;extracellular membrane-bounded organelle;extracellular organelle;extracellular region part;extracellular vesicular exosome;focal adhesion;Golgi apparatus;intracellular membrane-bounded organelle;intracellular organelle;intracellular o…	adherens junction;anchoring junction;cell junction;cell part;cell-substrate adherens junction;cell-substrate junction;cytoplasmic part;cytosol;endoplasmic reticulum;extracellular membrane-bounded organelle;extracellular organelle;extracellular region part;extracellular vesicular exosome;focal adhesion;Golgi apparatus;intracellular membrane-bounded organelle;intracellular organelle;intracellular o…	adherens junction;anchoring junction;cell junction;cell part;cell-substrate adherens junction;cell-substrate junction;cytoplasmic part;cytosol;endoplasmic reticulum;extracellular membrane-bounded organelle;extracellular organelle;extracellular region part;extracellular vesicular exosome;focal adhesion;Golgi apparatus;intracellular membrane-bounded organelle;intracellular organelle;intracellular o…	adherens junction;anchoring junction;cell junction;cell part;cell-substrate adherens junction;cell-substrate junction;cytoplasmic part;cytosol;endoplasmic reticulum;extracellular membrane-bounded organelle;extracellular organelle;extracellular region part;extracellular vesicular exosome;focal adhesion;Golgi apparatus;intracellular membrane-bounded organelle;intracellular organelle;intracellular o…	adherens junction;anchoring junction;cell junction;cell part;cell-substrate adherens junction;cell-substrate junction;cytoplasmic part;cytosol;endoplasmic reticulum;extracellular membrane-bounded organelle;extracellular organelle;extracellular region part;extracellular vesicular exosome;focal adhesion;Golgi apparatus;intracellular membrane-bounded organelle;intracellular organelle;intracellular o…	High	24	5.00161	1.11247	0.000142816	3.84522				3.84522	1.1416	9.86464e-05	4.00592				4.00592	0.029129	0.965218	0.0153745				0.0153745	54.2	63.2	50.2	103.2	136	123.3	109.4	116.1	144.4	6044.3	7052.9	5599.3	11510.6	15168.2	13746	12199.9
Q8VEA4	Chchd4	Mitochondrial intermembrane space import and assembly protein 40	biological regulation;cellular macromolecule metabolic process;cellular metabolic process;cellular nitrogen compound metabolic process;cellular process;cellular protein metabolic process;cellular response to chemical stimulus;cellular response to oxidative stress;cellular response to stimulus;cellular response to stress;'de novo' posttranslational protein folding;'de novo' protein folding;DNA met…	catalytic activity;disulfide oxidoreductase activity;oxidoreductase activity;oxidoreductase activity, acting on a sulfur group of donors;protein disulfide oxidoreductase activity	cell part;cytoplasmic part;intracellular membrane-bounded organelle;intracellular organelle;intracellular organelle part;intracellular part;membrane-bounded organelle;membrane-enclosed lumen;mitochondrial intermembrane space;mitochondrial part;mitochondrion;organelle;organelle envelope lumen;organelle part	cell part;cytoplasmic part;intracellular membrane-bounded organelle;intracellular organelle;intracellular organelle part;intracellular part;membrane-bounded organelle;membrane-enclosed lumen;mitochondrial intermembrane space;mitochondrial part;mitochondrion;organelle;organelle envelope lumen;organelle part	cell part;cytoplasmic part;intracellular membrane-bounded organelle;intracellular organelle;intracellular organelle part;intracellular part;membrane-bounded organelle;membrane-enclosed lumen;mitochondrial intermembrane space;mitochondrial part;mitochondrion;organelle;organelle envelope lumen;organelle part	cell part;cytoplasmic part;intracellular membrane-bounded organelle;intracellular organelle;intracellular organelle part;intracellular part;membrane-bounded organelle;membrane-enclosed lumen;mitochondrial intermembrane space;mitochondrial part;mitochondrion;organelle;organelle envelope lumen;organelle part	cell part;cytoplasmic part;intracellular membrane-bounded organelle;intracellular organelle;intracellular organelle part;intracellular part;membrane-bounded organelle;membrane-enclosed lumen;mitochondrial intermembrane space;mitochondrial part;mitochondrion;organelle;organelle envelope lumen;organelle part	High	4	3.62274	-0.906745	0.0125559	1.90115				1.90115	-0.473479	0.128119	0.892386				0.892386	0.433266	0.51888	0.284933				0.284933	124.7	130.3	144.3	46.5	65.3	101.2	61.8	126	99.9	581.3	607.4	672.8	216.6	304.5	471.8	287.8
P00015	Cyct	Cytochrome c, testis-specific	biological regulation;cellular metabolic process;cellular process;electron transport chain;generation of precursor metabolites and energy;hydrogen peroxide metabolic process;metabolic process;mitochondrial electron transport, cytochrome c to oxygen;mitochondrial electron transport, ubiquinol to cytochrome c;oxidation-reduction process;positive regulation of caspase activity;positive regulation of…	binding;cation binding;electron carrier activity;heme binding;ion binding;iron ion binding;metal ion binding;tetrapyrrole binding;transition metal ion binding	cell part;cytoplasmic part;intracellular membrane-bounded organelle;intracellular organelle;intracellular organelle part;intracellular part;membrane part;membrane-bounded organelle;membrane-enclosed lumen;mitochondrial intermembrane space;mitochondrial part;mitochondrion;organelle;organelle envelope lumen;organelle part;respiratory chain	cell part;cytoplasmic part;intracellular membrane-bounded organelle;intracellular organelle;intracellular organelle part;intracellular part;membrane part;membrane-bounded organelle;membrane-enclosed lumen;mitochondrial intermembrane space;mitochondrial part;mitochondrion;organelle;organelle envelope lumen;organelle part;respiratory chain	cell part;cytoplasmic part;intracellular membrane-bounded organelle;intracellular organelle;intracellular organelle part;intracellular part;membrane part;membrane-bounded organelle;membrane-enclosed lumen;mitochondrial intermembrane space;mitochondrial part;mitochondrion;organelle;organelle envelope lumen;organelle part;respiratory chain	cell part;cytoplasmic part;intracellular membrane-bounded organelle;intracellular organelle;intracellular organelle part;intracellular part;membrane part;membrane-bounded organelle;membrane-enclosed lumen;mitochondrial intermembrane space;mitochondrial part;mitochondrion;organelle;organelle envelope lumen;organelle part;respiratory chain	cell part;cytoplasmic part;intracellular membrane-bounded organelle;intracellular organelle;intracellular organelle part;intracellular part;membrane part;membrane-bounded organelle;membrane-enclosed lumen;mitochondrial intermembrane space;mitochondrial part;mitochondrion;organelle;organelle envelope lumen;organelle part;respiratory chain	High	1	3.71318	-1.6065	0.000168348	3.77379				3.77379	-0.97954	0.00259503	2.58586				2.58586	0.626957	0.293399	0.532541				0.532541	171.1	155.2	164	61.2	56.3	43.5	66.4	122.2	60.1	982.4	890.9	941.3	351.2	323.3	249.8	381.1
Q9JIQ3	Diablo	Diablo homolog, mitochondrial	activation of caspase activity;activation of caspase activity by cytochrome c;apoptosis;biological regulation;cell death;cellular process;death;induction of apoptosis;induction of apoptosis by intracellular signals;induction of apoptosis by oxidative stress;induction of programmed cell death;neuron apoptosis;neuron death;positive regulation of apoptosis;positive regulation of biological process;p…	NaN	CD4NaN receptor complex;cell part;cytoplasm;cytoplasmic part;internal side of plasma membrane;intracellular membrane-bounded organelle;intracellular organelle;intracellular organelle part;intracellular part;macromolecular complex;membrane part;membrane-bounded organelle;membrane-enclosed lumen;mitochondrial intermembrane space;mitochondrial part;mitochondrion;organelle;organelle envelope lumen;or…	CD4NaN receptor complex;cell part;cytoplasm;cytoplasmic part;internal side of plasma membrane;intracellular membrane-bounded organelle;intracellular organelle;intracellular organelle part;intracellular part;macromolecular complex;membrane part;membrane-bounded organelle;membrane-enclosed lumen;mitochondrial intermembrane space;mitochondrial part;mitochondrion;organelle;organelle envelope lumen;or…	CD4NaN receptor complex;cell part;cytoplasm;cytoplasmic part;internal side of plasma membrane;intracellular membrane-bounded organelle;intracellular organelle;intracellular organelle part;intracellular part;macromolecular complex;membrane part;membrane-bounded organelle;membrane-enclosed lumen;mitochondrial intermembrane space;mitochondrial part;mitochondrion;organelle;organelle envelope lumen;or…	CD4NaN receptor complex;cell part;cytoplasm;cytoplasmic part;internal side of plasma membrane;intracellular membrane-bounded organelle;intracellular organelle;intracellular organelle part;intracellular part;macromolecular complex;membrane part;membrane-bounded organelle;membrane-enclosed lumen;mitochondrial intermembrane space;mitochondrial part;mitochondrion;organelle;organelle envelope lumen;or…	CD4NaN receptor complex;cell part;cytoplasm;cytoplasmic part;internal side of plasma membrane;intracellular membrane-bounded organelle;intracellular organelle;intracellular organelle part;intracellular part;macromolecular complex;membrane part;membrane-bounded organelle;membrane-enclosed lumen;mitochondrial intermembrane space;mitochondrial part;mitochondrion;organelle;organelle envelope lumen;or…	High	8	4.06764	-0.973601	0.00902303	2.04465				2.04465	-0.935966	0.00787326	2.10385				2.10385	0.0376351	0.989	0.00480365				0.00480365	150.1	162.7	130.1	54.4	76.7	94.5	53.7	117.1	60.7	1949	2112.1	1689.7	706.7	995.2	1226.6	697.7
P56213	Gfer	FAD-linked sulfhydryl oxidase ALR	NaN	binding;catalytic activity;coenzyme binding;cofactor binding;disulfide oxidoreductase activity;flavin adenine dinucleotide binding;oxidoreductase activity;oxidoreductase activity, acting on a sulfur group of donors;oxidoreductase activity, acting on a sulfur group of donors, oxygen as acceptor;protein disulfide oxidoreductase activity;thiol oxidase activity	cell part;cytoplasm;cytoplasmic part;intracellular membrane-bounded organelle;intracellular organelle;intracellular organelle part;intracellular part;membrane-bounded organelle;membrane-enclosed lumen;mitochondrial intermembrane space;mitochondrial part;mitochondrion;organelle;organelle envelope lumen;organelle part	cell part;cytoplasm;cytoplasmic part;intracellular membrane-bounded organelle;intracellular organelle;intracellular organelle part;intracellular part;membrane-bounded organelle;membrane-enclosed lumen;mitochondrial intermembrane space;mitochondrial part;mitochondrion;organelle;organelle envelope lumen;organelle part	cell part;cytoplasm;cytoplasmic part;intracellular membrane-bounded organelle;intracellular organelle;intracellular organelle part;intracellular part;membrane-bounded organelle;membrane-enclosed lumen;mitochondrial intermembrane space;mitochondrial part;mitochondrion;organelle;organelle envelope lumen;organelle part	cell part;cytoplasm;cytoplasmic part;intracellular membrane-bounded organelle;intracellular organelle;intracellular organelle part;intracellular part;membrane-bounded organelle;membrane-enclosed lumen;mitochondrial intermembrane space;mitochondrial part;mitochondrion;organelle;organelle envelope lumen;organelle part	cell part;cytoplasm;cytoplasmic part;intracellular membrane-bounded organelle;intracellular organelle;intracellular organelle part;intracellular part;membrane-bounded organelle;membrane-enclosed lumen;mitochondrial intermembrane space;mitochondrial part;mitochondrion;organelle;organelle envelope lumen;organelle part	High	2	3.63024	-0.807679	0.00903637	2.04401				2.04401	-0.840816	0.00720307	2.14248				2.14248	-0.0331376	0.977717	0.00978699				0.00978699	150.6	152.7	119.3	57.5	82.6	101.3	57.5	95.6	82.9	714.2	724.2	565.8	272.8	391.9	480.3	272.5
Q9JIY5	Htra2	Serine protease HTRA2, mitochondrial	adult behavior;adult locomotory behavior;adult walking behavior;anatomical structure development;behavior;biological regulation;catabolic process;cell communication;cell development;cellular catabolic process;cellular component organization;cellular component organization at cellular level;cellular component organization or biogenesis;cellular component organization or biogenesis at cellular leve…	catalytic activity;endopeptidase activity;hydrolase activity;peptidase activity;peptidase activity, acting on L-amino acid peptides;serine hydrolase activity;serine-type endopeptidase activity;serine-type peptidase activity	CD4NaN receptor complex;cell part;chromatin;chromosomal part;cytoplasmic part;cytoskeleton;cytosol;internal side of plasma membrane;intracellular membrane-bounded organelle;intracellular non-membrane-bounded organelle;intracellular organelle;intracellular organelle part;intracellular part;macromolecular complex;membrane;membrane part;membrane-bounded organelle;membrane-enclosed lumen;mitochondria…	CD4NaN receptor complex;cell part;chromatin;chromosomal part;cytoplasmic part;cytoskeleton;cytosol;internal side of plasma membrane;intracellular membrane-bounded organelle;intracellular non-membrane-bounded organelle;intracellular organelle;intracellular organelle part;intracellular part;macromolecular complex;membrane;membrane part;membrane-bounded organelle;membrane-enclosed lumen;mitochondria…	CD4NaN receptor complex;cell part;chromatin;chromosomal part;cytoplasmic part;cytoskeleton;cytosol;internal side of plasma membrane;intracellular membrane-bounded organelle;intracellular non-membrane-bounded organelle;intracellular organelle;intracellular organelle part;intracellular part;macromolecular complex;membrane;membrane part;membrane-bounded organelle;membrane-enclosed lumen;mitochondria…	CD4NaN receptor complex;cell part;chromatin;chromosomal part;cytoplasmic part;cytoskeleton;cytosol;internal side of plasma membrane;intracellular membrane-bounded organelle;intracellular non-membrane-bounded organelle;intracellular organelle;intracellular organelle part;intracellular part;macromolecular complex;membrane;membrane part;membrane-bounded organelle;membrane-enclosed lumen;mitochondria…	CD4NaN receptor complex;cell part;chromatin;chromosomal part;cytoplasmic part;cytoskeleton;cytosol;internal side of plasma membrane;intracellular membrane-bounded organelle;intracellular non-membrane-bounded organelle;intracellular organelle;intracellular organelle part;intracellular part;macromolecular complex;membrane;membrane part;membrane-bounded organelle;membrane-enclosed lumen;mitochondria…	High	8	3.92784	-0.840934	0.00439315	2.35722				2.35722	-0.830167	0.00373843	2.42731				2.42731	0.0107662	0.986781	0.00577932				0.00577932	137.2	149.8	137.3	62.9	80	94	67.6	108.1	63	1291.4	1410	1292.1	592.1	752.8	884.6	635.9
Q8CD10	Micu2	Calcium uptake protein 2, mitochondrial	biological regulation;calcium ion homeostasis;calcium ion transport;cation homeostasis;cation transport;cellular calcium ion homeostasis;cellular cation homeostasis;cellular chemical homeostasis;cellular divalent inorganic cation homeostasis;cellular homeostasis;cellular ion homeostasis;cellular metal ion homeostasis;cellular process;chemical homeostasis;divalent inorganic cation homeostasis;diva…	binding;calcium ion binding;cation binding;ion binding;metal ion binding;protein binding;protein dimerization activity;protein heterodimerization activity	calcium channel complex;cation channel complex;cell part;cytoplasmic part;intracellular membrane-bounded organelle;intracellular organelle;intracellular organelle part;intracellular part;ion channel complex;macromolecular complex;membrane part;membrane-bounded organelle;membrane-enclosed lumen;mitochondrial intermembrane space;mitochondrial part;mitochondrion;organelle;organelle envelope lumen;or…	calcium channel complex;cation channel complex;cell part;cytoplasmic part;intracellular membrane-bounded organelle;intracellular organelle;intracellular organelle part;intracellular part;ion channel complex;macromolecular complex;membrane part;membrane-bounded organelle;membrane-enclosed lumen;mitochondrial intermembrane space;mitochondrial part;mitochondrion;organelle;organelle envelope lumen;or…	calcium channel complex;cation channel complex;cell part;cytoplasmic part;intracellular membrane-bounded organelle;intracellular organelle;intracellular organelle part;intracellular part;ion channel complex;macromolecular complex;membrane part;membrane-bounded organelle;membrane-enclosed lumen;mitochondrial intermembrane space;mitochondrial part;mitochondrion;organelle;organelle envelope lumen;or…	calcium channel complex;cation channel complex;cell part;cytoplasmic part;intracellular membrane-bounded organelle;intracellular organelle;intracellular organelle part;intracellular part;ion channel complex;macromolecular complex;membrane part;membrane-bounded organelle;membrane-enclosed lumen;mitochondrial intermembrane space;mitochondrial part;mitochondrion;organelle;organelle envelope lumen;or…	calcium channel complex;cation channel complex;cell part;cytoplasmic part;intracellular membrane-bounded organelle;intracellular organelle;intracellular organelle part;intracellular part;ion channel complex;macromolecular complex;membrane part;membrane-bounded organelle;membrane-enclosed lumen;mitochondrial intermembrane space;mitochondrial part;mitochondrion;organelle;organelle envelope lumen;or…	High	9	3.84335	0.568863	0.0274774	1.56102				1.56102	0.576329	0.0299005	1.52432				1.52432	0.00746552	0.98465	0.00671792				0.00671792	73.5	83.2	69.7	93	117	126	80.4	128.4	128.8	569.1	644.9	540.2	720.2	906.1	975.8	622.7
Q91VD9	Ndufs1	NADH-ubiquinone oxidoreductase 75 kDa subunit, mitochondrial	apoptotic mitochondrial changes;ATP metabolic process;ATP synthesis coupled electron transport;biological regulation;cellular chemical homeostasis;cellular component organization;cellular component organization at cellular level;cellular component organization or biogenesis;cellular component organization or biogenesis at cellular level;cellular homeostasis;cellular ion homeostasis;cellular metab…	2 iron, 2 sulfur cluster binding;4 iron, 4 sulfur cluster binding;binding;catalytic activity;cation binding;electron carrier activity;ion binding;iron-sulfur cluster binding;metal cluster binding;metal ion binding;NADH dehydrogenase (quinone) activity;NADH dehydrogenase (ubiquinone) activity;NADH dehydrogenase activity;oxidoreductase activity;oxidoreductase activity, acting on NADH or NADPH;oxido…	cell part;cytoplasmic part;intracellular membrane-bounded organelle;intracellular organelle;intracellular organelle part;intracellular part;macromolecular complex;membrane part;membrane-bounded organelle;membrane-enclosed lumen;mitochondrial intermembrane space;mitochondrial membrane part;mitochondrial part;mitochondrial respiratory chain complex I;mitochondrion;myelin sheath;NADH dehydrogenase c…	cell part;cytoplasmic part;intracellular membrane-bounded organelle;intracellular organelle;intracellular organelle part;intracellular part;macromolecular complex;membrane part;membrane-bounded organelle;membrane-enclosed lumen;mitochondrial intermembrane space;mitochondrial membrane part;mitochondrial part;mitochondrial respiratory chain complex I;mitochondrion;myelin sheath;NADH dehydrogenase c…	cell part;cytoplasmic part;intracellular membrane-bounded organelle;intracellular organelle;intracellular organelle part;intracellular part;macromolecular complex;membrane part;membrane-bounded organelle;membrane-enclosed lumen;mitochondrial intermembrane space;mitochondrial membrane part;mitochondrial part;mitochondrial respiratory chain complex I;mitochondrion;myelin sheath;NADH dehydrogenase c…	cell part;cytoplasmic part;intracellular membrane-bounded organelle;intracellular organelle;intracellular organelle part;intracellular part;macromolecular complex;membrane part;membrane-bounded organelle;membrane-enclosed lumen;mitochondrial intermembrane space;mitochondrial membrane part;mitochondrial part;mitochondrial respiratory chain complex I;mitochondrion;myelin sheath;NADH dehydrogenase c…	cell part;cytoplasmic part;intracellular membrane-bounded organelle;intracellular organelle;intracellular organelle part;intracellular part;macromolecular complex;membrane part;membrane-bounded organelle;membrane-enclosed lumen;mitochondrial intermembrane space;mitochondrial membrane part;mitochondrial part;mitochondrial respiratory chain complex I;mitochondrion;myelin sheath;NADH dehydrogenase c…	High	46	5.03697	0.655829	0.0085373	2.06868				2.06868	1.19558	0.000185523	3.7316				3.7316	0.539749	0.19405	0.712087				0.712087	59.4	68.6	57	85.2	108.8	97.5	110.2	177.8	135.6	7180.5	8300.9	6895.9	10302.3	13163.4	11790.2	13335.9
Q91YP2	Nln	Neurolysin, mitochondrial	biological regulation;regulation of biological process;regulation of biosynthetic process;regulation of carbohydrate biosynthetic process;regulation of carbohydrate metabolic process;regulation of cellular biosynthetic process;regulation of cellular carbohydrate metabolic process;regulation of cellular ketone metabolic process;regulation of cellular metabolic process;regulation of cellular proces…	binding;catalytic activity;cation binding;endopeptidase activity;hydrolase activity;ion binding;metal ion binding;metalloendopeptidase activity;metallopeptidase activity;peptidase activity;peptidase activity, acting on L-amino acid peptides;peptide binding	cell part;cytoplasmic part;intracellular membrane-bounded organelle;intracellular organelle;intracellular organelle part;intracellular part;membrane;membrane-bounded organelle;membrane-enclosed lumen;mitochondrial intermembrane space;mitochondrial part;mitochondrion;organelle;organelle envelope lumen;organelle part;plasma membrane	cell part;cytoplasmic part;intracellular membrane-bounded organelle;intracellular organelle;intracellular organelle part;intracellular part;membrane;membrane-bounded organelle;membrane-enclosed lumen;mitochondrial intermembrane space;mitochondrial part;mitochondrion;organelle;organelle envelope lumen;organelle part;plasma membrane	cell part;cytoplasmic part;intracellular membrane-bounded organelle;intracellular organelle;intracellular organelle part;intracellular part;membrane;membrane-bounded organelle;membrane-enclosed lumen;mitochondrial intermembrane space;mitochondrial part;mitochondrion;organelle;organelle envelope lumen;organelle part;plasma membrane	cell part;cytoplasmic part;intracellular membrane-bounded organelle;intracellular organelle;intracellular organelle part;intracellular part;membrane;membrane-bounded organelle;membrane-enclosed lumen;mitochondrial intermembrane space;mitochondrial part;mitochondrion;organelle;organelle envelope lumen;organelle part;plasma membrane	cell part;cytoplasmic part;intracellular membrane-bounded organelle;intracellular organelle;intracellular organelle part;intracellular part;membrane;membrane-bounded organelle;membrane-enclosed lumen;mitochondrial intermembrane space;mitochondrial part;mitochondrion;organelle;organelle envelope lumen;organelle part;plasma membrane	High	27	4.78413	0.167902	0.350287	0.455576				0.455576	-0.494251	0.0125389	1.90174				1.90174	-0.662153	0.0561908	1.25034				1.25034	99.3	115.9	102.4	106.2	122.5	128.2	65.4	89.7	70.5	6714.8	7831.8	6923.4	7175.3	8280.1	8664.5	4418.9
Q8K1R3	Pnpt1	Polyribonucleotide nucleotidyltransferase 1, mitochondrial	anatomical structure morphogenesis;biological regulation;catabolic process;cell cycle arrest;cell cycle process;cell part morphogenesis;cellular catabolic process;cellular component assembly;cellular component morphogenesis;cellular component organization;cellular component organization at cellular level;cellular component organization or biogenesis;cellular component organization or biogenesis a…	3'-5' exonuclease activity;3'-5'-exoribonuclease activity;binding;catalytic activity;exonuclease activity;exonuclease activity, active with either ribo- or deoxyribonucleic acids and producing 5'-phosphomonoesters;exoribonuclease activity;exoribonuclease activity, producing 5'-phosphomonoesters;hydrolase activity;hydrolase activity, acting on ester bonds;miRNA binding;nuclease activity;nucleic ac…	cell part;cytoplasm;cytoplasmic exosome (RNase complex);cytoplasmic part;exosome (RNase complex);intracellular membrane-bounded organelle;intracellular organelle;intracellular organelle part;intracellular part;macromolecular complex;membrane;membrane-bounded organelle;membrane-enclosed lumen;mitochondrial degradosome;mitochondrial intermembrane space;mitochondrial part;mitochondrion;organelle;org…	cell part;cytoplasm;cytoplasmic exosome (RNase complex);cytoplasmic part;exosome (RNase complex);intracellular membrane-bounded organelle;intracellular organelle;intracellular organelle part;intracellular part;macromolecular complex;membrane;membrane-bounded organelle;membrane-enclosed lumen;mitochondrial degradosome;mitochondrial intermembrane space;mitochondrial part;mitochondrion;organelle;org…	cell part;cytoplasm;cytoplasmic exosome (RNase complex);cytoplasmic part;exosome (RNase complex);intracellular membrane-bounded organelle;intracellular organelle;intracellular organelle part;intracellular part;macromolecular complex;membrane;membrane-bounded organelle;membrane-enclosed lumen;mitochondrial degradosome;mitochondrial intermembrane space;mitochondrial part;mitochondrion;organelle;org…	cell part;cytoplasm;cytoplasmic exosome (RNase complex);cytoplasmic part;exosome (RNase complex);intracellular membrane-bounded organelle;intracellular organelle;intracellular organelle part;intracellular part;macromolecular complex;membrane;membrane-bounded organelle;membrane-enclosed lumen;mitochondrial degradosome;mitochondrial intermembrane space;mitochondrial part;mitochondrion;organelle;org…	cell part;cytoplasm;cytoplasmic exosome (RNase complex);cytoplasmic part;exosome (RNase complex);intracellular membrane-bounded organelle;intracellular organelle;intracellular organelle part;intracellular part;macromolecular complex;membrane;membrane-bounded organelle;membrane-enclosed lumen;mitochondrial degradosome;mitochondrial intermembrane space;mitochondrial part;mitochondrion;organelle;org…	High	41	4.85228	0.694973	0.008237	2.08423				2.08423	0.901522	0.00176647	2.75289				2.75289	0.206549	0.706812	0.150696				0.150696	64.8	66	69.8	95.1	99	130.6	106.8	105.6	162.3	5126.2	5219.4	5515.5	7520	7827.4	10329.4	8441.5
Q8R107	Prelid1	PRELI domain-containing protein 1, mitochondrial	apoptosis;biological regulation;cell death;cellular chemical homeostasis;cellular component organization;cellular component organization or biogenesis;cellular homeostasis;cellular ion homeostasis;cellular membrane organization;cellular process;chemical homeostasis;death;establishment of localization;homeostatic process;ion homeostasis;lipid transport;membrane organization;negative regulation of …	NaN	cell part;cytoplasmic part;intracellular membrane-bounded organelle;intracellular organelle;intracellular organelle part;intracellular part;macromolecular complex;membrane-bounded organelle;membrane-enclosed lumen;mitochondrial intermembrane space;mitochondrial part;mitochondrion;nuclear part;nucleoplasm;organelle;organelle envelope lumen;organelle part;protein complex	cell part;cytoplasmic part;intracellular membrane-bounded organelle;intracellular organelle;intracellular organelle part;intracellular part;macromolecular complex;membrane-bounded organelle;membrane-enclosed lumen;mitochondrial intermembrane space;mitochondrial part;mitochondrion;nuclear part;nucleoplasm;organelle;organelle envelope lumen;organelle part;protein complex	cell part;cytoplasmic part;intracellular membrane-bounded organelle;intracellular organelle;intracellular organelle part;intracellular part;macromolecular complex;membrane-bounded organelle;membrane-enclosed lumen;mitochondrial intermembrane space;mitochondrial part;mitochondrion;nuclear part;nucleoplasm;organelle;organelle envelope lumen;organelle part;protein complex	cell part;cytoplasmic part;intracellular membrane-bounded organelle;intracellular organelle;intracellular organelle part;intracellular part;macromolecular complex;membrane-bounded organelle;membrane-enclosed lumen;mitochondrial intermembrane space;mitochondrial part;mitochondrion;nuclear part;nucleoplasm;organelle;organelle envelope lumen;organelle part;protein complex	cell part;cytoplasmic part;intracellular membrane-bounded organelle;intracellular organelle;intracellular organelle part;intracellular part;macromolecular complex;membrane-bounded organelle;membrane-enclosed lumen;mitochondrial intermembrane space;mitochondrial part;mitochondrion;nuclear part;nucleoplasm;organelle;organelle envelope lumen;organelle part;protein complex	High	1	3.08704	-0.794304	0.0318194	1.49731				1.49731	-0.975588	0.0229287	1.63962				1.63962	-0.181284	0.959726	0.0178529				0.0178529	130.9	191.8	108.9	70.7	47.3	130.8	63.3	75.1	81.2	177.7	260.4	147.9	96	64.3	177.6	85.9
Q9CYY7	Prelid3b	PRELI domain containing protein 3B	establishment of localization;lipid transport;organic substance transport;phospholipid transport;transport	NaN	cell part;cytoplasmic part;intracellular membrane-bounded organelle;intracellular organelle;intracellular organelle part;intracellular part;membrane-bounded organelle;membrane-enclosed lumen;mitochondrial intermembrane space;mitochondrial part;mitochondrion;organelle;organelle envelope lumen;organelle part	cell part;cytoplasmic part;intracellular membrane-bounded organelle;intracellular organelle;intracellular organelle part;intracellular part;membrane-bounded organelle;membrane-enclosed lumen;mitochondrial intermembrane space;mitochondrial part;mitochondrion;organelle;organelle envelope lumen;organelle part	cell part;cytoplasmic part;intracellular membrane-bounded organelle;intracellular organelle;intracellular organelle part;intracellular part;membrane-bounded organelle;membrane-enclosed lumen;mitochondrial intermembrane space;mitochondrial part;mitochondrion;organelle;organelle envelope lumen;organelle part	cell part;cytoplasmic part;intracellular membrane-bounded organelle;intracellular organelle;intracellular organelle part;intracellular part;membrane-bounded organelle;membrane-enclosed lumen;mitochondrial intermembrane space;mitochondrial part;mitochondrion;organelle;organelle envelope lumen;organelle part	cell part;cytoplasmic part;intracellular membrane-bounded organelle;intracellular organelle;intracellular organelle part;intracellular part;membrane-bounded organelle;membrane-enclosed lumen;mitochondrial intermembrane space;mitochondrial part;mitochondrion;organelle;organelle envelope lumen;organelle part	High	2	3.03945	-1.51329	0.00285818	2.54391				2.54391	-1.51393	0.00589085	2.22982				2.22982	-0.000639634	0.865048	0.0629598				0.0629598	157.2	217.2	155	33.7	35.6	116.1	45.8	73.1	66.5	191.2	264.2	188.6	41	43.3	141.3	55.7
P08228	Sod1	Superoxide dismutase [Cu-Zn]	activation of MAPK activity;aging;amine metabolic process;anatomical structure homeostasis;anterograde axon cargo transport;auditory receptor cell stereocilium organization;axon cargo transport;behavior;biological regulation;biosynthetic process;carboxylic acid metabolic process;cation homeostasis;cell aging;cell projection organization;cellular amine metabolic process;cellular amino acid metabol…	antioxidant activity;binding;catalytic activity;cation binding;chaperone binding;copper ion binding;enzyme binding;GTPase binding;identical protein binding;ion binding;metal ion binding;oxidoreductase activity;oxidoreductase activity, acting on superoxide radicals as acceptor;phosphatase binding;protein binding;protein phosphatase 2B binding;protein phosphatase binding;Rac GTPase binding;Ras GTPa…	cell body;cell part;cell projection cytoplasm;cell projection part;cytoplasm;cytoplasmic membrane-bounded vesicle;cytoplasmic part;cytoplasmic vesicle;cytosol;dendrite cytoplasm;dense core granule;extracellular matrix;extracellular membrane-bounded organelle;extracellular organelle;extracellular region part;extracellular space;extracellular vesicular exosome;intracellular membrane-bounded organel…	cell body;cell part;cell projection cytoplasm;cell projection part;cytoplasm;cytoplasmic membrane-bounded vesicle;cytoplasmic part;cytoplasmic vesicle;cytosol;dendrite cytoplasm;dense core granule;extracellular matrix;extracellular membrane-bounded organelle;extracellular organelle;extracellular region part;extracellular space;extracellular vesicular exosome;intracellular membrane-bounded organel…	cell body;cell part;cell projection cytoplasm;cell projection part;cytoplasm;cytoplasmic membrane-bounded vesicle;cytoplasmic part;cytoplasmic vesicle;cytosol;dendrite cytoplasm;dense core granule;extracellular matrix;extracellular membrane-bounded organelle;extracellular organelle;extracellular region part;extracellular space;extracellular vesicular exosome;intracellular membrane-bounded organel…	cell body;cell part;cell projection cytoplasm;cell projection part;cytoplasm;cytoplasmic membrane-bounded vesicle;cytoplasmic part;cytoplasmic vesicle;cytosol;dendrite cytoplasm;dense core granule;extracellular matrix;extracellular membrane-bounded organelle;extracellular organelle;extracellular region part;extracellular space;extracellular vesicular exosome;intracellular membrane-bounded organel…	cell body;cell part;cell projection cytoplasm;cell projection part;cytoplasm;cytoplasmic membrane-bounded vesicle;cytoplasmic part;cytoplasmic vesicle;cytosol;dendrite cytoplasm;dense core granule;extracellular matrix;extracellular membrane-bounded organelle;extracellular organelle;extracellular region part;extracellular space;extracellular vesicular exosome;intracellular membrane-bounded organel…	High	10	4.54844	-0.666141	0.00504541	2.2971				2.2971	-1.08539	0.000188137	3.72553				3.72553	-0.419253	0.260157	0.584765				0.584765	144.7	135.1	148.5	83.1	106.9	79.8	66	81.3	54.5	5685.5	5305.1	5832.9	3266	4200.5	3135.5	2593.7
Q8R086	Suox	Sulfite oxidase, mitochondrial	cellular metabolic process;cellular process;metabolic process;sulfur compound metabolic process	binding;catalytic activity;cation binding;coenzyme binding;cofactor binding;electron carrier activity;heme binding;ion binding;iron ion binding;metal ion binding;molybdenum ion binding;molybdopterin cofactor binding;oxidoreductase activity;oxidoreductase activity, acting on a sulfur group of donors;oxidoreductase activity, acting on a sulfur group of donors, oxygen as acceptor;sulfite oxidase act…	cell part;cytoplasmic part;intracellular membrane-bounded organelle;intracellular organelle;intracellular organelle part;intracellular part;membrane-bounded organelle;membrane-enclosed lumen;mitochondrial intermembrane space;mitochondrial part;mitochondrion;organelle;organelle envelope lumen;organelle part	cell part;cytoplasmic part;intracellular membrane-bounded organelle;intracellular organelle;intracellular organelle part;intracellular part;membrane-bounded organelle;membrane-enclosed lumen;mitochondrial intermembrane space;mitochondrial part;mitochondrion;organelle;organelle envelope lumen;organelle part	cell part;cytoplasmic part;intracellular membrane-bounded organelle;intracellular organelle;intracellular organelle part;intracellular part;membrane-bounded organelle;membrane-enclosed lumen;mitochondrial intermembrane space;mitochondrial part;mitochondrion;organelle;organelle envelope lumen;organelle part	cell part;cytoplasmic part;intracellular membrane-bounded organelle;intracellular organelle;intracellular organelle part;intracellular part;membrane-bounded organelle;membrane-enclosed lumen;mitochondrial intermembrane space;mitochondrial part;mitochondrion;organelle;organelle envelope lumen;organelle part	cell part;cytoplasmic part;intracellular membrane-bounded organelle;intracellular organelle;intracellular organelle part;intracellular part;membrane-bounded organelle;membrane-enclosed lumen;mitochondrial intermembrane space;mitochondrial part;mitochondrion;organelle;organelle envelope lumen;organelle part	High	3	3.30062	-0.346059	0.256473	0.590958				0.590958	-0.0790994	0.691773	0.160036				0.160036	0.266959	0.763151	0.117389				0.117389	115.4	125.3	88.5	63	117	79.1	72.3	149.3	90	256.3	278.2	196.5	139.9	259.6	175.6	160.6
Q9D8Z2	Triap1	TP53-regulated inhibitor of apoptosis 1	biological regulation;cellular component organization;cellular component organization or biogenesis;cellular membrane organization;cellular process;cellular response to abiotic stimulus;cellular response to light stimulus;cellular response to radiation;cellular response to stimulus;cellular response to stress;cellular response to UV;DNA damage response, signal transduction by p53 class mediator;e…	binding;p53 binding;protein binding	cell part;cytoplasmic part;intracellular membrane-bounded organelle;intracellular organelle;intracellular organelle part;intracellular part;macromolecular complex;membrane-bounded organelle;membrane-enclosed lumen;mitochondrial intermembrane space;mitochondrial part;mitochondrion;organelle;organelle envelope lumen;organelle part;perinuclear region of cytoplasm;protein complex	cell part;cytoplasmic part;intracellular membrane-bounded organelle;intracellular organelle;intracellular organelle part;intracellular part;macromolecular complex;membrane-bounded organelle;membrane-enclosed lumen;mitochondrial intermembrane space;mitochondrial part;mitochondrion;organelle;organelle envelope lumen;organelle part;perinuclear region of cytoplasm;protein complex	cell part;cytoplasmic part;intracellular membrane-bounded organelle;intracellular organelle;intracellular organelle part;intracellular part;macromolecular complex;membrane-bounded organelle;membrane-enclosed lumen;mitochondrial intermembrane space;mitochondrial part;mitochondrion;organelle;organelle envelope lumen;organelle part;perinuclear region of cytoplasm;protein complex	cell part;cytoplasmic part;intracellular membrane-bounded organelle;intracellular organelle;intracellular organelle part;intracellular part;macromolecular complex;membrane-bounded organelle;membrane-enclosed lumen;mitochondrial intermembrane space;mitochondrial part;mitochondrion;organelle;organelle envelope lumen;organelle part;perinuclear region of cytoplasm;protein complex	cell part;cytoplasmic part;intracellular membrane-bounded organelle;intracellular organelle;intracellular organelle part;intracellular part;macromolecular complex;membrane-bounded organelle;membrane-enclosed lumen;mitochondrial intermembrane space;mitochondrial part;mitochondrion;organelle;organelle envelope lumen;organelle part;perinuclear region of cytoplasm;protein complex	High	1	3.55027	-0.73044	0.00363843	2.43909				2.43909	-1.17394	0.000182634	3.73842				3.73842	-0.443502	0.308375	0.51092				0.51092	135.1	149.6	155.2	68.8	81.5	114.8	60.1	72.1	62.7	533.1	590	612.2	271.5	321.4	453	237.2
Q9D0J4	Arl2	ADP-ribosylation factor-like protein 2	biological regulation;cell cycle;cell junction assembly;cell junction organization;cell-cell junction assembly;cell-cell junction organization;cellular component assembly;cellular component assembly at cellular level;cellular component organization;cellular component organization at cellular level;cellular component organization or biogenesis;cellular component organization or biogenesis at cellu…	binding;catalytic activity;GDP binding;GTP binding;GTPase activity;guanyl nucleotide binding;guanyl ribonucleotide binding;hydrolase activity;hydrolase activity, acting on acid anhydrides;hydrolase activity, acting on acid anhydrides, in phosphorus-containing anhydrides;nucleoside-triphosphatase activity;nucleotide binding;purine nucleotide binding;purine ribonucleoside triphosphate binding;purin…	cell part;centrosome;cytoplasm;cytoplasmic part;cytoskeletal part;extracellular membrane-bounded organelle;extracellular organelle;extracellular region part;extracellular vesicular exosome;intracellular membrane-bounded organelle;intracellular non-membrane-bounded organelle;intracellular organelle;intracellular organelle part;intracellular part;lateral plasma membrane;membrane part;membrane-bound…	cell part;centrosome;cytoplasm;cytoplasmic part;cytoskeletal part;extracellular membrane-bounded organelle;extracellular organelle;extracellular region part;extracellular vesicular exosome;intracellular membrane-bounded organelle;intracellular non-membrane-bounded organelle;intracellular organelle;intracellular organelle part;intracellular part;lateral plasma membrane;membrane part;membrane-bound…	cell part;centrosome;cytoplasm;cytoplasmic part;cytoskeletal part;extracellular membrane-bounded organelle;extracellular organelle;extracellular region part;extracellular vesicular exosome;intracellular membrane-bounded organelle;intracellular non-membrane-bounded organelle;intracellular organelle;intracellular organelle part;intracellular part;lateral plasma membrane;membrane part;membrane-bound…	cell part;centrosome;cytoplasm;cytoplasmic part;cytoskeletal part;extracellular membrane-bounded organelle;extracellular organelle;extracellular region part;extracellular vesicular exosome;intracellular membrane-bounded organelle;intracellular non-membrane-bounded organelle;intracellular organelle;intracellular organelle part;intracellular part;lateral plasma membrane;membrane part;membrane-bound…	cell part;centrosome;cytoplasm;cytoplasmic part;cytoskeletal part;extracellular membrane-bounded organelle;extracellular organelle;extracellular region part;extracellular vesicular exosome;intracellular membrane-bounded organelle;intracellular non-membrane-bounded organelle;intracellular organelle;intracellular organelle part;intracellular part;lateral plasma membrane;membrane part;membrane-bound…	High	6	4.25814	0.360102	0.0354603	1.45026				1.45026	-0.0063061	0.95816	0.0185621				0.0185621	-0.366408	0.218866	0.659822				0.659822	94.1	88.2	92.2	118	131.1	103.1	99.1	88	86.1	1894.2	1776.1	1855.3	2375.9	2639.9	2076.4	1995.4
Q9D385	Arl2bp	ADP-ribosylation factor-like protein 2-binding protein	biological regulation;cellular process;maintenance of location;maintenance of location in cell;maintenance of protein localization to organelle;maintenance of protein location;maintenance of protein location in cell;maintenance of protein location in nucleus;positive regulation of biological process;positive regulation of cell communication;positive regulation of cellular metabolic process;positi…	enzyme regulator activity;GTPase regulator activity;nucleoside-triphosphatase regulator activity;protein binding transcription factor activity;transcription coactivator activity;transcription cofactor activity;transcription factor binding transcription factor activity	cell part;cell projection;centrosome;cilium;cytoplasmic part;cytoskeletal part;intracellular membrane-bounded organelle;intracellular non-membrane-bounded organelle;intracellular organelle;intracellular organelle part;intracellular part;membrane-bounded organelle;membrane-enclosed lumen;microtubule organizing center;midbody;mitochondrial intermembrane space;mitochondrial part;non-membrane-bounded…	cell part;cell projection;centrosome;cilium;cytoplasmic part;cytoskeletal part;intracellular membrane-bounded organelle;intracellular non-membrane-bounded organelle;intracellular organelle;intracellular organelle part;intracellular part;membrane-bounded organelle;membrane-enclosed lumen;microtubule organizing center;midbody;mitochondrial intermembrane space;mitochondrial part;non-membrane-bounded…	cell part;cell projection;centrosome;cilium;cytoplasmic part;cytoskeletal part;intracellular membrane-bounded organelle;intracellular non-membrane-bounded organelle;intracellular organelle;intracellular organelle part;intracellular part;membrane-bounded organelle;membrane-enclosed lumen;microtubule organizing center;midbody;mitochondrial intermembrane space;mitochondrial part;non-membrane-bounded…	cell part;cell projection;centrosome;cilium;cytoplasmic part;cytoskeletal part;intracellular membrane-bounded organelle;intracellular non-membrane-bounded organelle;intracellular organelle;intracellular organelle part;intracellular part;membrane-bounded organelle;membrane-enclosed lumen;microtubule organizing center;midbody;mitochondrial intermembrane space;mitochondrial part;non-membrane-bounded…	cell part;cell projection;centrosome;cilium;cytoplasmic part;cytoskeletal part;intracellular membrane-bounded organelle;intracellular non-membrane-bounded organelle;intracellular organelle;intracellular organelle part;intracellular part;membrane-bounded organelle;membrane-enclosed lumen;microtubule organizing center;midbody;mitochondrial intermembrane space;mitochondrial part;non-membrane-bounded…	High	4	3.73279	-0.783736	0.00262146	2.58146				2.58146	-1.01778	0.000364385	3.43844				3.43844	-0.234039	0.551322	0.258595				0.258595	146.3	150.5	136.9	85.4	93.2	73.4	72.8	87.6	53.8	878.6	904	822.5	512.9	559.8	440.5	437.4
Q9CZX2	Cep89	Centrosomal protein of 89 kDa	anatomical structure formation involved in morphogenesis;cell projection assembly;cell projection organization;cellular component assembly;cellular component assembly at cellular level;cellular component assembly involved in morphogenesis;cellular component organization;cellular component organization at cellular level;cellular component organization or biogenesis;cellular component organization …	NaN	cell part;cell projection;centriole;centrosome;cilium;cytoplasm;cytoplasmic part;cytoskeletal part;cytosol;intracellular non-membrane-bounded organelle;intracellular organelle;intracellular organelle part;intracellular part;membrane;membrane-enclosed lumen;microtubule organizing center;microtubule organizing center part;mitochondrial intermembrane space;mitochondrial part;motile cilium;non-membra…	cell part;cell projection;centriole;centrosome;cilium;cytoplasm;cytoplasmic part;cytoskeletal part;cytosol;intracellular non-membrane-bounded organelle;intracellular organelle;intracellular organelle part;intracellular part;membrane;membrane-enclosed lumen;microtubule organizing center;microtubule organizing center part;mitochondrial intermembrane space;mitochondrial part;motile cilium;non-membra…	cell part;cell projection;centriole;centrosome;cilium;cytoplasm;cytoplasmic part;cytoskeletal part;cytosol;intracellular non-membrane-bounded organelle;intracellular organelle;intracellular organelle part;intracellular part;membrane;membrane-enclosed lumen;microtubule organizing center;microtubule organizing center part;mitochondrial intermembrane space;mitochondrial part;motile cilium;non-membra…	cell part;cell projection;centriole;centrosome;cilium;cytoplasm;cytoplasmic part;cytoskeletal part;cytosol;intracellular non-membrane-bounded organelle;intracellular organelle;intracellular organelle part;intracellular part;membrane;membrane-enclosed lumen;microtubule organizing center;microtubule organizing center part;mitochondrial intermembrane space;mitochondrial part;motile cilium;non-membra…	cell part;cell projection;centriole;centrosome;cilium;cytoplasm;cytoplasmic part;cytoskeletal part;cytosol;intracellular non-membrane-bounded organelle;intracellular organelle;intracellular organelle part;intracellular part;membrane;membrane-enclosed lumen;microtubule organizing center;microtubule organizing center part;mitochondrial intermembrane space;mitochondrial part;motile cilium;non-membra…	High	10	3.67717	0.658482	0.00353233	2.45194				2.45194	0.705284	0.00216224	2.6651				2.6651	0.046802	0.940637	0.0265782				0.0265782	65.1	70	78.7	105.1	103.1	129.3	117.2	98.6	132.8	343.8	370	416	555.5	544.6	683.2	619.1
Q8WTY4	Ciapin1	Anamorsin	anatomical structure development;apoptosis;biological regulation;biosynthetic process;cell death;cellular biosynthetic process;cellular metabolic process;cellular process;cofactor biosynthetic process;cofactor metabolic process;death;developmental process;hemopoiesis;hemopoietic or lymphoid organ development;iron-sulfur cluster assembly;metabolic process;metallo-sulfur cluster assembly;negative r…	2 iron, 2 sulfur cluster binding;binding;cation binding;electron carrier activity;ion binding;iron-sulfur cluster binding;metal cluster binding;metal ion binding	cell part;cytoplasm;cytoplasmic part;intracellular non-membrane-bounded organelle;intracellular organelle;intracellular organelle part;intracellular part;membrane-enclosed lumen;mitochondrial intermembrane space;mitochondrial part;non-membrane-bounded organelle;nuclear part;nucleolus;nucleoplasm;organelle;organelle envelope lumen;organelle part	cell part;cytoplasm;cytoplasmic part;intracellular non-membrane-bounded organelle;intracellular organelle;intracellular organelle part;intracellular part;membrane-enclosed lumen;mitochondrial intermembrane space;mitochondrial part;non-membrane-bounded organelle;nuclear part;nucleolus;nucleoplasm;organelle;organelle envelope lumen;organelle part	cell part;cytoplasm;cytoplasmic part;intracellular non-membrane-bounded organelle;intracellular organelle;intracellular organelle part;intracellular part;membrane-enclosed lumen;mitochondrial intermembrane space;mitochondrial part;non-membrane-bounded organelle;nuclear part;nucleolus;nucleoplasm;organelle;organelle envelope lumen;organelle part	cell part;cytoplasm;cytoplasmic part;intracellular non-membrane-bounded organelle;intracellular organelle;intracellular organelle part;intracellular part;membrane-enclosed lumen;mitochondrial intermembrane space;mitochondrial part;non-membrane-bounded organelle;nuclear part;nucleolus;nucleoplasm;organelle;organelle envelope lumen;organelle part	cell part;cytoplasm;cytoplasmic part;intracellular non-membrane-bounded organelle;intracellular organelle;intracellular organelle part;intracellular part;membrane-enclosed lumen;mitochondrial intermembrane space;mitochondrial part;non-membrane-bounded organelle;nuclear part;nucleolus;nucleoplasm;organelle;organelle envelope lumen;organelle part	High	11	3.98217	-1.2471	2.5622e-05	4.59139				4.59139	-1.28958	1.61226e-05	4.79257				4.79257	-0.0424811	0.9265	0.0331545				0.0331545	171.3	144.1	176.3	68.8	72.4	65.9	75.6	67.8	57.7	1826.6	1536.5	1880.5	734.1	771.9	703.1	806.6
Q921H9	Coa7	Cytochrome c oxidase assembly factor 7	NaN	NaN	cell part;cytoplasmic part;intracellular organelle part;intracellular part;membrane-enclosed lumen;mitochondrial intermembrane space;mitochondrial part;organelle envelope lumen;organelle part	cell part;cytoplasmic part;intracellular organelle part;intracellular part;membrane-enclosed lumen;mitochondrial intermembrane space;mitochondrial part;organelle envelope lumen;organelle part	cell part;cytoplasmic part;intracellular organelle part;intracellular part;membrane-enclosed lumen;mitochondrial intermembrane space;mitochondrial part;organelle envelope lumen;organelle part	cell part;cytoplasmic part;intracellular organelle part;intracellular part;membrane-enclosed lumen;mitochondrial intermembrane space;mitochondrial part;organelle envelope lumen;organelle part	cell part;cytoplasmic part;intracellular organelle part;intracellular part;membrane-enclosed lumen;mitochondrial intermembrane space;mitochondrial part;organelle envelope lumen;organelle part	High	6	3.90657	-0.383037	0.111067	0.954413				0.954413	-0.480769	0.0588273	1.23042				1.23042	-0.0977325	0.91237	0.0398289				0.0398289	124.8	116.8	120.8	67	93.4	117.6	64.5	93.2	102.1	1117.9	1046.9	1082.5	600.1	836.5	1053.5	577.5
P56394	Cox17	Cytochrome c oxidase copper chaperone	cation transport;copper ion transport;establishment of localization;ion transport;metal ion transport;transition metal ion transport;transport	binding;cation binding;copper chaperone activity;copper ion binding;ion binding;metal ion binding;metallochaperone activity;transition metal ion binding	cell part;cytoplasmic part;intracellular organelle part;intracellular part;membrane-enclosed lumen;mitochondrial intermembrane space;mitochondrial part;organelle envelope lumen;organelle part	cell part;cytoplasmic part;intracellular organelle part;intracellular part;membrane-enclosed lumen;mitochondrial intermembrane space;mitochondrial part;organelle envelope lumen;organelle part	cell part;cytoplasmic part;intracellular organelle part;intracellular part;membrane-enclosed lumen;mitochondrial intermembrane space;mitochondrial part;organelle envelope lumen;organelle part	cell part;cytoplasmic part;intracellular organelle part;intracellular part;membrane-enclosed lumen;mitochondrial intermembrane space;mitochondrial part;organelle envelope lumen;organelle part	cell part;cytoplasmic part;intracellular organelle part;intracellular part;membrane-enclosed lumen;mitochondrial intermembrane space;mitochondrial part;organelle envelope lumen;organelle part	High	2	3.10588	-0.651031	0.0488231	1.31137				1.31137	-0.935774	0.0107049	1.97042				1.97042	-0.284743	0.728579	0.137523				0.137523	130.8	117.9	168	56.2	92.4	116.8	58.3	58.9	100.7	185.5	167.2	238.2	79.7	131	165.6	82.6
Q8K0C8	Cox19	Cytochrome c oxidase assembly protein COX19	aerobic respiration;cellular component assembly;cellular component assembly at cellular level;cellular component biogenesis;cellular component organization;cellular component organization at cellular level;cellular component organization or biogenesis;cellular component organization or biogenesis at cellular level;cellular macromolecular complex assembly;cellular macromolecular complex subunit or…	NaN	cell part;cytoplasm;cytoplasmic part;cytosol;intracellular organelle part;intracellular part;membrane-enclosed lumen;mitochondrial intermembrane space;mitochondrial part;organelle envelope lumen;organelle part	cell part;cytoplasm;cytoplasmic part;cytosol;intracellular organelle part;intracellular part;membrane-enclosed lumen;mitochondrial intermembrane space;mitochondrial part;organelle envelope lumen;organelle part	cell part;cytoplasm;cytoplasmic part;cytosol;intracellular organelle part;intracellular part;membrane-enclosed lumen;mitochondrial intermembrane space;mitochondrial part;organelle envelope lumen;organelle part	cell part;cytoplasm;cytoplasmic part;cytosol;intracellular organelle part;intracellular part;membrane-enclosed lumen;mitochondrial intermembrane space;mitochondrial part;organelle envelope lumen;organelle part	cell part;cytoplasm;cytoplasmic part;cytosol;intracellular organelle part;intracellular part;membrane-enclosed lumen;mitochondrial intermembrane space;mitochondrial part;organelle envelope lumen;organelle part	High	2	3.60109	-0.707136	0.0136038	1.86634				1.86634	-0.511661	0.04228	1.37386				1.37386	0.195476	0.805965	0.0936841				0.0936841	131.9	118.3	138.7	65.7	77.3	95.2	63.6	89.3	119.9	584.9	524.7	615.2	291.2	343	422.3	282.2
P62897	Cycs	Cytochrome c, somatic	apoptosis;biological regulation;cell death;cellular metabolic process;cellular process;death;electron transport chain;generation of precursor metabolites and energy;glial cell apoptosis;metabolic process;mitochondrial electron transport, cytochrome c to oxygen;negative regulation of biological process;negative regulation of biosynthetic process;negative regulation of cellular biosynthetic process…	binding;cation binding;electron carrier activity;heme binding;ion binding;iron ion binding;metal ion binding;tetrapyrrole binding;transition metal ion binding	cell part;cytoplasmic part;cytosol;intracellular organelle part;intracellular part;membrane part;membrane-enclosed lumen;mitochondrial intermembrane space;mitochondrial part;myelin sheath;organelle envelope lumen;organelle part;respiratory chain	cell part;cytoplasmic part;cytosol;intracellular organelle part;intracellular part;membrane part;membrane-enclosed lumen;mitochondrial intermembrane space;mitochondrial part;myelin sheath;organelle envelope lumen;organelle part;respiratory chain	cell part;cytoplasmic part;cytosol;intracellular organelle part;intracellular part;membrane part;membrane-enclosed lumen;mitochondrial intermembrane space;mitochondrial part;myelin sheath;organelle envelope lumen;organelle part;respiratory chain	cell part;cytoplasmic part;cytosol;intracellular organelle part;intracellular part;membrane part;membrane-enclosed lumen;mitochondrial intermembrane space;mitochondrial part;myelin sheath;organelle envelope lumen;organelle part;respiratory chain	cell part;cytoplasmic part;cytosol;intracellular organelle part;intracellular part;membrane part;membrane-enclosed lumen;mitochondrial intermembrane space;mitochondrial part;myelin sheath;organelle envelope lumen;organelle part;respiratory chain	High	4	4.32735	-1.29462	4.71779e-05	4.32626				4.32626	-2.38186	6.55901e-07	6.18316				6.18316	-1.08725	0.0110527	1.95653				1.95653	188.7	192.9	181.1	64.7	68.6	96.1	31.6	39	37.3	4454.8	4553.9	4276.4	1526.5	1619.8	2269.3	747.2
Q8BH70	Fbxl4	F-box/LRR-repeat protein 4	NaN	NaN	cell part;cytoplasmic part;intracellular organelle part;intracellular part;membrane-enclosed lumen;mitochondrial intermembrane space;mitochondrial part;nuclear part;nucleoplasm;organelle envelope lumen;organelle part	cell part;cytoplasmic part;intracellular organelle part;intracellular part;membrane-enclosed lumen;mitochondrial intermembrane space;mitochondrial part;nuclear part;nucleoplasm;organelle envelope lumen;organelle part	cell part;cytoplasmic part;intracellular organelle part;intracellular part;membrane-enclosed lumen;mitochondrial intermembrane space;mitochondrial part;nuclear part;nucleoplasm;organelle envelope lumen;organelle part	cell part;cytoplasmic part;intracellular organelle part;intracellular part;membrane-enclosed lumen;mitochondrial intermembrane space;mitochondrial part;nuclear part;nucleoplasm;organelle envelope lumen;organelle part	cell part;cytoplasmic part;intracellular organelle part;intracellular part;membrane-enclosed lumen;mitochondrial intermembrane space;mitochondrial part;nuclear part;nucleoplasm;organelle envelope lumen;organelle part	High	6	3.82071	0.995367	0.00247038	2.60724				2.60724	1.04109	0.00193136	2.71414				2.71414	0.0457226	0.978835	0.0092903				0.0092903	53.5	62	62.6	96.5	112.6	146.1	91.9	110	164.7	393.7	455.9	460.5	709.5	828	1074.3	675.9
P25911	Lyn	Tyrosine-protein kinase Lyn	activation of immune response;amine transport;anatomical structure development;antigen receptor-mediated signaling pathway;B cell homeostasis;B cell receptor signaling pathway;biological regulation;biosynthetic process;cell communication;cell development;cell differentiation;cell projection organization;cell surface receptor linked signaling pathway;cellular biosynthetic process;cellular componen…	adenyl nucleotide binding;adenyl ribonucleotide binding;ATP binding;binding;catalytic activity;cytokine receptor binding;enzyme binding;erythropoietin receptor binding;glycolipid binding;glycosphingolipid binding;ion channel binding;kinase activity;lipid binding;non-membrane spanning protein tyrosine kinase activity;nucleotide binding;phosphotransferase activity, alcohol group as acceptor;protein…	alpha2-beta1 integrin complex;cell part;cytoplasm;cytoplasmic part;cytoskeletal part;cytosol;extracellular membrane-bounded organelle;extracellular organelle;extracellular region part;extracellular vesicular exosome;extrinsic to internal side of plasma membrane;extrinsic to membrane;extrinsic to plasma membrane;Golgi apparatus;integrin complex;intracellular membrane-bounded organelle;intracellula…	alpha2-beta1 integrin complex;cell part;cytoplasm;cytoplasmic part;cytoskeletal part;cytosol;extracellular membrane-bounded organelle;extracellular organelle;extracellular region part;extracellular vesicular exosome;extrinsic to internal side of plasma membrane;extrinsic to membrane;extrinsic to plasma membrane;Golgi apparatus;integrin complex;intracellular membrane-bounded organelle;intracellula…	alpha2-beta1 integrin complex;cell part;cytoplasm;cytoplasmic part;cytoskeletal part;cytosol;extracellular membrane-bounded organelle;extracellular organelle;extracellular region part;extracellular vesicular exosome;extrinsic to internal side of plasma membrane;extrinsic to membrane;extrinsic to plasma membrane;Golgi apparatus;integrin complex;intracellular membrane-bounded organelle;intracellula…	alpha2-beta1 integrin complex;cell part;cytoplasm;cytoplasmic part;cytoskeletal part;cytosol;extracellular membrane-bounded organelle;extracellular organelle;extracellular region part;extracellular vesicular exosome;extrinsic to internal side of plasma membrane;extrinsic to membrane;extrinsic to plasma membrane;Golgi apparatus;integrin complex;intracellular membrane-bounded organelle;intracellula…	alpha2-beta1 integrin complex;cell part;cytoplasm;cytoplasmic part;cytoskeletal part;cytosol;extracellular membrane-bounded organelle;extracellular organelle;extracellular region part;extracellular vesicular exosome;extrinsic to internal side of plasma membrane;extrinsic to membrane;extrinsic to plasma membrane;Golgi apparatus;integrin complex;intracellular membrane-bounded organelle;intracellula…	High	27	4.71636	2.06524	4.10335e-06	5.38686				5.38686	1.90184	7.17885e-06	5.14395				5.14395	-0.163403	0.697698	0.156332				0.156332	30.1	37.3	33.5	151.6	138.6	132	161.3	94.6	121	1738.3	2155	1939.8	8764.8	8016.9	7630.1	9327.2
Q8BG60	Txnip	Thioredoxin-interacting protein	biological regulation;biosynthetic process;cell cycle;cell differentiation;cell surface receptor linked signaling pathway;cellular biosynthetic process;cellular developmental process;cellular macromolecule biosynthetic process;cellular macromolecule metabolic process;cellular metabolic process;cellular nitrogen compound metabolic process;cellular process;cellular response to biotic stimulus;cellu…	binding;enzyme binding;enzyme inhibitor activity;enzyme regulator activity;protein binding;ubiquitin protein ligase binding	cell part;cytoplasm;cytoplasmic part;cytosol;intracellular membrane-bounded organelle;intracellular organelle;intracellular organelle part;intracellular part;membrane-bounded organelle;membrane-enclosed lumen;mitochondrial intermembrane space;mitochondrial part;nucleus;organelle;organelle envelope lumen;organelle part	cell part;cytoplasm;cytoplasmic part;cytosol;intracellular membrane-bounded organelle;intracellular organelle;intracellular organelle part;intracellular part;membrane-bounded organelle;membrane-enclosed lumen;mitochondrial intermembrane space;mitochondrial part;nucleus;organelle;organelle envelope lumen;organelle part	cell part;cytoplasm;cytoplasmic part;cytosol;intracellular membrane-bounded organelle;intracellular organelle;intracellular organelle part;intracellular part;membrane-bounded organelle;membrane-enclosed lumen;mitochondrial intermembrane space;mitochondrial part;nucleus;organelle;organelle envelope lumen;organelle part	cell part;cytoplasm;cytoplasmic part;cytosol;intracellular membrane-bounded organelle;intracellular organelle;intracellular organelle part;intracellular part;membrane-bounded organelle;membrane-enclosed lumen;mitochondrial intermembrane space;mitochondrial part;nucleus;organelle;organelle envelope lumen;organelle part	cell part;cytoplasm;cytoplasmic part;cytosol;intracellular membrane-bounded organelle;intracellular organelle;intracellular organelle part;intracellular part;membrane-bounded organelle;membrane-enclosed lumen;mitochondrial intermembrane space;mitochondrial part;nucleus;organelle;organelle envelope lumen;organelle part	High	2	3.19634	1.97003	0.000160376	3.79486				3.79486	1.88693	0.000145662	3.83665				3.83665	-0.0831036	0.981253	0.00821896				0.00821896	40.6	27.2	36.6	120.4	200.1	88.7	137.2	151.8	97.3	70.9	47.6	63.9	210.2	349.5	154.9	239.6
Q5S006	Lrrk2	Leucine-rich repeat serine/threonine-protein kinase 2	activation of MAPK activity;activation of MAPKK activity;activation of protein kinase activity;anatomical structure development;anatomical structure morphogenesis;autophagy;behavior;biological regulation;catabolic process;cell death;cell migration;cell motility;cell part morphogenesis;cell projection morphogenesis;cell projection organization;cellular catabolic process;cellular chemical homeostas…	actin binding;adenyl nucleotide binding;adenyl ribonucleotide binding;ATP binding;binding;catalytic activity;clathrin binding;cytoskeletal protein binding;enzyme activator activity;enzyme binding;enzyme regulator activity;glycoprotein binding;GTP binding;GTPase activator activity;GTPase activity;GTPase binding;GTPase regulator activity;GTP-dependent protein kinase activity;guanyl nucleotide bindi…	axon;axon part;cell body;cell junction;cell part;cell projection;cell projection cytoplasm;cell projection part;clathrin coated vesicle membrane;clathrin-coated vesicle;coated vesicle;coated vesicle membrane;cytoplasm;cytoplasmic membrane-bounded vesicle;cytoplasmic part;cytoplasmic vesicle;cytoplasmic vesicle membrane;cytoplasmic vesicle part;cytosol;dendrite;dendrite cytoplasm;endoplasmic retic…	axon;axon part;cell body;cell junction;cell part;cell projection;cell projection cytoplasm;cell projection part;clathrin coated vesicle membrane;clathrin-coated vesicle;coated vesicle;coated vesicle membrane;cytoplasm;cytoplasmic membrane-bounded vesicle;cytoplasmic part;cytoplasmic vesicle;cytoplasmic vesicle membrane;cytoplasmic vesicle part;cytosol;dendrite;dendrite cytoplasm;endoplasmic retic…	axon;axon part;cell body;cell junction;cell part;cell projection;cell projection cytoplasm;cell projection part;clathrin coated vesicle membrane;clathrin-coated vesicle;coated vesicle;coated vesicle membrane;cytoplasm;cytoplasmic membrane-bounded vesicle;cytoplasmic part;cytoplasmic vesicle;cytoplasmic vesicle membrane;cytoplasmic vesicle part;cytosol;dendrite;dendrite cytoplasm;endoplasmic retic…	axon;axon part;cell body;cell junction;cell part;cell projection;cell projection cytoplasm;cell projection part;clathrin coated vesicle membrane;clathrin-coated vesicle;coated vesicle;coated vesicle membrane;cytoplasm;cytoplasmic membrane-bounded vesicle;cytoplasmic part;cytoplasmic vesicle;cytoplasmic vesicle membrane;cytoplasmic vesicle part;cytosol;dendrite;dendrite cytoplasm;endoplasmic retic…	axon;axon part;cell body;cell junction;cell part;cell projection;cell projection cytoplasm;cell projection part;clathrin coated vesicle membrane;clathrin-coated vesicle;coated vesicle;coated vesicle membrane;cytoplasm;cytoplasmic membrane-bounded vesicle;cytoplasmic part;cytoplasmic vesicle;cytoplasmic vesicle membrane;cytoplasmic vesicle part;cytosol;dendrite;dendrite cytoplasm;endoplasmic retic…	High	17	4.0562	0.249166	0.0796608	1.09876	1.09876	1.09876	1.09876		0.3675	0.0161608	1.79154	1.79154	1.79154	1.79154		0.118334	0.710364	0.148519	0.148519	0.148519	0.148519		81.4	85.8	91.5	105.4	101.5	100.6	114.8	112.9	106.1	1029.7	1084.7	1157.4	1333.5	1283.5	1271.6	1451.2
Q64373	Bcl2l1	Bcl-2-like protein 1	anatomical structure development;anatomical structure morphogenesis;apoptosis;apoptosis in bone marrow;apoptotic mitochondrial changes;biological regulation;cell cycle checkpoint;cell death;cell development;cell part morphogenesis;cell proliferation;cellular chemical homeostasis;cellular component morphogenesis;cellular component organization;cellular component organization at cellular level;cell…	BH domain binding;BH3 domain binding;binding;death domain binding;enzyme binding;identical protein binding;kinase binding;protein binding;protein dimerization activity;protein domain specific binding;protein heterodimerization activity;protein homodimerization activity;protein kinase binding	Bcl-2 family protein complex;cell junction;cell part;centrosome;clathrin coated vesicle membrane;coated vesicle membrane;cytoplasm;cytoplasmic part;cytoplasmic vesicle membrane;cytoplasmic vesicle part;cytoskeletal part;cytosol;integral to membrane;intracellular;intracellular membrane-bounded organelle;intracellular non-membrane-bounded organelle;intracellular organelle;intracellular organelle lu…	Bcl-2 family protein complex;cell junction;cell part;centrosome;clathrin coated vesicle membrane;coated vesicle membrane;cytoplasm;cytoplasmic part;cytoplasmic vesicle membrane;cytoplasmic vesicle part;cytoskeletal part;cytosol;integral to membrane;intracellular;intracellular membrane-bounded organelle;intracellular non-membrane-bounded organelle;intracellular organelle;intracellular organelle lu…	Bcl-2 family protein complex;cell junction;cell part;centrosome;clathrin coated vesicle membrane;coated vesicle membrane;cytoplasm;cytoplasmic part;cytoplasmic vesicle membrane;cytoplasmic vesicle part;cytoskeletal part;cytosol;integral to membrane;intracellular;intracellular membrane-bounded organelle;intracellular non-membrane-bounded organelle;intracellular organelle;intracellular organelle lu…	Bcl-2 family protein complex;cell junction;cell part;centrosome;clathrin coated vesicle membrane;coated vesicle membrane;cytoplasm;cytoplasmic part;cytoplasmic vesicle membrane;cytoplasmic vesicle part;cytoskeletal part;cytosol;integral to membrane;intracellular;intracellular membrane-bounded organelle;intracellular non-membrane-bounded organelle;intracellular organelle;intracellular organelle lu…	Bcl-2 family protein complex;cell junction;cell part;centrosome;clathrin coated vesicle membrane;coated vesicle membrane;cytoplasm;cytoplasmic part;cytoplasmic vesicle membrane;cytoplasmic vesicle part;cytoskeletal part;cytosol;integral to membrane;intracellular;intracellular membrane-bounded organelle;intracellular non-membrane-bounded organelle;intracellular organelle;intracellular organelle lu…	High	4	3.96761	-0.628125	0.00697617	2.15638	2.15638	2.15638	2.15638		-0.0037866	0.887786	0.0516916	0.0516916	0.0516916	0.0516916		0.624338	0.11034	0.957266	0.957266	0.957266	0.957266		112.1	115	113.3	66	71.7	82.5	88.3	111.4	139.8	1155.7	1185.9	1168.2	680.4	739.8	850.7	910.3
P63038	Hspd1	60 kDa heat shock protein, mitochondrial	activation of caspase activity;activation of immune response;activation of innate immune response;adaptive immune response;adaptive immune response based on somatic recombination of immune receptors built from immunoglobulin superfamily domains;B cell activation;B cell activation involved in immune response;B cell cytokine production;B cell mediated immunity;B cell proliferation;biological regula…	adenyl nucleotide binding;adenyl ribonucleotide binding;ATP binding;binding;chaperone binding;double-stranded RNA binding;enzyme binding;lipopolysaccharide binding;nucleic acid binding;nucleotide binding;p53 binding;protein binding;purine nucleotide binding;purine ribonucleoside triphosphate binding;purine ribonucleotide binding;ribonucleotide binding;RNA binding;ubiquitin protein ligase binding	cell part;cell surface;coated pit;coated vesicle;cyclin-dependent protein kinase activating kinase holoenzyme complex;cytoplasm;cytoplasmic membrane-bounded vesicle;cytoplasmic part;cytoplasmic vesicle;cytosol;early endosome;endosome;extracellular membrane-bounded organelle;extracellular organelle;extracellular region part;extracellular space;extracellular vesicular exosome;intracellular membrane…	cell part;cell surface;coated pit;coated vesicle;cyclin-dependent protein kinase activating kinase holoenzyme complex;cytoplasm;cytoplasmic membrane-bounded vesicle;cytoplasmic part;cytoplasmic vesicle;cytosol;early endosome;endosome;extracellular membrane-bounded organelle;extracellular organelle;extracellular region part;extracellular space;extracellular vesicular exosome;intracellular membrane…	cell part;cell surface;coated pit;coated vesicle;cyclin-dependent protein kinase activating kinase holoenzyme complex;cytoplasm;cytoplasmic membrane-bounded vesicle;cytoplasmic part;cytoplasmic vesicle;cytosol;early endosome;endosome;extracellular membrane-bounded organelle;extracellular organelle;extracellular region part;extracellular space;extracellular vesicular exosome;intracellular membrane…	cell part;cell surface;coated pit;coated vesicle;cyclin-dependent protein kinase activating kinase holoenzyme complex;cytoplasm;cytoplasmic membrane-bounded vesicle;cytoplasmic part;cytoplasmic vesicle;cytosol;early endosome;endosome;extracellular membrane-bounded organelle;extracellular organelle;extracellular region part;extracellular space;extracellular vesicular exosome;intracellular membrane…	cell part;cell surface;coated pit;coated vesicle;cyclin-dependent protein kinase activating kinase holoenzyme complex;cytoplasm;cytoplasmic membrane-bounded vesicle;cytoplasmic part;cytoplasmic vesicle;cytosol;early endosome;endosome;extracellular membrane-bounded organelle;extracellular organelle;extracellular region part;extracellular space;extracellular vesicular exosome;intracellular membrane…	High	60	5.68923	0.533441	0.0115977	1.93563		1.93563	1.93563		0.689502	0.00305044	2.51564		2.51564	2.51564		0.15606	0.76604	0.115748		0.115748	0.115748		72.2	75.7	73.8	108.1	101.1	111.6	95.3	116	146.2	39196	41127.9	40095.4	58750.3	54911.4	60630.5	51750.4
Q8QZT1	Acat1	Acetyl-CoA acetyltransferase, mitochondrial	adipose tissue development;anatomical structure development;brain development;cellular component assembly;cellular component organization;cellular component organization or biogenesis;developmental process;liver development;macromolecular complex assembly;macromolecular complex subunit organization;metanephric proximal convoluted tubule development;organ development;protein complex assembly;prote…	acetyl-CoA C-acetyltransferase activity;acetyl-CoA C-acyltransferase activity;acetyltransferase activity;binding;C-acetyltransferase activity;C-acyltransferase activity;catalytic activity;cation binding;coenzyme binding;cofactor binding;ion binding;metal ion binding;transferase activity;transferase activity, transferring acyl groups;transferase activity, transferring acyl groups other than amino-…	cell part;cytoplasmic part;extracellular membrane-bounded organelle;extracellular organelle;extracellular region part;extracellular vesicular exosome;intracellular membrane-bounded organelle;intracellular organelle;intracellular organelle lumen;intracellular organelle part;intracellular part;membrane;membrane-bounded organelle;membrane-bounded vesicle;membrane-enclosed lumen;mitochondrial inner m…	cell part;cytoplasmic part;extracellular membrane-bounded organelle;extracellular organelle;extracellular region part;extracellular vesicular exosome;intracellular membrane-bounded organelle;intracellular organelle;intracellular organelle lumen;intracellular organelle part;intracellular part;membrane;membrane-bounded organelle;membrane-bounded vesicle;membrane-enclosed lumen;mitochondrial inner m…	cell part;cytoplasmic part;extracellular membrane-bounded organelle;extracellular organelle;extracellular region part;extracellular vesicular exosome;intracellular membrane-bounded organelle;intracellular organelle;intracellular organelle lumen;intracellular organelle part;intracellular part;membrane;membrane-bounded organelle;membrane-bounded vesicle;membrane-enclosed lumen;mitochondrial inner m…	cell part;cytoplasmic part;extracellular membrane-bounded organelle;extracellular organelle;extracellular region part;extracellular vesicular exosome;intracellular membrane-bounded organelle;intracellular organelle;intracellular organelle lumen;intracellular organelle part;intracellular part;membrane;membrane-bounded organelle;membrane-bounded vesicle;membrane-enclosed lumen;mitochondrial inner m…	cell part;cytoplasmic part;extracellular membrane-bounded organelle;extracellular organelle;extracellular region part;extracellular vesicular exosome;intracellular membrane-bounded organelle;intracellular organelle;intracellular organelle lumen;intracellular organelle part;intracellular part;membrane;membrane-bounded organelle;membrane-bounded vesicle;membrane-enclosed lumen;mitochondrial inner m…	High	24	5.04164	0.756113	0.00661743	2.17931		2.17931	2.17931		0.354009	0.164453	0.783958		0.783958	0.783958		-0.402104	0.34217	0.465758		0.465758	0.465758		80.7	65	81.2	112.5	151.9	118.8	80.5	82.1	127.3	9863.9	7947.5	9932.9	13756.3	18572.4	14529.6	9850.1
Q80XN0	Bdh1	D-beta-hydroxybutyrate dehydrogenase, mitochondrial	adipose tissue development;anatomical structure development;brain development;developmental process;liver development;organ development;response to cadmium ion;response to chemical stimulus;response to corticosteroid stimulus;response to corticosterone stimulus;response to drug;response to endogenous stimulus;response to estradiol stimulus;response to estrogen stimulus;response to ethanol;respons…	3-hydroxybutyrate dehydrogenase activity;binding;catalytic activity;lipid binding;oxidoreductase activity;oxidoreductase activity, acting on CH-OH group of donors;oxidoreductase activity, acting on the CH-OH group of donors, NAD or NADP as acceptor;phospholipid binding	cell part;cytoplasm;cytoplasmic part;intracellular membrane-bounded organelle;intracellular organelle;intracellular organelle lumen;intracellular organelle part;intracellular part;membrane;membrane-bounded organelle;membrane-enclosed lumen;mitochondrial inner membrane;mitochondrial matrix;mitochondrial membrane;mitochondrial part;mitochondrion;nuclear part;nucleoplasm;organelle;organelle inner me…	cell part;cytoplasm;cytoplasmic part;intracellular membrane-bounded organelle;intracellular organelle;intracellular organelle lumen;intracellular organelle part;intracellular part;membrane;membrane-bounded organelle;membrane-enclosed lumen;mitochondrial inner membrane;mitochondrial matrix;mitochondrial membrane;mitochondrial part;mitochondrion;nuclear part;nucleoplasm;organelle;organelle inner me…	cell part;cytoplasm;cytoplasmic part;intracellular membrane-bounded organelle;intracellular organelle;intracellular organelle lumen;intracellular organelle part;intracellular part;membrane;membrane-bounded organelle;membrane-enclosed lumen;mitochondrial inner membrane;mitochondrial matrix;mitochondrial membrane;mitochondrial part;mitochondrion;nuclear part;nucleoplasm;organelle;organelle inner me…	cell part;cytoplasm;cytoplasmic part;intracellular membrane-bounded organelle;intracellular organelle;intracellular organelle lumen;intracellular organelle part;intracellular part;membrane;membrane-bounded organelle;membrane-enclosed lumen;mitochondrial inner membrane;mitochondrial matrix;mitochondrial membrane;mitochondrial part;mitochondrion;nuclear part;nucleoplasm;organelle;organelle inner me…	cell part;cytoplasm;cytoplasmic part;intracellular membrane-bounded organelle;intracellular organelle;intracellular organelle lumen;intracellular organelle part;intracellular part;membrane;membrane-bounded organelle;membrane-enclosed lumen;mitochondrial inner membrane;mitochondrial matrix;mitochondrial membrane;mitochondrial part;mitochondrion;nuclear part;nucleoplasm;organelle;organelle inner me…	High	6	3.54197	-0.382219	0.147073	0.832468		0.832468	0.832468		-0.580681	0.0449071	1.34768		1.34768	1.34768		-0.198462	0.800227	0.0967868		0.0967868	0.0967868		129.9	133.6	106	97	121.3	65.2	80.6	104.8	61.7	502.7	517.1	410.1	375.5	469.4	252.2	311.8
Q9JHS4	Clpx	ATP-dependent Clp protease ATP-binding subunit clpX-like, mitochondrial	biological regulation;cellular macromolecule metabolic process;cellular metabolic process;cellular process;cellular protein metabolic process;macromolecule metabolic process;metabolic process;positive regulation of catalytic activity;positive regulation of hydrolase activity;positive regulation of molecular function;positive regulation of peptidase activity;primary metabolic process;protein foldi…	adenyl nucleotide binding;adenyl ribonucleotide binding;ATP binding;ATPase activity;ATPase activity, coupled;ATP-dependent peptidase activity;binding;catalytic activity;cation binding;enzyme activator activity;enzyme regulator activity;hydrolase activity;hydrolase activity, acting on acid anhydrides;hydrolase activity, acting on acid anhydrides, in phosphorus-containing anhydrides;ion binding;met…	cell part;cytoplasm;cytoplasmic part;endopeptidase Clp complex;intracellular membrane-bounded organelle;intracellular non-membrane-bounded organelle;intracellular organelle;intracellular organelle lumen;intracellular organelle part;intracellular part;macromolecular complex;membrane;membrane-bounded organelle;membrane-enclosed lumen;mitochondrial endopeptidase Clp complex;mitochondrial inner membr…	cell part;cytoplasm;cytoplasmic part;endopeptidase Clp complex;intracellular membrane-bounded organelle;intracellular non-membrane-bounded organelle;intracellular organelle;intracellular organelle lumen;intracellular organelle part;intracellular part;macromolecular complex;membrane;membrane-bounded organelle;membrane-enclosed lumen;mitochondrial endopeptidase Clp complex;mitochondrial inner membr…	cell part;cytoplasm;cytoplasmic part;endopeptidase Clp complex;intracellular membrane-bounded organelle;intracellular non-membrane-bounded organelle;intracellular organelle;intracellular organelle lumen;intracellular organelle part;intracellular part;macromolecular complex;membrane;membrane-bounded organelle;membrane-enclosed lumen;mitochondrial endopeptidase Clp complex;mitochondrial inner membr…	cell part;cytoplasm;cytoplasmic part;endopeptidase Clp complex;intracellular membrane-bounded organelle;intracellular non-membrane-bounded organelle;intracellular organelle;intracellular organelle lumen;intracellular organelle part;intracellular part;macromolecular complex;membrane;membrane-bounded organelle;membrane-enclosed lumen;mitochondrial endopeptidase Clp complex;mitochondrial inner membr…	cell part;cytoplasm;cytoplasmic part;endopeptidase Clp complex;intracellular membrane-bounded organelle;intracellular non-membrane-bounded organelle;intracellular organelle;intracellular organelle lumen;intracellular organelle part;intracellular part;macromolecular complex;membrane;membrane-bounded organelle;membrane-enclosed lumen;mitochondrial endopeptidase Clp complex;mitochondrial inner membr…	High	30	4.63323	0.999753	0.00125833	2.90021		2.90021	2.90021		-0.188766	0.306797	0.513149		0.513149	0.513149		-1.18852	0.0131406	1.88139		1.88139	1.88139		77.4	76.2	78.6	136.9	161.2	166	57.5	52.4	93.8	3694.6	3639	3751.3	6538.3	7698.6	7929.1	2743.6
P42125	Eci1	Enoyl-CoA delta isomerase 1, mitochondrial	carboxylic acid catabolic process;carboxylic acid metabolic process;catabolic process;cellular catabolic process;cellular ketone metabolic process;cellular lipid catabolic process;cellular lipid metabolic process;cellular metabolic process;cellular process;fatty acid beta-oxidation;fatty acid catabolic process;fatty acid metabolic process;fatty acid oxidation;lipid catabolic process;lipid metabol…	catalytic activity;dodecenoyl-CoA delta-isomerase activity;intramolecular oxidoreductase activity;intramolecular oxidoreductase activity, transposing C=C bonds;isomerase activity	cell part;cytoplasmic part;extracellular membrane-bounded organelle;extracellular organelle;extracellular region part;extracellular vesicular exosome;intracellular membrane-bounded organelle;intracellular organelle;intracellular organelle lumen;intracellular organelle part;intracellular part;membrane;membrane-bounded organelle;membrane-bounded vesicle;membrane-enclosed lumen;mitochondrial inner m…	cell part;cytoplasmic part;extracellular membrane-bounded organelle;extracellular organelle;extracellular region part;extracellular vesicular exosome;intracellular membrane-bounded organelle;intracellular organelle;intracellular organelle lumen;intracellular organelle part;intracellular part;membrane;membrane-bounded organelle;membrane-bounded vesicle;membrane-enclosed lumen;mitochondrial inner m…	cell part;cytoplasmic part;extracellular membrane-bounded organelle;extracellular organelle;extracellular region part;extracellular vesicular exosome;intracellular membrane-bounded organelle;intracellular organelle;intracellular organelle lumen;intracellular organelle part;intracellular part;membrane;membrane-bounded organelle;membrane-bounded vesicle;membrane-enclosed lumen;mitochondrial inner m…	cell part;cytoplasmic part;extracellular membrane-bounded organelle;extracellular organelle;extracellular region part;extracellular vesicular exosome;intracellular membrane-bounded organelle;intracellular organelle;intracellular organelle lumen;intracellular organelle part;intracellular part;membrane;membrane-bounded organelle;membrane-bounded vesicle;membrane-enclosed lumen;mitochondrial inner m…	cell part;cytoplasmic part;extracellular membrane-bounded organelle;extracellular organelle;extracellular region part;extracellular vesicular exosome;intracellular membrane-bounded organelle;intracellular organelle;intracellular organelle lumen;intracellular organelle part;intracellular part;membrane;membrane-bounded organelle;membrane-bounded vesicle;membrane-enclosed lumen;mitochondrial inner m…	High	15	4.57895	0.286903	0.0778534	1.10872		1.10872	1.10872		-0.20332	0.181103	0.742074		0.742074	0.742074		-0.490223	0.0969372	1.01351		1.01351	1.01351		99.3	97.3	94.8	105.2	130.9	119.5	77.4	90.8	84.9	4184.3	4099.8	3995.8	4432	5515.6	5034.1	3262.9
Q9CZU4	Eral1	GTPase Era, mitochondrial	cellular component assembly;cellular component assembly at cellular level;cellular component organization;cellular component organization at cellular level;cellular component organization or biogenesis;cellular component organization or biogenesis at cellular level;cellular macromolecular complex assembly;cellular macromolecular complex subunit organization;cellular process;macromolecular complex…	binding;GTP binding;guanyl nucleotide binding;guanyl ribonucleotide binding;nucleic acid binding;nucleotide binding;purine nucleotide binding;purine ribonucleoside triphosphate binding;purine ribonucleotide binding;ribonucleoprotein binding;ribonucleotide binding;ribosomal small subunit binding;RNA binding;rRNA binding	actin cytoskeleton;cell part;cytoplasm;cytoplasmic part;cytoskeleton;intermediate filament cytoskeleton;intracellular membrane-bounded organelle;intracellular non-membrane-bounded organelle;intracellular organelle;intracellular organelle lumen;intracellular organelle part;intracellular part;membrane;membrane-bounded organelle;membrane-enclosed lumen;mitochondrial inner membrane;mitochondrial matr…	actin cytoskeleton;cell part;cytoplasm;cytoplasmic part;cytoskeleton;intermediate filament cytoskeleton;intracellular membrane-bounded organelle;intracellular non-membrane-bounded organelle;intracellular organelle;intracellular organelle lumen;intracellular organelle part;intracellular part;membrane;membrane-bounded organelle;membrane-enclosed lumen;mitochondrial inner membrane;mitochondrial matr…	actin cytoskeleton;cell part;cytoplasm;cytoplasmic part;cytoskeleton;intermediate filament cytoskeleton;intracellular membrane-bounded organelle;intracellular non-membrane-bounded organelle;intracellular organelle;intracellular organelle lumen;intracellular organelle part;intracellular part;membrane;membrane-bounded organelle;membrane-enclosed lumen;mitochondrial inner membrane;mitochondrial matr…	actin cytoskeleton;cell part;cytoplasm;cytoplasmic part;cytoskeleton;intermediate filament cytoskeleton;intracellular membrane-bounded organelle;intracellular non-membrane-bounded organelle;intracellular organelle;intracellular organelle lumen;intracellular organelle part;intracellular part;membrane;membrane-bounded organelle;membrane-enclosed lumen;mitochondrial inner membrane;mitochondrial matr…	actin cytoskeleton;cell part;cytoplasm;cytoplasmic part;cytoskeleton;intermediate filament cytoskeleton;intracellular membrane-bounded organelle;intracellular non-membrane-bounded organelle;intracellular organelle;intracellular organelle lumen;intracellular organelle part;intracellular part;membrane;membrane-bounded organelle;membrane-enclosed lumen;mitochondrial inner membrane;mitochondrial matr…	High	9	4.18805	1.24128	0.00548074	2.26116		2.26116	2.26116		0.322576	0.550908	0.258921		0.258921	0.258921		-0.918703	0.150491	0.822488		0.822488	0.822488		67.7	49.6	77.7	138.1	128.9	194	64.8	49	130.1	1160.1	849.5	1331.7	2366.3	2209	3323.8	1109.5
Q61578	Fdxr	NADPH:adrenodoxin oxidoreductase, mitochondrial	alcohol metabolic process;biosynthetic process;cellular biosynthetic process;cellular ketone metabolic process;cellular metabolic process;cellular nitrogen compound metabolic process;cellular process;cholesterol metabolic process;coenzyme biosynthetic process;coenzyme metabolic process;cofactor biosynthetic process;cofactor metabolic process;heterocycle metabolic process;lipid metabolic process;m…	binding;catalytic activity;coenzyme binding;cofactor binding;NADP binding;NADPH binding;NADPH-adrenodoxin reductase activity;nucleotide binding;oxidoreductase activity	cell part;cytoplasmic part;intracellular membrane-bounded organelle;intracellular organelle;intracellular organelle lumen;intracellular organelle part;intracellular part;membrane;membrane-bounded organelle;membrane-enclosed lumen;mitochondrial inner membrane;mitochondrial matrix;mitochondrial membrane;mitochondrial part;mitochondrion;organelle;organelle inner membrane;organelle lumen;organelle me…	cell part;cytoplasmic part;intracellular membrane-bounded organelle;intracellular organelle;intracellular organelle lumen;intracellular organelle part;intracellular part;membrane;membrane-bounded organelle;membrane-enclosed lumen;mitochondrial inner membrane;mitochondrial matrix;mitochondrial membrane;mitochondrial part;mitochondrion;organelle;organelle inner membrane;organelle lumen;organelle me…	cell part;cytoplasmic part;intracellular membrane-bounded organelle;intracellular organelle;intracellular organelle lumen;intracellular organelle part;intracellular part;membrane;membrane-bounded organelle;membrane-enclosed lumen;mitochondrial inner membrane;mitochondrial matrix;mitochondrial membrane;mitochondrial part;mitochondrion;organelle;organelle inner membrane;organelle lumen;organelle me…	cell part;cytoplasmic part;intracellular membrane-bounded organelle;intracellular organelle;intracellular organelle lumen;intracellular organelle part;intracellular part;membrane;membrane-bounded organelle;membrane-enclosed lumen;mitochondrial inner membrane;mitochondrial matrix;mitochondrial membrane;mitochondrial part;mitochondrion;organelle;organelle inner membrane;organelle lumen;organelle me…	cell part;cytoplasmic part;intracellular membrane-bounded organelle;intracellular organelle;intracellular organelle lumen;intracellular organelle part;intracellular part;membrane;membrane-bounded organelle;membrane-enclosed lumen;mitochondrial inner membrane;mitochondrial matrix;mitochondrial membrane;mitochondrial part;mitochondrion;organelle;organelle inner membrane;organelle lumen;organelle me…	High	17	4.21242	1.10933	0.000503775	3.29776		3.29776	3.29776		0.00848269	0.917462	0.037412		0.037412	0.037412		-1.10085	0.0168333	1.77383		1.77383	1.77383		66.6	77.4	72.1	139.3	145.2	181.9	58.4	63.1	96	1206.8	1403.3	1307.1	2523.4	2630.8	3297	1058.3
P48760	Fpgs	Folylpolyglutamate synthase, mitochondrial	anatomical structure development;anatomical structure morphogenesis;brain development;cellular metabolic process;cellular process;developmental process;liver development;metabolic process;one-carbon metabolic process;organ development;organ morphogenesis;organ regeneration;regeneration;small molecule metabolic process	acid-amino acid ligase activity;adenyl nucleotide binding;adenyl ribonucleotide binding;ATP binding;binding;catalytic activity;ligase activity;ligase activity, forming carbon-nitrogen bonds;nucleotide binding;purine nucleotide binding;purine ribonucleoside triphosphate binding;purine ribonucleotide binding;ribonucleotide binding;tetrahydrofolylpolyglutamate synthase activity	cell part;cytoplasmic part;intracellular membrane-bounded organelle;intracellular organelle;intracellular organelle lumen;intracellular organelle part;intracellular part;membrane;membrane-bounded organelle;membrane-enclosed lumen;mitochondrial inner membrane;mitochondrial matrix;mitochondrial membrane;mitochondrial part;mitochondrion;organelle;organelle inner membrane;organelle lumen;organelle me…	cell part;cytoplasmic part;intracellular membrane-bounded organelle;intracellular organelle;intracellular organelle lumen;intracellular organelle part;intracellular part;membrane;membrane-bounded organelle;membrane-enclosed lumen;mitochondrial inner membrane;mitochondrial matrix;mitochondrial membrane;mitochondrial part;mitochondrion;organelle;organelle inner membrane;organelle lumen;organelle me…	cell part;cytoplasmic part;intracellular membrane-bounded organelle;intracellular organelle;intracellular organelle lumen;intracellular organelle part;intracellular part;membrane;membrane-bounded organelle;membrane-enclosed lumen;mitochondrial inner membrane;mitochondrial matrix;mitochondrial membrane;mitochondrial part;mitochondrion;organelle;organelle inner membrane;organelle lumen;organelle me…	cell part;cytoplasmic part;intracellular membrane-bounded organelle;intracellular organelle;intracellular organelle lumen;intracellular organelle part;intracellular part;membrane;membrane-bounded organelle;membrane-enclosed lumen;mitochondrial inner membrane;mitochondrial matrix;mitochondrial membrane;mitochondrial part;mitochondrion;organelle;organelle inner membrane;organelle lumen;organelle me…	cell part;cytoplasmic part;intracellular membrane-bounded organelle;intracellular organelle;intracellular organelle lumen;intracellular organelle part;intracellular part;membrane;membrane-bounded organelle;membrane-enclosed lumen;mitochondrial inner membrane;mitochondrial matrix;mitochondrial membrane;mitochondrial part;mitochondrion;organelle;organelle inner membrane;organelle lumen;organelle me…	High	4	3.1521	0.529989	0.10896	0.962732		0.962732	0.962732		0.129571	0.797456	0.0982931		0.0982931	0.0982931		-0.400418	0.484909	0.314339		0.314339	0.314339		72.8	94.8	86.8	120.4	89.3	157.6	75.5	70.8	132	114.8	149.5	136.9	189.9	140.9	248.5	119.1
Q60759	Gcdh	Glutaryl-CoA dehydrogenase, mitochondrial	amine metabolic process;aromatic amino acid family metabolic process;carboxylic acid metabolic process;cellular amine metabolic process;cellular amino acid metabolic process;cellular aromatic compound metabolic process;cellular biogenic amine metabolic process;cellular ketone metabolic process;cellular metabolic process;cellular nitrogen compound metabolic process;cellular process;heterocycle met…	acyl-CoA dehydrogenase activity;binding;catalytic activity;coenzyme binding;cofactor binding;flavin adenine dinucleotide binding;glutaryl-CoA dehydrogenase activity;oxidoreductase activity;oxidoreductase activity, acting on the CH-CH group of donors	cell part;cytoplasmic part;intracellular membrane-bounded organelle;intracellular organelle;intracellular organelle lumen;intracellular organelle part;intracellular part;membrane;membrane-bounded organelle;membrane-enclosed lumen;mitochondrial inner membrane;mitochondrial matrix;mitochondrial membrane;mitochondrial part;mitochondrion;organelle;organelle inner membrane;organelle lumen;organelle me…	cell part;cytoplasmic part;intracellular membrane-bounded organelle;intracellular organelle;intracellular organelle lumen;intracellular organelle part;intracellular part;membrane;membrane-bounded organelle;membrane-enclosed lumen;mitochondrial inner membrane;mitochondrial matrix;mitochondrial membrane;mitochondrial part;mitochondrion;organelle;organelle inner membrane;organelle lumen;organelle me…	cell part;cytoplasmic part;intracellular membrane-bounded organelle;intracellular organelle;intracellular organelle lumen;intracellular organelle part;intracellular part;membrane;membrane-bounded organelle;membrane-enclosed lumen;mitochondrial inner membrane;mitochondrial matrix;mitochondrial membrane;mitochondrial part;mitochondrion;organelle;organelle inner membrane;organelle lumen;organelle me…	cell part;cytoplasmic part;intracellular membrane-bounded organelle;intracellular organelle;intracellular organelle lumen;intracellular organelle part;intracellular part;membrane;membrane-bounded organelle;membrane-enclosed lumen;mitochondrial inner membrane;mitochondrial matrix;mitochondrial membrane;mitochondrial part;mitochondrion;organelle;organelle inner membrane;organelle lumen;organelle me…	cell part;cytoplasmic part;intracellular membrane-bounded organelle;intracellular organelle;intracellular organelle lumen;intracellular organelle part;intracellular part;membrane;membrane-bounded organelle;membrane-enclosed lumen;mitochondrial inner membrane;mitochondrial matrix;mitochondrial membrane;mitochondrial part;mitochondrion;organelle;organelle inner membrane;organelle lumen;organelle me…	High	10	4.33697	1.04044	0.000269599	3.56928		3.56928	3.56928		0.855757	0.000889276	3.05096		3.05096	3.05096		-0.184681	0.6696	0.174185		0.174185	0.174185		59.3	64.1	61.6	103.6	138.6	138.1	91.9	114.9	127.8	1430.6	1546.5	1487.1	2501.4	3346.4	3334.4	2219.1
P26443	Glud1	Glutamate dehydrogenase 1, mitochondrial	amine biosynthetic process;amine catabolic process;amine metabolic process;behavior;biological regulation;biosynthetic process;carboxylic acid biosynthetic process;carboxylic acid catabolic process;carboxylic acid metabolic process;catabolic process;cellular amine metabolic process;cellular amino acid biosynthetic process;cellular amino acid catabolic process;cellular amino acid metabolic process…	adenyl nucleotide binding;adenyl ribonucleotide binding;ADP binding;amine binding;amino acid binding;ATP binding;binding;carboxylic acid binding;catalytic activity;coenzyme binding;cofactor binding;glutamate dehydrogenase (NAD+) activity;glutamate dehydrogenase [NAD(P)+] activity;GTP binding;guanyl nucleotide binding;guanyl ribonucleotide binding;leucine binding;NAD binding;NAD+ binding;nucleotid…	cell part;cytoplasm;cytoplasmic part;intracellular membrane-bounded organelle;intracellular organelle;intracellular organelle lumen;intracellular organelle part;intracellular part;membrane;membrane-bounded organelle;membrane-enclosed lumen;mitochondrial inner membrane;mitochondrial matrix;mitochondrial membrane;mitochondrial part;mitochondrion;organelle;organelle inner membrane;organelle lumen;or…	cell part;cytoplasm;cytoplasmic part;intracellular membrane-bounded organelle;intracellular organelle;intracellular organelle lumen;intracellular organelle part;intracellular part;membrane;membrane-bounded organelle;membrane-enclosed lumen;mitochondrial inner membrane;mitochondrial matrix;mitochondrial membrane;mitochondrial part;mitochondrion;organelle;organelle inner membrane;organelle lumen;or…	cell part;cytoplasm;cytoplasmic part;intracellular membrane-bounded organelle;intracellular organelle;intracellular organelle lumen;intracellular organelle part;intracellular part;membrane;membrane-bounded organelle;membrane-enclosed lumen;mitochondrial inner membrane;mitochondrial matrix;mitochondrial membrane;mitochondrial part;mitochondrion;organelle;organelle inner membrane;organelle lumen;or…	cell part;cytoplasm;cytoplasmic part;intracellular membrane-bounded organelle;intracellular organelle;intracellular organelle lumen;intracellular organelle part;intracellular part;membrane;membrane-bounded organelle;membrane-enclosed lumen;mitochondrial inner membrane;mitochondrial matrix;mitochondrial membrane;mitochondrial part;mitochondrion;organelle;organelle inner membrane;organelle lumen;or…	cell part;cytoplasm;cytoplasmic part;intracellular membrane-bounded organelle;intracellular organelle;intracellular organelle lumen;intracellular organelle part;intracellular part;membrane;membrane-bounded organelle;membrane-enclosed lumen;mitochondrial inner membrane;mitochondrial matrix;mitochondrial membrane;mitochondrial part;mitochondrion;organelle;organelle inner membrane;organelle lumen;or…	High	36	5.11747	0.9705	0.00407462	2.38991		2.38991	2.38991		0.637567	0.0306355	1.51378		1.51378	1.51378		-0.332933	0.576148	0.239466		0.239466	0.239466		58.4	80.9	60.1	95.9	170.4	124.3	79.9	120.5	109.7	8500.2	11778.5	8747.4	13967.1	24807.1	18103	11636.9
P05202	Got2	Aspartate aminotransferase, mitochondrial	2-oxoglutarate metabolic process;amine biosynthetic process;amine catabolic process;amine metabolic process;aspartate biosynthetic process;aspartate catabolic process;aspartate family amino acid biosynthetic process;aspartate family amino acid catabolic process;aspartate family amino acid metabolic process;aspartate metabolic process;biosynthetic process;carboxylic acid biosynthetic process;carbo…	binding;catalytic activity;cofactor binding;kynurenine-oxoglutarate transaminase activity;L-aspartate:2-oxoglutarate aminotransferase activity;L-phenylalanine aminotransferase activity;L-phenylalanine:2-oxoglutarate aminotransferase activity;pyridoxal phosphate binding;transaminase activity;transferase activity;transferase activity, transferring nitrogenous groups;vitamin B6 binding;vitamin bindi…	cell part;cytoplasmic part;extracellular membrane-bounded organelle;extracellular organelle;extracellular region part;extracellular vesicular exosome;intracellular membrane-bounded organelle;intracellular organelle;intracellular organelle lumen;intracellular organelle part;intracellular part;membrane;membrane-bounded organelle;membrane-bounded vesicle;membrane-enclosed lumen;mitochondrial inner m…	cell part;cytoplasmic part;extracellular membrane-bounded organelle;extracellular organelle;extracellular region part;extracellular vesicular exosome;intracellular membrane-bounded organelle;intracellular organelle;intracellular organelle lumen;intracellular organelle part;intracellular part;membrane;membrane-bounded organelle;membrane-bounded vesicle;membrane-enclosed lumen;mitochondrial inner m…	cell part;cytoplasmic part;extracellular membrane-bounded organelle;extracellular organelle;extracellular region part;extracellular vesicular exosome;intracellular membrane-bounded organelle;intracellular organelle;intracellular organelle lumen;intracellular organelle part;intracellular part;membrane;membrane-bounded organelle;membrane-bounded vesicle;membrane-enclosed lumen;mitochondrial inner m…	cell part;cytoplasmic part;extracellular membrane-bounded organelle;extracellular organelle;extracellular region part;extracellular vesicular exosome;intracellular membrane-bounded organelle;intracellular organelle;intracellular organelle lumen;intracellular organelle part;intracellular part;membrane;membrane-bounded organelle;membrane-bounded vesicle;membrane-enclosed lumen;mitochondrial inner m…	cell part;cytoplasmic part;extracellular membrane-bounded organelle;extracellular organelle;extracellular region part;extracellular vesicular exosome;intracellular membrane-bounded organelle;intracellular organelle;intracellular organelle lumen;intracellular organelle part;intracellular part;membrane;membrane-bounded organelle;membrane-bounded vesicle;membrane-enclosed lumen;mitochondrial inner m…	High	25	4.88633	0.24816	0.220206	0.65717		0.65717	0.65717		-0.873256	0.000755102	3.12199		3.12199	3.12199		-1.12142	0.0100135	1.99941		1.99941	1.99941		103.9	118	107.3	128.1	119.4	143.6	58.8	46.8	74.1	8888.4	10088.6	9180.4	10953.5	10210.5	12278.3	5030.9
O88396	Grpel2	GrpE protein homolog 2, mitochondrial	cellular macromolecule metabolic process;cellular metabolic process;cellular process;cellular protein metabolic process;macromolecule metabolic process;metabolic process;primary metabolic process;protein folding;protein metabolic process	adenyl nucleotide binding;adenyl-nucleotide exchange factor activity;ATPase regulator activity;binding;enzyme regulator activity;nucleoside-triphosphatase regulator activity;nucleotide binding;protein binding;purine nucleotide binding;unfolded protein binding	cell part;cytoplasmic part;intracellular membrane-bounded organelle;intracellular organelle;intracellular organelle lumen;intracellular organelle part;intracellular part;membrane;membrane-bounded organelle;membrane-enclosed lumen;mitochondrial inner membrane;mitochondrial matrix;mitochondrial membrane;mitochondrial part;mitochondrion;organelle;organelle inner membrane;organelle lumen;organelle me…	cell part;cytoplasmic part;intracellular membrane-bounded organelle;intracellular organelle;intracellular organelle lumen;intracellular organelle part;intracellular part;membrane;membrane-bounded organelle;membrane-enclosed lumen;mitochondrial inner membrane;mitochondrial matrix;mitochondrial membrane;mitochondrial part;mitochondrion;organelle;organelle inner membrane;organelle lumen;organelle me…	cell part;cytoplasmic part;intracellular membrane-bounded organelle;intracellular organelle;intracellular organelle lumen;intracellular organelle part;intracellular part;membrane;membrane-bounded organelle;membrane-enclosed lumen;mitochondrial inner membrane;mitochondrial matrix;mitochondrial membrane;mitochondrial part;mitochondrion;organelle;organelle inner membrane;organelle lumen;organelle me…	cell part;cytoplasmic part;intracellular membrane-bounded organelle;intracellular organelle;intracellular organelle lumen;intracellular organelle part;intracellular part;membrane;membrane-bounded organelle;membrane-enclosed lumen;mitochondrial inner membrane;mitochondrial matrix;mitochondrial membrane;mitochondrial part;mitochondrion;organelle;organelle inner membrane;organelle lumen;organelle me…	cell part;cytoplasmic part;intracellular membrane-bounded organelle;intracellular organelle;intracellular organelle lumen;intracellular organelle part;intracellular part;membrane;membrane-bounded organelle;membrane-enclosed lumen;mitochondrial inner membrane;mitochondrial matrix;mitochondrial membrane;mitochondrial part;mitochondrion;organelle;organelle inner membrane;organelle lumen;organelle me…	High	6	3.94188	0.32585	0.279213	0.554065		0.554065	0.554065		-0.131011	0.540123	0.267507		0.267507	0.267507		-0.456861	0.377566	0.423007		0.423007	0.423007		93.2	91.1	99.9	111.9	87	157.2	71.5	76.1	112	906.3	885.4	970.7	1088.1	846	1528.3	694.9
Q8C3X4	Guf1	Translation factor Guf1, mitochondrial	biological regulation;biosynthetic process;cellular biosynthetic process;cellular macromolecule biosynthetic process;cellular macromolecule metabolic process;cellular metabolic process;cellular process;cellular protein metabolic process;macromolecule biosynthetic process;macromolecule metabolic process;metabolic process;positive regulation of biological process;positive regulation of biosynthetic…	binding;catalytic activity;GTP binding;GTPase activity;guanyl nucleotide binding;guanyl ribonucleotide binding;hydrolase activity;hydrolase activity, acting on acid anhydrides;hydrolase activity, acting on acid anhydrides, in phosphorus-containing anhydrides;nucleoside-triphosphatase activity;nucleotide binding;purine nucleotide binding;purine ribonucleoside triphosphate binding;purine ribonucleo…	cell part;cytoplasmic part;intracellular membrane-bounded organelle;intracellular organelle;intracellular organelle lumen;intracellular organelle part;intracellular part;membrane;membrane-bounded organelle;membrane-enclosed lumen;mitochondrial inner membrane;mitochondrial matrix;mitochondrial membrane;mitochondrial part;mitochondrion;organelle;organelle inner membrane;organelle lumen;organelle me…	cell part;cytoplasmic part;intracellular membrane-bounded organelle;intracellular organelle;intracellular organelle lumen;intracellular organelle part;intracellular part;membrane;membrane-bounded organelle;membrane-enclosed lumen;mitochondrial inner membrane;mitochondrial matrix;mitochondrial membrane;mitochondrial part;mitochondrion;organelle;organelle inner membrane;organelle lumen;organelle me…	cell part;cytoplasmic part;intracellular membrane-bounded organelle;intracellular organelle;intracellular organelle lumen;intracellular organelle part;intracellular part;membrane;membrane-bounded organelle;membrane-enclosed lumen;mitochondrial inner membrane;mitochondrial matrix;mitochondrial membrane;mitochondrial part;mitochondrion;organelle;organelle inner membrane;organelle lumen;organelle me…	cell part;cytoplasmic part;intracellular membrane-bounded organelle;intracellular organelle;intracellular organelle lumen;intracellular organelle part;intracellular part;membrane;membrane-bounded organelle;membrane-enclosed lumen;mitochondrial inner membrane;mitochondrial matrix;mitochondrial membrane;mitochondrial part;mitochondrion;organelle;organelle inner membrane;organelle lumen;organelle me…	cell part;cytoplasmic part;intracellular membrane-bounded organelle;intracellular organelle;intracellular organelle lumen;intracellular organelle part;intracellular part;membrane;membrane-bounded organelle;membrane-enclosed lumen;mitochondrial inner membrane;mitochondrial matrix;mitochondrial membrane;mitochondrial part;mitochondrion;organelle;organelle inner membrane;organelle lumen;organelle me…	High	19	4.38052	0.991647	0.00108062	2.96633		2.96633	2.96633		0.24107	0.378411	0.422036		0.422036	0.422036		-0.750577	0.0740871	1.13026		1.13026	1.13026		68.9	73.9	73	126.2	153.2	149.7	71.5	67.7	115.8	1838.9	1971.9	1948.3	3366.9	4089	3995.8	1909.3
Q61425	Hadh	Hydroxyacyl-coenzyme A dehydrogenase, mitochondrial	biological regulation;carboxylic acid catabolic process;carboxylic acid metabolic process;catabolic process;cellular catabolic process;cellular ketone metabolic process;cellular lipid catabolic process;cellular lipid metabolic process;cellular metabolic process;cellular process;fatty acid beta-oxidation;fatty acid catabolic process;fatty acid metabolic process;fatty acid oxidation;lipid catabolic…	3-hydroxyacyl-CoA dehydrogenase activity;binding;catalytic activity;coenzyme binding;cofactor binding;NAD binding;NAD+ binding;nucleotide binding;oxidoreductase activity;oxidoreductase activity, acting on CH-OH group of donors;oxidoreductase activity, acting on the CH-OH group of donors, NAD or NADP as acceptor	cell part;cytoplasm;cytoplasmic part;intracellular membrane-bounded organelle;intracellular organelle;intracellular organelle lumen;intracellular organelle part;intracellular part;membrane;membrane-bounded organelle;membrane-enclosed lumen;mitochondrial inner membrane;mitochondrial matrix;mitochondrial membrane;mitochondrial part;mitochondrion;nuclear part;nucleoplasm;organelle;organelle inner me…	cell part;cytoplasm;cytoplasmic part;intracellular membrane-bounded organelle;intracellular organelle;intracellular organelle lumen;intracellular organelle part;intracellular part;membrane;membrane-bounded organelle;membrane-enclosed lumen;mitochondrial inner membrane;mitochondrial matrix;mitochondrial membrane;mitochondrial part;mitochondrion;nuclear part;nucleoplasm;organelle;organelle inner me…	cell part;cytoplasm;cytoplasmic part;intracellular membrane-bounded organelle;intracellular organelle;intracellular organelle lumen;intracellular organelle part;intracellular part;membrane;membrane-bounded organelle;membrane-enclosed lumen;mitochondrial inner membrane;mitochondrial matrix;mitochondrial membrane;mitochondrial part;mitochondrion;nuclear part;nucleoplasm;organelle;organelle inner me…	cell part;cytoplasm;cytoplasmic part;intracellular membrane-bounded organelle;intracellular organelle;intracellular organelle lumen;intracellular organelle part;intracellular part;membrane;membrane-bounded organelle;membrane-enclosed lumen;mitochondrial inner membrane;mitochondrial matrix;mitochondrial membrane;mitochondrial part;mitochondrion;nuclear part;nucleoplasm;organelle;organelle inner me…	cell part;cytoplasm;cytoplasmic part;intracellular membrane-bounded organelle;intracellular organelle;intracellular organelle lumen;intracellular organelle part;intracellular part;membrane;membrane-bounded organelle;membrane-enclosed lumen;mitochondrial inner membrane;mitochondrial matrix;mitochondrial membrane;mitochondrial part;mitochondrion;nuclear part;nucleoplasm;organelle;organelle inner me…	High	18	4.74142	0.152313	0.277691	0.556438		0.556438	0.556438		-0.75065	0.000196734	3.70612		3.70612	3.70612		-0.902963	0.00624239	2.20465		2.20465	2.20465		111.7	110.8	110.1	112.6	127.1	129.9	66.2	65.4	66.2	6844.7	6786.5	6746	6900.4	7786.8	7959	4054.2
P38060	Hmgcl	Hydroxymethylglutaryl-CoA lyase, mitochondrial	acyl-CoA metabolic process;anatomical structure development;biosynthetic process;cellular biosynthetic process;cellular component assembly;cellular component organization;cellular component organization at cellular level;cellular component organization or biogenesis;cellular component organization or biogenesis at cellular level;cellular ketone body metabolic process;cellular metabolic process;ce…	binding;carbon-carbon lyase activity;carboxylic acid binding;catalytic activity;cation binding;coenzyme binding;cofactor binding;fatty acid binding;fatty-acyl-CoA binding;hydroxymethylglutaryl-CoA lyase activity;identical protein binding;ion binding;lipid binding;lyase activity;magnesium ion binding;manganese ion binding;metal ion binding;monocarboxylic acid binding;oxo-acid-lyase activity;protei…	cell part;cytoplasmic part;intracellular membrane-bounded organelle;intracellular organelle;intracellular organelle lumen;intracellular organelle part;intracellular part;membrane;membrane-bounded organelle;membrane-enclosed lumen;microbody;mitochondrial inner membrane;mitochondrial matrix;mitochondrial membrane;mitochondrial part;mitochondrion;organelle;organelle inner membrane;organelle lumen;or…	cell part;cytoplasmic part;intracellular membrane-bounded organelle;intracellular organelle;intracellular organelle lumen;intracellular organelle part;intracellular part;membrane;membrane-bounded organelle;membrane-enclosed lumen;microbody;mitochondrial inner membrane;mitochondrial matrix;mitochondrial membrane;mitochondrial part;mitochondrion;organelle;organelle inner membrane;organelle lumen;or…	cell part;cytoplasmic part;intracellular membrane-bounded organelle;intracellular organelle;intracellular organelle lumen;intracellular organelle part;intracellular part;membrane;membrane-bounded organelle;membrane-enclosed lumen;microbody;mitochondrial inner membrane;mitochondrial matrix;mitochondrial membrane;mitochondrial part;mitochondrion;organelle;organelle inner membrane;organelle lumen;or…	cell part;cytoplasmic part;intracellular membrane-bounded organelle;intracellular organelle;intracellular organelle lumen;intracellular organelle part;intracellular part;membrane;membrane-bounded organelle;membrane-enclosed lumen;microbody;mitochondrial inner membrane;mitochondrial matrix;mitochondrial membrane;mitochondrial part;mitochondrion;organelle;organelle inner membrane;organelle lumen;or…	cell part;cytoplasmic part;intracellular membrane-bounded organelle;intracellular organelle;intracellular organelle lumen;intracellular organelle part;intracellular part;membrane;membrane-bounded organelle;membrane-enclosed lumen;microbody;mitochondrial inner membrane;mitochondrial matrix;mitochondrial membrane;mitochondrial part;mitochondrion;organelle;organelle inner membrane;organelle lumen;or…	High	18	4.55345	0.369694	0.0615165	1.21101		1.21101	1.21101		-0.179236	0.294168	0.531405		0.531405	0.531405		-0.548931	0.113502	0.944996		0.944996	0.944996		93.9	101.2	88.4	108.1	124.3	133.8	78.7	70.4	101.3	3729.9	4019.5	3514	4296.1	4938.9	5318.2	3125.5
Q99MR8	Mccc1	Methylcrotonoyl-CoA carboxylase subunit alpha, mitochondrial	amine catabolic process;amine metabolic process;branched chain family amino acid catabolic process;branched chain family amino acid metabolic process;carboxylic acid catabolic process;carboxylic acid metabolic process;catabolic process;cellular amine metabolic process;cellular amino acid catabolic process;cellular amino acid metabolic process;cellular catabolic process;cellular ketone metabolic p…	adenyl nucleotide binding;adenyl ribonucleotide binding;ATP binding;binding;biotin carboxylase activity;catalytic activity;cation binding;CoA carboxylase activity;ion binding;ligase activity;ligase activity, forming carbon-carbon bonds;ligase activity, forming carbon-nitrogen bonds;metal ion binding;methylcrotonoyl-CoA carboxylase activity;nucleotide binding;purine nucleotide binding;purine ribon…	3-methylcrotonyl-CoA carboxylase complex, mitochondrial;cell part;cytoplasmic part;intracellular membrane-bounded organelle;intracellular organelle;intracellular organelle lumen;intracellular organelle part;intracellular part;macromolecular complex;membrane;membrane-bounded organelle;membrane-enclosed lumen;mitochondrial inner membrane;mitochondrial matrix;mitochondrial membrane;mitochondrial par…	3-methylcrotonyl-CoA carboxylase complex, mitochondrial;cell part;cytoplasmic part;intracellular membrane-bounded organelle;intracellular organelle;intracellular organelle lumen;intracellular organelle part;intracellular part;macromolecular complex;membrane;membrane-bounded organelle;membrane-enclosed lumen;mitochondrial inner membrane;mitochondrial matrix;mitochondrial membrane;mitochondrial par…	3-methylcrotonyl-CoA carboxylase complex, mitochondrial;cell part;cytoplasmic part;intracellular membrane-bounded organelle;intracellular organelle;intracellular organelle lumen;intracellular organelle part;intracellular part;macromolecular complex;membrane;membrane-bounded organelle;membrane-enclosed lumen;mitochondrial inner membrane;mitochondrial matrix;mitochondrial membrane;mitochondrial par…	3-methylcrotonyl-CoA carboxylase complex, mitochondrial;cell part;cytoplasmic part;intracellular membrane-bounded organelle;intracellular organelle;intracellular organelle lumen;intracellular organelle part;intracellular part;macromolecular complex;membrane;membrane-bounded organelle;membrane-enclosed lumen;mitochondrial inner membrane;mitochondrial matrix;mitochondrial membrane;mitochondrial par…	3-methylcrotonyl-CoA carboxylase complex, mitochondrial;cell part;cytoplasmic part;intracellular membrane-bounded organelle;intracellular organelle;intracellular organelle lumen;intracellular organelle part;intracellular part;macromolecular complex;membrane;membrane-bounded organelle;membrane-enclosed lumen;mitochondrial inner membrane;mitochondrial matrix;mitochondrial membrane;mitochondrial par…	High	32	4.74967	0.714834	0.00310923	2.50735		2.50735	2.50735		-0.191767	0.26966	0.569183		0.569183	0.569183		-0.9066	0.0203982	1.69041		1.69041	1.69041		85.2	87.2	83.5	120.1	152.9	147	65.8	65.2	93.1	5321.8	5444.9	5211	7498.1	9547.2	9178.8	4105.9
P08249	Mdh2	Malate dehydrogenase, mitochondrial	acetyl-CoA catabolic process;acetyl-CoA metabolic process;carbohydrate metabolic process;carboxylic acid metabolic process;catabolic process;cellular catabolic process;cellular ketone metabolic process;cellular macromolecule metabolic process;cellular metabolic process;cellular nitrogen compound metabolic process;cellular process;cellular protein metabolic process;coenzyme catabolic process;coenz…	catalytic activity;L-malate dehydrogenase activity;malate dehydrogenase (NADP+) activity;malate dehydrogenase activity;oxidoreductase activity;oxidoreductase activity, acting on CH-OH group of donors;oxidoreductase activity, acting on the CH-OH group of donors, NAD or NADP as acceptor	cell part;cytoplasmic part;extracellular membrane-bounded organelle;extracellular organelle;extracellular region part;extracellular vesicular exosome;intracellular membrane-bounded organelle;intracellular organelle;intracellular organelle lumen;intracellular organelle part;intracellular part;membrane;membrane-bounded organelle;membrane-bounded vesicle;membrane-enclosed lumen;mitochondrial inner m…	cell part;cytoplasmic part;extracellular membrane-bounded organelle;extracellular organelle;extracellular region part;extracellular vesicular exosome;intracellular membrane-bounded organelle;intracellular organelle;intracellular organelle lumen;intracellular organelle part;intracellular part;membrane;membrane-bounded organelle;membrane-bounded vesicle;membrane-enclosed lumen;mitochondrial inner m…	cell part;cytoplasmic part;extracellular membrane-bounded organelle;extracellular organelle;extracellular region part;extracellular vesicular exosome;intracellular membrane-bounded organelle;intracellular organelle;intracellular organelle lumen;intracellular organelle part;intracellular part;membrane;membrane-bounded organelle;membrane-bounded vesicle;membrane-enclosed lumen;mitochondrial inner m…	cell part;cytoplasmic part;extracellular membrane-bounded organelle;extracellular organelle;extracellular region part;extracellular vesicular exosome;intracellular membrane-bounded organelle;intracellular organelle;intracellular organelle lumen;intracellular organelle part;intracellular part;membrane;membrane-bounded organelle;membrane-bounded vesicle;membrane-enclosed lumen;mitochondrial inner m…	cell part;cytoplasmic part;extracellular membrane-bounded organelle;extracellular organelle;extracellular region part;extracellular vesicular exosome;intracellular membrane-bounded organelle;intracellular organelle;intracellular organelle lumen;intracellular organelle part;intracellular part;membrane;membrane-bounded organelle;membrane-bounded vesicle;membrane-enclosed lumen;mitochondrial inner m…	High	29	5.2305	0.159528	0.343242	0.4644		0.4644	0.4644		-1.15241	4.01802e-05	4.39599		4.39599	4.39599		-1.31193	0.00481269	2.31761		2.31761	2.31761		109	131.1	110.5	126.8	120.6	144.2	48.8	60.4	48.5	20599.6	24758.7	20880.2	23961.9	22775.1	27246.2	9221.8
Q8R2R6	Mtg1	Mitochondrial ribosome-associated GTPase 1	biological regulation;cellular component biogenesis;cellular component biogenesis at cellular level;cellular component organization or biogenesis;cellular component organization or biogenesis at cellular level;cellular process;metabolic process;posttranscriptional regulation of gene expression;regulation of biological process;regulation of biosynthetic process;regulation of cellular biosynthetic …	binding;catalytic activity;GTP binding;GTPase activity;guanyl nucleotide binding;guanyl ribonucleotide binding;hydrolase activity;hydrolase activity, acting on acid anhydrides;hydrolase activity, acting on acid anhydrides, in phosphorus-containing anhydrides;nucleoside-triphosphatase activity;nucleotide binding;purine nucleotide binding;purine ribonucleoside triphosphate binding;purine ribonucleo…	cell part;cytoplasmic part;intracellular membrane-bounded organelle;intracellular non-membrane-bounded organelle;intracellular organelle;intracellular organelle lumen;intracellular organelle part;intracellular part;macromolecular complex;membrane;membrane-bounded organelle;membrane-enclosed lumen;mitochondrial inner membrane;mitochondrial matrix;mitochondrial membrane;mitochondrial part;mitochond…	cell part;cytoplasmic part;intracellular membrane-bounded organelle;intracellular non-membrane-bounded organelle;intracellular organelle;intracellular organelle lumen;intracellular organelle part;intracellular part;macromolecular complex;membrane;membrane-bounded organelle;membrane-enclosed lumen;mitochondrial inner membrane;mitochondrial matrix;mitochondrial membrane;mitochondrial part;mitochond…	cell part;cytoplasmic part;intracellular membrane-bounded organelle;intracellular non-membrane-bounded organelle;intracellular organelle;intracellular organelle lumen;intracellular organelle part;intracellular part;macromolecular complex;membrane;membrane-bounded organelle;membrane-enclosed lumen;mitochondrial inner membrane;mitochondrial matrix;mitochondrial membrane;mitochondrial part;mitochond…	cell part;cytoplasmic part;intracellular membrane-bounded organelle;intracellular non-membrane-bounded organelle;intracellular organelle;intracellular organelle lumen;intracellular organelle part;intracellular part;macromolecular complex;membrane;membrane-bounded organelle;membrane-enclosed lumen;mitochondrial inner membrane;mitochondrial matrix;mitochondrial membrane;mitochondrial part;mitochond…	cell part;cytoplasmic part;intracellular membrane-bounded organelle;intracellular non-membrane-bounded organelle;intracellular organelle;intracellular organelle lumen;intracellular organelle part;intracellular part;macromolecular complex;membrane;membrane-bounded organelle;membrane-enclosed lumen;mitochondrial inner membrane;mitochondrial matrix;mitochondrial membrane;mitochondrial part;mitochond…	High	8	4.15339	0.22138	0.264346	0.577827		0.577827	0.577827		-0.285397	0.117345	0.930537		0.930537	0.930537		-0.506777	0.151282	0.820212		0.820212	0.820212		97.1	102.8	101.5	111.9	116.9	122.5	67.4	73.1	106.8	1535.9	1626.3	1604.8	1770.7	1848.8	1938.1	1065.4
A2AFK4	Mtg2	GTP binding protein 5, isoform CRA_a	biological regulation;metabolic process;posttranscriptional regulation of gene expression;regulation of biological process;regulation of biosynthetic process;regulation of cellular biosynthetic process;regulation of cellular component organization;regulation of cellular macromolecule biosynthetic process;regulation of cellular metabolic process;regulation of cellular process;regulation of cellula…	binding;catalytic activity;cation binding;GTP binding;GTPase activity;guanyl nucleotide binding;guanyl ribonucleotide binding;hydrolase activity;hydrolase activity, acting on acid anhydrides;hydrolase activity, acting on acid anhydrides, in phosphorus-containing anhydrides;ion binding;magnesium ion binding;metal ion binding;nucleoside-triphosphatase activity;nucleotide binding;purine nucleotide b…	cell part;cytoplasmic part;intracellular membrane-bounded organelle;intracellular non-membrane-bounded organelle;intracellular organelle;intracellular organelle lumen;intracellular organelle part;intracellular part;macromolecular complex;membrane;membrane-bounded organelle;membrane-enclosed lumen;mitochondrial inner membrane;mitochondrial matrix;mitochondrial membrane;mitochondrial part;mitochond…	cell part;cytoplasmic part;intracellular membrane-bounded organelle;intracellular non-membrane-bounded organelle;intracellular organelle;intracellular organelle lumen;intracellular organelle part;intracellular part;macromolecular complex;membrane;membrane-bounded organelle;membrane-enclosed lumen;mitochondrial inner membrane;mitochondrial matrix;mitochondrial membrane;mitochondrial part;mitochond…	cell part;cytoplasmic part;intracellular membrane-bounded organelle;intracellular non-membrane-bounded organelle;intracellular organelle;intracellular organelle lumen;intracellular organelle part;intracellular part;macromolecular complex;membrane;membrane-bounded organelle;membrane-enclosed lumen;mitochondrial inner membrane;mitochondrial matrix;mitochondrial membrane;mitochondrial part;mitochond…	cell part;cytoplasmic part;intracellular membrane-bounded organelle;intracellular non-membrane-bounded organelle;intracellular organelle;intracellular organelle lumen;intracellular organelle part;intracellular part;macromolecular complex;membrane;membrane-bounded organelle;membrane-enclosed lumen;mitochondrial inner membrane;mitochondrial matrix;mitochondrial membrane;mitochondrial part;mitochond…	cell part;cytoplasmic part;intracellular membrane-bounded organelle;intracellular non-membrane-bounded organelle;intracellular organelle;intracellular organelle lumen;intracellular organelle part;intracellular part;macromolecular complex;membrane;membrane-bounded organelle;membrane-enclosed lumen;mitochondrial inner membrane;mitochondrial matrix;mitochondrial membrane;mitochondrial part;mitochond…	High	6	3.45465	0.8112	0.00134716	2.87058		2.87058	2.87058		-0.126799	0.44576	0.350899		0.350899	0.350899		-0.937999	0.0170681	1.76782		1.76782	1.76782		74.7	88.4	82	129.9	147.4	152.9	65.8	64.8	94	236.5	279.9	259.7	411.1	466.7	484	208.2
Q9DC69	Ndufa9	NADH dehydrogenase [ubiquinone] 1 alpha subcomplex subunit 9, mitochondrial	NaN	binding;catalytic activity;NADH dehydrogenase activity;oxidoreductase activity;oxidoreductase activity, acting on NADH or NADPH;protein binding;protein complex binding	cell part;cytoplasmic part;intracellular membrane-bounded organelle;intracellular organelle;intracellular organelle lumen;intracellular organelle part;intracellular part;macromolecular complex;membrane;membrane part;membrane-bounded organelle;membrane-enclosed lumen;mitochondrial inner membrane;mitochondrial matrix;mitochondrial membrane;mitochondrial membrane part;mitochondrial part;mitochondria…	cell part;cytoplasmic part;intracellular membrane-bounded organelle;intracellular organelle;intracellular organelle lumen;intracellular organelle part;intracellular part;macromolecular complex;membrane;membrane part;membrane-bounded organelle;membrane-enclosed lumen;mitochondrial inner membrane;mitochondrial matrix;mitochondrial membrane;mitochondrial membrane part;mitochondrial part;mitochondria…	cell part;cytoplasmic part;intracellular membrane-bounded organelle;intracellular organelle;intracellular organelle lumen;intracellular organelle part;intracellular part;macromolecular complex;membrane;membrane part;membrane-bounded organelle;membrane-enclosed lumen;mitochondrial inner membrane;mitochondrial matrix;mitochondrial membrane;mitochondrial membrane part;mitochondrial part;mitochondria…	cell part;cytoplasmic part;intracellular membrane-bounded organelle;intracellular organelle;intracellular organelle lumen;intracellular organelle part;intracellular part;macromolecular complex;membrane;membrane part;membrane-bounded organelle;membrane-enclosed lumen;mitochondrial inner membrane;mitochondrial matrix;mitochondrial membrane;mitochondrial membrane part;mitochondrial part;mitochondria…	cell part;cytoplasmic part;intracellular membrane-bounded organelle;intracellular organelle;intracellular organelle lumen;intracellular organelle part;intracellular part;macromolecular complex;membrane;membrane part;membrane-bounded organelle;membrane-enclosed lumen;mitochondrial inner membrane;mitochondrial matrix;mitochondrial membrane;mitochondrial membrane part;mitochondrial part;mitochondria…	High	17	4.69376	1.13589	0.000305767	3.51461		3.51461	3.51461		1.45106	4.43373e-05	4.35323		4.35323	4.35323		0.315167	0.46065	0.336629		0.336629	0.336629		49.4	56.1	46.2	89.6	126.2	117.7	109.7	141.9	163.3	2711.5	3080	2537.4	4915.7	6928.7	6458.7	6019.1
Q05920	Pc	Pyruvate carboxylase, mitochondrial	alcohol biosynthetic process;alcohol metabolic process;biological regulation;biosynthetic process;carbohydrate biosynthetic process;carbohydrate metabolic process;cellular biosynthetic process;cellular carbohydrate biosynthetic process;cellular carbohydrate metabolic process;cellular metabolic process;cellular process;gluconeogenesis;glucose metabolic process;hexose biosynthetic process;hexose me…	adenyl nucleotide binding;adenyl ribonucleotide binding;ATP binding;binding;biotin carboxylase activity;catalytic activity;cation binding;DNA binding;ion binding;ligase activity;ligase activity, forming carbon-carbon bonds;ligase activity, forming carbon-nitrogen bonds;metal ion binding;nucleic acid binding;nucleotide binding;purine nucleotide binding;purine ribonucleoside triphosphate binding;pu…	cell part;cytoplasm;cytoplasmic part;intracellular membrane-bounded organelle;intracellular organelle;intracellular organelle lumen;intracellular organelle part;intracellular part;membrane;membrane-bounded organelle;membrane-enclosed lumen;mitochondrial inner membrane;mitochondrial matrix;mitochondrial membrane;mitochondrial part;mitochondrion;organelle;organelle inner membrane;organelle lumen;or…	cell part;cytoplasm;cytoplasmic part;intracellular membrane-bounded organelle;intracellular organelle;intracellular organelle lumen;intracellular organelle part;intracellular part;membrane;membrane-bounded organelle;membrane-enclosed lumen;mitochondrial inner membrane;mitochondrial matrix;mitochondrial membrane;mitochondrial part;mitochondrion;organelle;organelle inner membrane;organelle lumen;or…	cell part;cytoplasm;cytoplasmic part;intracellular membrane-bounded organelle;intracellular organelle;intracellular organelle lumen;intracellular organelle part;intracellular part;membrane;membrane-bounded organelle;membrane-enclosed lumen;mitochondrial inner membrane;mitochondrial matrix;mitochondrial membrane;mitochondrial part;mitochondrion;organelle;organelle inner membrane;organelle lumen;or…	cell part;cytoplasm;cytoplasmic part;intracellular membrane-bounded organelle;intracellular organelle;intracellular organelle lumen;intracellular organelle part;intracellular part;membrane;membrane-bounded organelle;membrane-enclosed lumen;mitochondrial inner membrane;mitochondrial matrix;mitochondrial membrane;mitochondrial part;mitochondrion;organelle;organelle inner membrane;organelle lumen;or…	cell part;cytoplasm;cytoplasmic part;intracellular membrane-bounded organelle;intracellular organelle;intracellular organelle lumen;intracellular organelle part;intracellular part;membrane;membrane-bounded organelle;membrane-enclosed lumen;mitochondrial inner membrane;mitochondrial matrix;mitochondrial membrane;mitochondrial part;mitochondrion;organelle;organelle inner membrane;organelle lumen;or…	High	58	5.05367	1.28478	8.65166e-05	4.0629		4.0629	4.0629		0.389563	0.0748001	1.1261		1.1261	1.1261		-0.89522	0.0287073	1.54201		1.54201	1.54201		61.3	68.6	59.6	136.4	184.8	140.8	68.9	79.2	100.3	7711	8630.3	7498.3	17143.3	23239.8	17701	8661.1
Q9CXT8	Pmpcb	Mitochondrial-processing peptidase subunit beta	NaN	binding;catalytic activity;cation binding;endopeptidase activity;hydrolase activity;ion binding;metal ion binding;metalloendopeptidase activity;metallopeptidase activity;peptidase activity;peptidase activity, acting on L-amino acid peptides	cell part;cytoplasmic part;intracellular membrane-bounded organelle;intracellular organelle;intracellular organelle lumen;intracellular organelle part;intracellular part;membrane;membrane-bounded organelle;membrane-enclosed lumen;mitochondrial inner membrane;mitochondrial matrix;mitochondrial membrane;mitochondrial part;mitochondrion;organelle;organelle inner membrane;organelle lumen;organelle me…	cell part;cytoplasmic part;intracellular membrane-bounded organelle;intracellular organelle;intracellular organelle lumen;intracellular organelle part;intracellular part;membrane;membrane-bounded organelle;membrane-enclosed lumen;mitochondrial inner membrane;mitochondrial matrix;mitochondrial membrane;mitochondrial part;mitochondrion;organelle;organelle inner membrane;organelle lumen;organelle me…	cell part;cytoplasmic part;intracellular membrane-bounded organelle;intracellular organelle;intracellular organelle lumen;intracellular organelle part;intracellular part;membrane;membrane-bounded organelle;membrane-enclosed lumen;mitochondrial inner membrane;mitochondrial matrix;mitochondrial membrane;mitochondrial part;mitochondrion;organelle;organelle inner membrane;organelle lumen;organelle me…	cell part;cytoplasmic part;intracellular membrane-bounded organelle;intracellular organelle;intracellular organelle lumen;intracellular organelle part;intracellular part;membrane;membrane-bounded organelle;membrane-enclosed lumen;mitochondrial inner membrane;mitochondrial matrix;mitochondrial membrane;mitochondrial part;mitochondrion;organelle;organelle inner membrane;organelle lumen;organelle me…	cell part;cytoplasmic part;intracellular membrane-bounded organelle;intracellular organelle;intracellular organelle lumen;intracellular organelle part;intracellular part;membrane;membrane-bounded organelle;membrane-enclosed lumen;mitochondrial inner membrane;mitochondrial matrix;mitochondrial membrane;mitochondrial part;mitochondrion;organelle;organelle inner membrane;organelle lumen;organelle me…	High	21	4.5651	0.325717	0.0903284	1.04418		1.04418	1.04418		-0.175377	0.304793	0.515996		0.515996	0.515996		-0.501095	0.144123	0.841266		0.841266	0.841266		93	93.1	100.6	112.5	105.1	141.7	78.9	77.1	97.9	3796.6	3800.1	4107.4	4592.3	4290.7	5785.6	3219
Q99KR7	Ppif	Peptidyl-prolyl cis-trans isomerase F, mitochondrial	apoptotic mitochondrial changes;biological regulation;cell death;cellular component organization;cellular component organization at cellular level;cellular component organization or biogenesis;cellular component organization or biogenesis at cellular level;cellular macromolecule metabolic process;cellular membrane organization;cellular metabolic process;cellular process;cellular protein metabolic…	binding;catalytic activity;cis-trans isomerase activity;cyclosporin A binding;drug binding;isomerase activity;peptide binding;peptidyl-prolyl cis-trans isomerase activity	cell part;cytoplasmic part;intracellular membrane-bounded organelle;intracellular organelle;intracellular organelle lumen;intracellular organelle part;intracellular part;macromolecular complex;membrane;membrane part;membrane-bounded organelle;membrane-enclosed lumen;mitochondrial inner membrane;mitochondrial matrix;mitochondrial membrane;mitochondrial part;mitochondrial permeability transition po…	cell part;cytoplasmic part;intracellular membrane-bounded organelle;intracellular organelle;intracellular organelle lumen;intracellular organelle part;intracellular part;macromolecular complex;membrane;membrane part;membrane-bounded organelle;membrane-enclosed lumen;mitochondrial inner membrane;mitochondrial matrix;mitochondrial membrane;mitochondrial part;mitochondrial permeability transition po…	cell part;cytoplasmic part;intracellular membrane-bounded organelle;intracellular organelle;intracellular organelle lumen;intracellular organelle part;intracellular part;macromolecular complex;membrane;membrane part;membrane-bounded organelle;membrane-enclosed lumen;mitochondrial inner membrane;mitochondrial matrix;mitochondrial membrane;mitochondrial part;mitochondrial permeability transition po…	cell part;cytoplasmic part;intracellular membrane-bounded organelle;intracellular organelle;intracellular organelle lumen;intracellular organelle part;intracellular part;macromolecular complex;membrane;membrane part;membrane-bounded organelle;membrane-enclosed lumen;mitochondrial inner membrane;mitochondrial matrix;mitochondrial membrane;mitochondrial part;mitochondrial permeability transition po…	cell part;cytoplasmic part;intracellular membrane-bounded organelle;intracellular organelle;intracellular organelle lumen;intracellular organelle part;intracellular part;macromolecular complex;membrane;membrane part;membrane-bounded organelle;membrane-enclosed lumen;mitochondrial inner membrane;mitochondrial matrix;mitochondrial membrane;mitochondrial part;mitochondrial permeability transition po…	High	10	4.25576	0.0363363	0.921542	0.0354847		0.0354847	0.0354847		-1.35451	2.01676e-05	4.69535		4.69535	4.69535		-1.39084	0.00481269	2.31761		2.31761	2.31761		123.6	124.3	124.5	116.5	109.1	156.3	43.9	53.6	48.1	2475.6	2487.9	2493.5	2333	2183.8	3130.4	879.5
Q9WU79	Prodh	Proline dehydrogenase 1, mitochondrial	amine catabolic process;amine metabolic process;carboxylic acid catabolic process;carboxylic acid metabolic process;catabolic process;cellular amine metabolic process;cellular amino acid catabolic process;cellular amino acid metabolic process;cellular catabolic process;cellular ketone metabolic process;cellular metabolic process;cellular nitrogen compound metabolic process;cellular process;glutam…	amine binding;amino acid binding;binding;carboxylic acid binding;catalytic activity;coenzyme binding;cofactor binding;FAD binding;flavin adenine dinucleotide binding;oxidoreductase activity;oxidoreductase activity, acting on the CH-NH group of donors;proline dehydrogenase activity	cell part;cytoplasmic part;intracellular membrane-bounded organelle;intracellular organelle;intracellular organelle lumen;intracellular organelle part;intracellular part;membrane;membrane-bounded organelle;membrane-enclosed lumen;mitochondrial inner membrane;mitochondrial matrix;mitochondrial membrane;mitochondrial part;mitochondrion;organelle;organelle inner membrane;organelle lumen;organelle me…	cell part;cytoplasmic part;intracellular membrane-bounded organelle;intracellular organelle;intracellular organelle lumen;intracellular organelle part;intracellular part;membrane;membrane-bounded organelle;membrane-enclosed lumen;mitochondrial inner membrane;mitochondrial matrix;mitochondrial membrane;mitochondrial part;mitochondrion;organelle;organelle inner membrane;organelle lumen;organelle me…	cell part;cytoplasmic part;intracellular membrane-bounded organelle;intracellular organelle;intracellular organelle lumen;intracellular organelle part;intracellular part;membrane;membrane-bounded organelle;membrane-enclosed lumen;mitochondrial inner membrane;mitochondrial matrix;mitochondrial membrane;mitochondrial part;mitochondrion;organelle;organelle inner membrane;organelle lumen;organelle me…	cell part;cytoplasmic part;intracellular membrane-bounded organelle;intracellular organelle;intracellular organelle lumen;intracellular organelle part;intracellular part;membrane;membrane-bounded organelle;membrane-enclosed lumen;mitochondrial inner membrane;mitochondrial matrix;mitochondrial membrane;mitochondrial part;mitochondrion;organelle;organelle inner membrane;organelle lumen;organelle me…	cell part;cytoplasmic part;intracellular membrane-bounded organelle;intracellular organelle;intracellular organelle lumen;intracellular organelle part;intracellular part;membrane;membrane-bounded organelle;membrane-enclosed lumen;mitochondrial inner membrane;mitochondrial matrix;mitochondrial membrane;mitochondrial part;mitochondrion;organelle;organelle inner membrane;organelle lumen;organelle me…	High	13	3.92429	0.703853	0.00141867	2.84812		2.84812	2.84812		0.0499098	0.838723	0.0763813		0.0763813	0.0763813		-0.653943	0.0446566	1.35011		1.35011	1.35011		82.3	84.4	78.9	131	137.8	131.3	71.2	81.8	101.3	767.8	788.2	736.6	1222.8	1286.1	1225.4	664.3
Q8R104	Sirt3	NAD-dependent protein deacetylase sirtuin-3	aerobic respiration;aging;biological regulation;cellular component organization;cellular component organization at cellular level;cellular component organization or biogenesis;cellular component organization or biogenesis at cellular level;cellular macromolecule metabolic process;cellular metabolic process;cellular process;cellular protein metabolic process;cellular respiration;chromatin modifica…	binding;catalytic activity;cation binding;coenzyme binding;cofactor binding;deacetylase activity;histone deacetylase activity;histone deacetylase activity (H3-K14 specific);hydrolase activity;hydrolase activity, acting on carbon-nitrogen (but not peptide) bonds;hydrolase activity, acting on carbon-nitrogen (but not peptide) bonds, in linear amides;ion binding;metal ion binding;NAD binding;NAD+ bi…	cell part;cytoplasm;cytoplasmic part;intracellular membrane-bounded organelle;intracellular organelle;intracellular organelle lumen;intracellular organelle part;intracellular part;membrane;membrane-bounded organelle;membrane-enclosed lumen;mitochondrial inner membrane;mitochondrial matrix;mitochondrial membrane;mitochondrial part;mitochondrion;organelle;organelle inner membrane;organelle lumen;or…	cell part;cytoplasm;cytoplasmic part;intracellular membrane-bounded organelle;intracellular organelle;intracellular organelle lumen;intracellular organelle part;intracellular part;membrane;membrane-bounded organelle;membrane-enclosed lumen;mitochondrial inner membrane;mitochondrial matrix;mitochondrial membrane;mitochondrial part;mitochondrion;organelle;organelle inner membrane;organelle lumen;or…	cell part;cytoplasm;cytoplasmic part;intracellular membrane-bounded organelle;intracellular organelle;intracellular organelle lumen;intracellular organelle part;intracellular part;membrane;membrane-bounded organelle;membrane-enclosed lumen;mitochondrial inner membrane;mitochondrial matrix;mitochondrial membrane;mitochondrial part;mitochondrion;organelle;organelle inner membrane;organelle lumen;or…	cell part;cytoplasm;cytoplasmic part;intracellular membrane-bounded organelle;intracellular organelle;intracellular organelle lumen;intracellular organelle part;intracellular part;membrane;membrane-bounded organelle;membrane-enclosed lumen;mitochondrial inner membrane;mitochondrial matrix;mitochondrial membrane;mitochondrial part;mitochondrion;organelle;organelle inner membrane;organelle lumen;or…	cell part;cytoplasm;cytoplasmic part;intracellular membrane-bounded organelle;intracellular organelle;intracellular organelle lumen;intracellular organelle part;intracellular part;membrane;membrane-bounded organelle;membrane-enclosed lumen;mitochondrial inner membrane;mitochondrial matrix;mitochondrial membrane;mitochondrial part;mitochondrion;organelle;organelle inner membrane;organelle lumen;or…	High	4	3.4613	0.664987	0.00222728	2.65223		2.65223	2.65223		0.25434	0.149195	0.826244		0.826244	0.826244		-0.410647	0.197206	0.705079		0.705079	0.705079		72.5	87.7	78.1	116.7	139.8	121.1	80.9	104	99.3	233	281.7	250.9	375	449.5	389.4	259.9
Q8R216	Sirt4	NAD-dependent protein lipoamidase sirtuin-4, mitochondrial	amine metabolic process;biological regulation;carboxylic acid metabolic process;cellular amine metabolic process;cellular amino acid metabolic process;cellular ketone metabolic process;cellular macromolecule metabolic process;cellular metabolic process;cellular nitrogen compound metabolic process;cellular process;cellular protein metabolic process;cellular response to stimulus;cellular response t…	binding;catalytic activity;cation binding;coenzyme binding;cofactor binding;deacetylase activity;hydrolase activity;ion binding;metal ion binding;NAD binding;NAD+ ADP-ribosyltransferase activity;NAD+ binding;NAD-dependent protein deacetylase activity;nucleotide binding;protein deacetylase activity;transferase activity;transferase activity, transferring glycosyl groups;transferase activity, transf…	cell part;cytoplasmic part;intracellular membrane-bounded organelle;intracellular organelle;intracellular organelle lumen;intracellular organelle part;intracellular part;membrane;membrane-bounded organelle;membrane-enclosed lumen;mitochondrial inner membrane;mitochondrial matrix;mitochondrial membrane;mitochondrial part;mitochondrion;organelle;organelle inner membrane;organelle lumen;organelle me…	cell part;cytoplasmic part;intracellular membrane-bounded organelle;intracellular organelle;intracellular organelle lumen;intracellular organelle part;intracellular part;membrane;membrane-bounded organelle;membrane-enclosed lumen;mitochondrial inner membrane;mitochondrial matrix;mitochondrial membrane;mitochondrial part;mitochondrion;organelle;organelle inner membrane;organelle lumen;organelle me…	cell part;cytoplasmic part;intracellular membrane-bounded organelle;intracellular organelle;intracellular organelle lumen;intracellular organelle part;intracellular part;membrane;membrane-bounded organelle;membrane-enclosed lumen;mitochondrial inner membrane;mitochondrial matrix;mitochondrial membrane;mitochondrial part;mitochondrion;organelle;organelle inner membrane;organelle lumen;organelle me…	cell part;cytoplasmic part;intracellular membrane-bounded organelle;intracellular organelle;intracellular organelle lumen;intracellular organelle part;intracellular part;membrane;membrane-bounded organelle;membrane-enclosed lumen;mitochondrial inner membrane;mitochondrial matrix;mitochondrial membrane;mitochondrial part;mitochondrion;organelle;organelle inner membrane;organelle lumen;organelle me…	cell part;cytoplasmic part;intracellular membrane-bounded organelle;intracellular organelle;intracellular organelle lumen;intracellular organelle part;intracellular part;membrane;membrane-bounded organelle;membrane-enclosed lumen;mitochondrial inner membrane;mitochondrial matrix;mitochondrial membrane;mitochondrial part;mitochondrion;organelle;organelle inner membrane;organelle lumen;organelle me…	High	6	3.21898	-1.34234	0.000373307	3.42793		3.42793	3.42793		-2.03628	1.66627e-05	4.77825		4.77825	4.77825		-0.693939	0.175473	0.755789		0.755789	0.755789		191.2	178.7	179.5	59.6	59.7	97.4	44	32.5	57.4	351.8	328.7	330.2	109.6	109.9	179.1	80.9
O35857	Timm44	Mitochondrial import inner membrane translocase subunit TIM44	cellular process;establishment of localization;establishment of localization in cell;establishment of protein localization;establishment of protein localization in mitochondrion;establishment of protein localization to organelle;intracellular protein transmembrane transport;intracellular protein transport;intracellular transport;mitochondrial transport;protein import;protein import into mitochond…	active transmembrane transporter activity;adenyl nucleotide binding;adenyl ribonucleotide binding;ATP binding;binding;chaperone binding;macromolecule transmembrane transporter activity;nucleotide binding;P-P-bond-hydrolysis-driven protein transmembrane transporter activity;P-P-bond-hydrolysis-driven transmembrane transporter activity;primary active transmembrane transporter activity;protein bindi…	cell part;cytoplasmic part;intracellular membrane-bounded organelle;intracellular organelle;intracellular organelle lumen;intracellular organelle part;intracellular part;membrane;membrane-bounded organelle;membrane-enclosed lumen;mitochondrial inner membrane;mitochondrial matrix;mitochondrial membrane;mitochondrial part;mitochondrion;organelle;organelle inner membrane;organelle lumen;organelle me…	cell part;cytoplasmic part;intracellular membrane-bounded organelle;intracellular organelle;intracellular organelle lumen;intracellular organelle part;intracellular part;membrane;membrane-bounded organelle;membrane-enclosed lumen;mitochondrial inner membrane;mitochondrial matrix;mitochondrial membrane;mitochondrial part;mitochondrion;organelle;organelle inner membrane;organelle lumen;organelle me…	cell part;cytoplasmic part;intracellular membrane-bounded organelle;intracellular organelle;intracellular organelle lumen;intracellular organelle part;intracellular part;membrane;membrane-bounded organelle;membrane-enclosed lumen;mitochondrial inner membrane;mitochondrial matrix;mitochondrial membrane;mitochondrial part;mitochondrion;organelle;organelle inner membrane;organelle lumen;organelle me…	cell part;cytoplasmic part;intracellular membrane-bounded organelle;intracellular organelle;intracellular organelle lumen;intracellular organelle part;intracellular part;membrane;membrane-bounded organelle;membrane-enclosed lumen;mitochondrial inner membrane;mitochondrial matrix;mitochondrial membrane;mitochondrial part;mitochondrion;organelle;organelle inner membrane;organelle lumen;organelle me…	cell part;cytoplasmic part;intracellular membrane-bounded organelle;intracellular organelle;intracellular organelle lumen;intracellular organelle part;intracellular part;membrane;membrane-bounded organelle;membrane-enclosed lumen;mitochondrial inner membrane;mitochondrial matrix;mitochondrial membrane;mitochondrial part;mitochondrion;organelle;organelle inner membrane;organelle lumen;organelle me…	High	26	4.60783	0.572507	0.00358613	2.44537		2.44537	2.44537		0.511086	0.00700264	2.15474		2.15474	2.15474		-0.0614205	0.881624	0.0547165		0.0547165	0.0547165		75.2	77.2	77.6	106.6	115	120.5	92.7	112.3	122.8	3387.6	3476.6	3496.8	4800	5179.9	5428	4176.9
P52196	Tst	Thiosulfate sulfurtransferase	cell differentiation;cellular developmental process;cellular process;developmental process;epithelial cell differentiation;establishment of localization;establishment of localization in cell;establishment of RNA localization;intracellular transport;mitochondrial transport;nucleic acid transport;nucleobase-containing compound transport;RNA import into mitochondrion;RNA transport;rRNA import into m…	5S rRNA binding;binding;catalytic activity;nucleic acid binding;RNA binding;rRNA binding;sulfurtransferase activity;thiosulfate sulfurtransferase activity;transferase activity;transferase activity, transferring sulfur-containing groups	cell part;cytoplasmic part;extracellular membrane-bounded organelle;extracellular organelle;extracellular region part;extracellular space;extracellular vesicular exosome;intracellular membrane-bounded organelle;intracellular organelle;intracellular organelle lumen;intracellular organelle part;intracellular part;membrane;membrane-bounded organelle;membrane-bounded vesicle;membrane-enclosed lumen;m…	cell part;cytoplasmic part;extracellular membrane-bounded organelle;extracellular organelle;extracellular region part;extracellular space;extracellular vesicular exosome;intracellular membrane-bounded organelle;intracellular organelle;intracellular organelle lumen;intracellular organelle part;intracellular part;membrane;membrane-bounded organelle;membrane-bounded vesicle;membrane-enclosed lumen;m…	cell part;cytoplasmic part;extracellular membrane-bounded organelle;extracellular organelle;extracellular region part;extracellular space;extracellular vesicular exosome;intracellular membrane-bounded organelle;intracellular organelle;intracellular organelle lumen;intracellular organelle part;intracellular part;membrane;membrane-bounded organelle;membrane-bounded vesicle;membrane-enclosed lumen;m…	cell part;cytoplasmic part;extracellular membrane-bounded organelle;extracellular organelle;extracellular region part;extracellular space;extracellular vesicular exosome;intracellular membrane-bounded organelle;intracellular organelle;intracellular organelle lumen;intracellular organelle part;intracellular part;membrane;membrane-bounded organelle;membrane-bounded vesicle;membrane-enclosed lumen;m…	cell part;cytoplasmic part;extracellular membrane-bounded organelle;extracellular organelle;extracellular region part;extracellular space;extracellular vesicular exosome;intracellular membrane-bounded organelle;intracellular organelle;intracellular organelle lumen;intracellular organelle part;intracellular part;membrane;membrane-bounded organelle;membrane-bounded vesicle;membrane-enclosed lumen;m…	High	3	3.43632	1.06048	0.00450865	2.34595		2.34595	2.34595		0.240696	0.42376	0.37288		0.37288	0.37288		-0.819784	0.164056	0.785008		0.785008	0.785008		64.3	80.7	66	103.4	211.9	124.6	65.7	87	96.5	195	244.8	200.2	313.7	643.1	378	199.2
P07607	Tyms	Thymidylate synthase	2'-deoxyribonucleotide biosynthetic process;2'-deoxyribonucleotide metabolic process;aging;anatomical structure development;anatomical structure morphogenesis;biological regulation;biosynthetic process;cartilage development;cell maturation;cellular aromatic compound metabolic process;cellular biosynthetic process;cellular developmental process;cellular metabolic process;cellular nitrogen compound…	5,1NaN-methylenetetrahydrofolate-dependent methyltransferase activity;amine binding;amino acid binding;binding;carboxylic acid binding;catalytic activity;cofactor binding;drug binding;folic acid binding;methyltransferase activity;mRNA binding;nucleic acid binding;nucleotide binding;RNA binding;thymidylate synthase activity;transferase activity;transferase activity, transferring one-carbon groups;…	cell part;cytoplasm;cytoplasmic part;intracellular membrane-bounded organelle;intracellular non-membrane-bounded organelle;intracellular organelle;intracellular organelle lumen;intracellular organelle part;intracellular part;membrane;membrane-bounded organelle;membrane-enclosed lumen;mitochondrial inner membrane;mitochondrial matrix;mitochondrial membrane;mitochondrial part;mitochondrion;non-memb…	cell part;cytoplasm;cytoplasmic part;intracellular membrane-bounded organelle;intracellular non-membrane-bounded organelle;intracellular organelle;intracellular organelle lumen;intracellular organelle part;intracellular part;membrane;membrane-bounded organelle;membrane-enclosed lumen;mitochondrial inner membrane;mitochondrial matrix;mitochondrial membrane;mitochondrial part;mitochondrion;non-memb…	cell part;cytoplasm;cytoplasmic part;intracellular membrane-bounded organelle;intracellular non-membrane-bounded organelle;intracellular organelle;intracellular organelle lumen;intracellular organelle part;intracellular part;membrane;membrane-bounded organelle;membrane-enclosed lumen;mitochondrial inner membrane;mitochondrial matrix;mitochondrial membrane;mitochondrial part;mitochondrion;non-memb…	cell part;cytoplasm;cytoplasmic part;intracellular membrane-bounded organelle;intracellular non-membrane-bounded organelle;intracellular organelle;intracellular organelle lumen;intracellular organelle part;intracellular part;membrane;membrane-bounded organelle;membrane-enclosed lumen;mitochondrial inner membrane;mitochondrial matrix;mitochondrial membrane;mitochondrial part;mitochondrion;non-memb…	cell part;cytoplasm;cytoplasmic part;intracellular membrane-bounded organelle;intracellular non-membrane-bounded organelle;intracellular organelle;intracellular organelle lumen;intracellular organelle part;intracellular part;membrane;membrane-bounded organelle;membrane-enclosed lumen;mitochondrial inner membrane;mitochondrial matrix;mitochondrial membrane;mitochondrial part;mitochondrion;non-memb…	High	10	4.19752	-0.319376	0.211472	0.674747		0.674747	0.674747		-0.299507	0.237835	0.623723		0.623723	0.623723		0.0198689	0.981253	0.00821896		0.00821896	0.00821896		124.6	82.6	137.1	104.5	90.9	80.6	108.3	82.8	88.6	2182.6	1446.1	2400	1829.1	1591.5	1410.9	1895.8
P97287	Mcl1	Induced myeloid leukemia cell differentiation protein Mcl-1 homolog	apoptotic mitochondrial changes;biological regulation;cell differentiation;cellular component organization;cellular component organization at cellular level;cellular component organization or biogenesis;cellular component organization or biogenesis at cellular level;cellular developmental process;cellular process;cellular response to stimulus;cellular response to stress;developmental process;DNA …	BH domain binding;BH3 domain binding;binding;death domain binding;identical protein binding;protein binding;protein dimerization activity;protein domain specific binding;protein heterodimerization activity;protein homodimerization activity	Bcl-2 family protein complex;cell part;cytoplasm;cytoplasmic part;cytosol;integral to membrane;intracellular membrane-bounded organelle;intracellular organelle;intracellular organelle lumen;intracellular organelle part;intracellular part;intrinsic to membrane;macromolecular complex;membrane;membrane part;membrane-bounded organelle;membrane-enclosed lumen;mitochondrial matrix;mitochondrial membran…	Bcl-2 family protein complex;cell part;cytoplasm;cytoplasmic part;cytosol;integral to membrane;intracellular membrane-bounded organelle;intracellular organelle;intracellular organelle lumen;intracellular organelle part;intracellular part;intrinsic to membrane;macromolecular complex;membrane;membrane part;membrane-bounded organelle;membrane-enclosed lumen;mitochondrial matrix;mitochondrial membran…	Bcl-2 family protein complex;cell part;cytoplasm;cytoplasmic part;cytosol;integral to membrane;intracellular membrane-bounded organelle;intracellular organelle;intracellular organelle lumen;intracellular organelle part;intracellular part;intrinsic to membrane;macromolecular complex;membrane;membrane part;membrane-bounded organelle;membrane-enclosed lumen;mitochondrial matrix;mitochondrial membran…	Bcl-2 family protein complex;cell part;cytoplasm;cytoplasmic part;cytosol;integral to membrane;intracellular membrane-bounded organelle;intracellular organelle;intracellular organelle lumen;intracellular organelle part;intracellular part;intrinsic to membrane;macromolecular complex;membrane;membrane part;membrane-bounded organelle;membrane-enclosed lumen;mitochondrial matrix;mitochondrial membran…	Bcl-2 family protein complex;cell part;cytoplasm;cytoplasmic part;cytosol;integral to membrane;intracellular membrane-bounded organelle;intracellular organelle;intracellular organelle lumen;intracellular organelle part;intracellular part;intrinsic to membrane;macromolecular complex;membrane;membrane part;membrane-bounded organelle;membrane-enclosed lumen;mitochondrial matrix;mitochondrial membran…	High	8	3.91192	-0.312182	0.138931	0.857201	0.857201		0.857201		0.0103998	0.954224	0.0203496	0.0203496		0.0203496		0.322582	0.416808	0.380064	0.380064		0.380064		105.1	125	89.8	74.2	83.6	99.9	95.9	99.7	126.7	953.8	1134.3	814.6	673	758.6	906.3	870
P61922	Abat	4-aminobutyrate aminotransferase, mitochondrial	adult behavior;amine metabolic process;behavior;behavioral response to cocaine;biological regulation;carboxylic acid metabolic process;catabolic process;cellular amine metabolic process;cellular amino acid metabolic process;cellular catabolic process;cellular ketone metabolic process;cellular metabolic process;cellular nitrogen compound metabolic process;cellular process;copulation;gamma-aminobut…	(S)-3-amino-2-methylpropionate transaminase activity;4-aminobutyrate transaminase activity;binding;catalytic activity;cation binding;cofactor binding;enzyme binding;identical protein binding;ion binding;iron-sulfur cluster binding;metal cluster binding;metal ion binding;protein binding;protein dimerization activity;protein homodimerization activity;pyridoxal phosphate binding;succinate-semialdehy…	4-aminobutyrate transaminase complex;cell part;cell projection;cytoplasmic part;extracellular membrane-bounded organelle;extracellular organelle;extracellular region part;extracellular vesicular exosome;intracellular membrane-bounded organelle;intracellular organelle;intracellular organelle lumen;intracellular organelle part;intracellular part;macromolecular complex;membrane-bounded organelle;mem…	4-aminobutyrate transaminase complex;cell part;cell projection;cytoplasmic part;extracellular membrane-bounded organelle;extracellular organelle;extracellular region part;extracellular vesicular exosome;intracellular membrane-bounded organelle;intracellular organelle;intracellular organelle lumen;intracellular organelle part;intracellular part;macromolecular complex;membrane-bounded organelle;mem…	4-aminobutyrate transaminase complex;cell part;cell projection;cytoplasmic part;extracellular membrane-bounded organelle;extracellular organelle;extracellular region part;extracellular vesicular exosome;intracellular membrane-bounded organelle;intracellular organelle;intracellular organelle lumen;intracellular organelle part;intracellular part;macromolecular complex;membrane-bounded organelle;mem…	4-aminobutyrate transaminase complex;cell part;cell projection;cytoplasmic part;extracellular membrane-bounded organelle;extracellular organelle;extracellular region part;extracellular vesicular exosome;intracellular membrane-bounded organelle;intracellular organelle;intracellular organelle lumen;intracellular organelle part;intracellular part;macromolecular complex;membrane-bounded organelle;mem…	4-aminobutyrate transaminase complex;cell part;cell projection;cytoplasmic part;extracellular membrane-bounded organelle;extracellular organelle;extracellular region part;extracellular vesicular exosome;intracellular membrane-bounded organelle;intracellular organelle;intracellular organelle lumen;intracellular organelle part;intracellular part;macromolecular complex;membrane-bounded organelle;mem…	High	19	4.46407	0.289537	0.535626	0.271139			0.271139		-0.49026	0.254277	0.594693			0.594693		-0.779797	0.359594	0.444187			0.444187		80.9	150.8	75.1	87.9	193.6	93.5	55.7	107.3	55.4	2616.4	4876.6	2428.8	2841.8	6261.8	3023.3	1800.2
P51174	Acadl	Long-chain specific acyl-CoA dehydrogenase, mitochondrial	amine catabolic process;amine metabolic process;betaine catabolic process;betaine metabolic process;biological regulation;carboxylic acid catabolic process;carboxylic acid metabolic process;carnitine catabolic process;carnitine metabolic process;carnitine metabolic process, CoA-linked;catabolic process;cellular amine metabolic process;cellular amino acid catabolic process;cellular amino acid meta…	acyl-CoA dehydrogenase activity;acyl-CoA oxidase activity;binding;carboxylic acid binding;catalytic activity;coenzyme binding;cofactor binding;fatty acid binding;fatty-acyl-CoA binding;flavin adenine dinucleotide binding;lipid binding;long-chain-acyl-CoA dehydrogenase activity;monocarboxylic acid binding;oxidoreductase activity;oxidoreductase activity, acting on the CH-CH group of donors;oxidored…	cell part;cytoplasm;cytoplasmic part;intracellular membrane-bounded organelle;intracellular organelle;intracellular organelle lumen;intracellular organelle part;intracellular part;membrane;membrane-bounded organelle;membrane-enclosed lumen;mitochondrial matrix;mitochondrial membrane;mitochondrial part;mitochondrion;organelle;organelle lumen;organelle membrane;organelle part	cell part;cytoplasm;cytoplasmic part;intracellular membrane-bounded organelle;intracellular organelle;intracellular organelle lumen;intracellular organelle part;intracellular part;membrane;membrane-bounded organelle;membrane-enclosed lumen;mitochondrial matrix;mitochondrial membrane;mitochondrial part;mitochondrion;organelle;organelle lumen;organelle membrane;organelle part	cell part;cytoplasm;cytoplasmic part;intracellular membrane-bounded organelle;intracellular organelle;intracellular organelle lumen;intracellular organelle part;intracellular part;membrane;membrane-bounded organelle;membrane-enclosed lumen;mitochondrial matrix;mitochondrial membrane;mitochondrial part;mitochondrion;organelle;organelle lumen;organelle membrane;organelle part	cell part;cytoplasm;cytoplasmic part;intracellular membrane-bounded organelle;intracellular organelle;intracellular organelle lumen;intracellular organelle part;intracellular part;membrane;membrane-bounded organelle;membrane-enclosed lumen;mitochondrial matrix;mitochondrial membrane;mitochondrial part;mitochondrion;organelle;organelle lumen;organelle membrane;organelle part	cell part;cytoplasm;cytoplasmic part;intracellular membrane-bounded organelle;intracellular organelle;intracellular organelle lumen;intracellular organelle part;intracellular part;membrane;membrane-bounded organelle;membrane-enclosed lumen;mitochondrial matrix;mitochondrial membrane;mitochondrial part;mitochondrion;organelle;organelle lumen;organelle membrane;organelle part	High	25	5.16195	0.732473	0.00292477	2.53391			2.53391		0.396094	0.0607226	1.21665			1.21665		-0.336379	0.361388	0.442026			0.442026		69.3	89	68	111.9	129.9	134.1	79.8	113.4	104.5	11174.1	14362.6	10968	18056.8	20954.5	21640.7	12872
P45952	Acadm	Medium-chain specific acyl-CoA dehydrogenase, mitochondrial	amine biosynthetic process;amine metabolic process;anatomical structure development;betaine biosynthetic process;betaine metabolic process;biological regulation;biosynthetic process;carbohydrate biosynthetic process;carbohydrate metabolic process;carboxylic acid biosynthetic process;carboxylic acid catabolic process;carboxylic acid metabolic process;cardiac cell differentiation;cardiac muscle cel…	acyl-CoA dehydrogenase activity;binding;catalytic activity;coenzyme binding;cofactor binding;flavin adenine dinucleotide binding;identical protein binding;medium-chain-acyl-CoA dehydrogenase activity;oxidoreductase activity;oxidoreductase activity, acting on the CH-CH group of donors;protein binding	axon;cell part;cell projection;cytoplasmic part;extracellular membrane-bounded organelle;extracellular organelle;extracellular region part;extracellular vesicular exosome;intracellular membrane-bounded organelle;intracellular organelle;intracellular organelle lumen;intracellular organelle part;intracellular part;membrane-bounded organelle;membrane-bounded vesicle;membrane-enclosed lumen;mitochond…	axon;cell part;cell projection;cytoplasmic part;extracellular membrane-bounded organelle;extracellular organelle;extracellular region part;extracellular vesicular exosome;intracellular membrane-bounded organelle;intracellular organelle;intracellular organelle lumen;intracellular organelle part;intracellular part;membrane-bounded organelle;membrane-bounded vesicle;membrane-enclosed lumen;mitochond…	axon;cell part;cell projection;cytoplasmic part;extracellular membrane-bounded organelle;extracellular organelle;extracellular region part;extracellular vesicular exosome;intracellular membrane-bounded organelle;intracellular organelle;intracellular organelle lumen;intracellular organelle part;intracellular part;membrane-bounded organelle;membrane-bounded vesicle;membrane-enclosed lumen;mitochond…	axon;cell part;cell projection;cytoplasmic part;extracellular membrane-bounded organelle;extracellular organelle;extracellular region part;extracellular vesicular exosome;intracellular membrane-bounded organelle;intracellular organelle;intracellular organelle lumen;intracellular organelle part;intracellular part;membrane-bounded organelle;membrane-bounded vesicle;membrane-enclosed lumen;mitochond…	axon;cell part;cell projection;cytoplasmic part;extracellular membrane-bounded organelle;extracellular organelle;extracellular region part;extracellular vesicular exosome;intracellular membrane-bounded organelle;intracellular organelle;intracellular organelle lumen;intracellular organelle part;intracellular part;membrane-bounded organelle;membrane-bounded vesicle;membrane-enclosed lumen;mitochond…	High	20	4.67124	0.991589	0.00354389	2.45052			2.45052		-0.226632	0.294371	0.531105			0.531105		-1.21822	0.0235474	1.62806			1.62806		75.5	79.3	79.3	125.4	195.3	145	54.4	51.9	93.9	3935.2	4135.1	4135.6	6534.3	10178	7557.6	2834.8
Q07417	Acads	Short-chain specific acyl-CoA dehydrogenase, mitochondrial	butyrate catabolic process;butyrate metabolic process;carboxylic acid catabolic process;carboxylic acid metabolic process;catabolic process;cellular catabolic process;cellular component assembly;cellular component organization;cellular component organization or biogenesis;cellular ketone metabolic process;cellular lipid catabolic process;cellular lipid metabolic process;cellular metabolic process…	acyl-CoA dehydrogenase activity;binding;butyryl-CoA dehydrogenase activity;carboxylic acid binding;catalytic activity;coenzyme binding;cofactor binding;fatty acid binding;fatty-acyl-CoA binding;flavin adenine dinucleotide binding;lipid binding;monocarboxylic acid binding;oxidoreductase activity;oxidoreductase activity, acting on the CH-CH group of donors	cell part;cytoplasmic part;intracellular membrane-bounded organelle;intracellular organelle;intracellular organelle lumen;intracellular organelle part;intracellular part;membrane;membrane-bounded organelle;membrane-enclosed lumen;mitochondrial matrix;mitochondrial membrane;mitochondrial part;mitochondrion;nucleus;organelle;organelle lumen;organelle membrane;organelle part	cell part;cytoplasmic part;intracellular membrane-bounded organelle;intracellular organelle;intracellular organelle lumen;intracellular organelle part;intracellular part;membrane;membrane-bounded organelle;membrane-enclosed lumen;mitochondrial matrix;mitochondrial membrane;mitochondrial part;mitochondrion;nucleus;organelle;organelle lumen;organelle membrane;organelle part	cell part;cytoplasmic part;intracellular membrane-bounded organelle;intracellular organelle;intracellular organelle lumen;intracellular organelle part;intracellular part;membrane;membrane-bounded organelle;membrane-enclosed lumen;mitochondrial matrix;mitochondrial membrane;mitochondrial part;mitochondrion;nucleus;organelle;organelle lumen;organelle membrane;organelle part	cell part;cytoplasmic part;intracellular membrane-bounded organelle;intracellular organelle;intracellular organelle lumen;intracellular organelle part;intracellular part;membrane;membrane-bounded organelle;membrane-enclosed lumen;mitochondrial matrix;mitochondrial membrane;mitochondrial part;mitochondrion;nucleus;organelle;organelle lumen;organelle membrane;organelle part	cell part;cytoplasmic part;intracellular membrane-bounded organelle;intracellular organelle;intracellular organelle lumen;intracellular organelle part;intracellular part;membrane;membrane-bounded organelle;membrane-enclosed lumen;mitochondrial matrix;mitochondrial membrane;mitochondrial part;mitochondrion;nucleus;organelle;organelle lumen;organelle membrane;organelle part	High	23	4.81579	1.14738	0.000102469	3.98941			3.98941		-0.0394953	0.747113	0.126614			0.126614		-1.18688	0.00624239	2.20465			2.20465		69.5	71.1	74.3	146.2	172.4	157.4	60.1	61.6	87.3	5051.7	5169	5402.5	10632.2	12532.1	11442.9	4370.8
Q9DBL1	Acadsb	Short/branched chain specific acyl-CoA dehydrogenase, mitochondrial	acyl-CoA metabolic process;carboxylic acid metabolic process;cellular ketone metabolic process;cellular lipid metabolic process;cellular metabolic process;cellular process;coenzyme metabolic process;cofactor metabolic process;fatty acid metabolic process;lipid metabolic process;metabolic process;monocarboxylic acid metabolic process;organic acid metabolic process;oxoacid metabolic process;primary…	acyl-CoA dehydrogenase activity;binding;catalytic activity;coenzyme binding;cofactor binding;flavin adenine dinucleotide binding;oxidoreductase activity;oxidoreductase activity, acting on the CH-CH group of donors;short-branched-chain-acyl-CoA dehydrogenase activity	cell part;cytoplasmic part;extracellular membrane-bounded organelle;extracellular organelle;extracellular region part;extracellular vesicular exosome;intracellular membrane-bounded organelle;intracellular organelle;intracellular organelle lumen;intracellular organelle part;intracellular part;membrane-bounded organelle;membrane-bounded vesicle;membrane-enclosed lumen;mitochondrial matrix;mitochond…	cell part;cytoplasmic part;extracellular membrane-bounded organelle;extracellular organelle;extracellular region part;extracellular vesicular exosome;intracellular membrane-bounded organelle;intracellular organelle;intracellular organelle lumen;intracellular organelle part;intracellular part;membrane-bounded organelle;membrane-bounded vesicle;membrane-enclosed lumen;mitochondrial matrix;mitochond…	cell part;cytoplasmic part;extracellular membrane-bounded organelle;extracellular organelle;extracellular region part;extracellular vesicular exosome;intracellular membrane-bounded organelle;intracellular organelle;intracellular organelle lumen;intracellular organelle part;intracellular part;membrane-bounded organelle;membrane-bounded vesicle;membrane-enclosed lumen;mitochondrial matrix;mitochond…	cell part;cytoplasmic part;extracellular membrane-bounded organelle;extracellular organelle;extracellular region part;extracellular vesicular exosome;intracellular membrane-bounded organelle;intracellular organelle;intracellular organelle lumen;intracellular organelle part;intracellular part;membrane-bounded organelle;membrane-bounded vesicle;membrane-enclosed lumen;mitochondrial matrix;mitochond…	cell part;cytoplasmic part;extracellular membrane-bounded organelle;extracellular organelle;extracellular region part;extracellular vesicular exosome;intracellular membrane-bounded organelle;intracellular organelle;intracellular organelle lumen;intracellular organelle part;intracellular part;membrane-bounded organelle;membrane-bounded vesicle;membrane-enclosed lumen;mitochondrial matrix;mitochond…	High	19	4.41342	0.776334	0.00645441	2.19014			2.19014		0.0295509	0.965517	0.0152401			0.0152401		-0.746783	0.0969372	1.01351			1.01351		74.4	97.8	68.8	120.1	154.3	138.6	64.2	107.8	74	2141.9	2816.4	1980.8	3455.8	4440.5	3988.8	1847.6
Q9QYR9	Acot2	Acyl-coenzyme A thioesterase 2, mitochondrial	acyl-CoA metabolic process;carboxylic acid metabolic process;cellular ketone metabolic process;cellular lipid metabolic process;cellular metabolic process;cellular process;coenzyme metabolic process;cofactor metabolic process;fatty acid metabolic process;lipid metabolic process;long-chain fatty acid metabolic process;metabolic process;monocarboxylic acid metabolic process;organic acid metabolic p…	acyl-CoA hydrolase activity;acyl-CoA thioesterase activity;binding;carboxylic ester hydrolase activity;catalytic activity;CoA hydrolase activity;hydrolase activity;hydrolase activity, acting on ester bonds;palmitoyl-CoA hydrolase activity;protein binding;receptor binding;thiolester hydrolase activity	cell part;cytoplasmic part;extracellular membrane-bounded organelle;extracellular organelle;extracellular region part;extracellular vesicular exosome;intracellular membrane-bounded organelle;intracellular organelle;intracellular organelle lumen;intracellular organelle part;intracellular part;membrane-bounded organelle;membrane-bounded vesicle;membrane-enclosed lumen;mitochondrial matrix;mitochond…	cell part;cytoplasmic part;extracellular membrane-bounded organelle;extracellular organelle;extracellular region part;extracellular vesicular exosome;intracellular membrane-bounded organelle;intracellular organelle;intracellular organelle lumen;intracellular organelle part;intracellular part;membrane-bounded organelle;membrane-bounded vesicle;membrane-enclosed lumen;mitochondrial matrix;mitochond…	cell part;cytoplasmic part;extracellular membrane-bounded organelle;extracellular organelle;extracellular region part;extracellular vesicular exosome;intracellular membrane-bounded organelle;intracellular organelle;intracellular organelle lumen;intracellular organelle part;intracellular part;membrane-bounded organelle;membrane-bounded vesicle;membrane-enclosed lumen;mitochondrial matrix;mitochond…	cell part;cytoplasmic part;extracellular membrane-bounded organelle;extracellular organelle;extracellular region part;extracellular vesicular exosome;intracellular membrane-bounded organelle;intracellular organelle;intracellular organelle lumen;intracellular organelle part;intracellular part;membrane-bounded organelle;membrane-bounded vesicle;membrane-enclosed lumen;mitochondrial matrix;mitochond…	cell part;cytoplasmic part;extracellular membrane-bounded organelle;extracellular organelle;extracellular region part;extracellular vesicular exosome;intracellular membrane-bounded organelle;intracellular organelle;intracellular organelle lumen;intracellular organelle part;intracellular part;membrane-bounded organelle;membrane-bounded vesicle;membrane-enclosed lumen;mitochondrial matrix;mitochond…	High	7	3.9441	0.209096	0.234425	0.629995			0.629995		-0.633045	0.0054734	2.26174			2.26174		-0.842141	0.0271106	1.56686			1.56686		97.2	131.9	92.2	115.6	125.6	130.3	70.1	76.3	60.8	949.9	1288.5	900.8	1129.3	1226.8	1272.7	685.2
Q99NB1	Acss1	Acetyl-coenzyme A synthetase 2-like, mitochondrial	acetate biosynthetic process;acetate metabolic process;acetyl-CoA biosynthetic process;acetyl-CoA biosynthetic process from acetate;acetyl-CoA metabolic process;biosynthetic process;carboxylic acid biosynthetic process;carboxylic acid metabolic process;cellular biosynthetic process;cellular ketone metabolic process;cellular metabolic process;cellular process;coenzyme biosynthetic process;coenzyme…	acetate-CoA ligase activity;acid-thiol ligase activity;adenyl nucleotide binding;adenyl ribonucleotide binding;AMP binding;ATP binding;binding;catalytic activity;CoA-ligase activity;ligase activity;ligase activity, forming carbon-sulfur bonds;nucleotide binding;purine nucleotide binding;purine ribonucleoside triphosphate binding;purine ribonucleotide binding;ribonucleotide binding	cell part;cytoplasmic part;intracellular membrane-bounded organelle;intracellular organelle;intracellular organelle lumen;intracellular organelle part;intracellular part;membrane-bounded organelle;membrane-enclosed lumen;mitochondrial matrix;mitochondrial part;mitochondrion;organelle;organelle lumen;organelle part	cell part;cytoplasmic part;intracellular membrane-bounded organelle;intracellular organelle;intracellular organelle lumen;intracellular organelle part;intracellular part;membrane-bounded organelle;membrane-enclosed lumen;mitochondrial matrix;mitochondrial part;mitochondrion;organelle;organelle lumen;organelle part	cell part;cytoplasmic part;intracellular membrane-bounded organelle;intracellular organelle;intracellular organelle lumen;intracellular organelle part;intracellular part;membrane-bounded organelle;membrane-enclosed lumen;mitochondrial matrix;mitochondrial part;mitochondrion;organelle;organelle lumen;organelle part	cell part;cytoplasmic part;intracellular membrane-bounded organelle;intracellular organelle;intracellular organelle lumen;intracellular organelle part;intracellular part;membrane-bounded organelle;membrane-enclosed lumen;mitochondrial matrix;mitochondrial part;mitochondrion;organelle;organelle lumen;organelle part	cell part;cytoplasmic part;intracellular membrane-bounded organelle;intracellular organelle;intracellular organelle lumen;intracellular organelle part;intracellular part;membrane-bounded organelle;membrane-enclosed lumen;mitochondrial matrix;mitochondrial part;mitochondrion;organelle;organelle lumen;organelle part	High	20	4.45876	0.682497	0.0394119	1.40437			1.40437		0.0536144	0.902749	0.044433			0.044433		-0.628882	0.270217	0.568288			0.568288		76.4	99.5	71.1	106.1	184.3	106.1	70.5	111.8	74.2	2442.2	3179.5	2272.8	3390.6	5887.8	3391.6	2251.4
Q8CG72	Adprhl2	Poly(ADP-ribose) glycohydrolase ARH3	cellular process;cellular response to chemical stimulus;cellular response to oxidative stress;cellular response to oxygen radical;cellular response to reactive oxygen species;cellular response to stimulus;cellular response to stress;cellular response to superoxide;response to chemical stimulus;response to inorganic substance;response to oxidative stress;response to oxygen radical;response to reac…	binding;catalytic activity;cation binding;hydrolase activity;hydrolase activity, acting on glycosyl bonds;hydrolase activity, hydrolyzing O-glycosyl compounds;ion binding;metal ion binding;poly(ADP-ribose) glycohydrolase activity	cell part;cytoplasm;cytoplasmic part;intracellular membrane-bounded organelle;intracellular organelle;intracellular organelle lumen;intracellular organelle part;intracellular part;membrane-bounded organelle;membrane-enclosed lumen;mitochondrial matrix;mitochondrial part;mitochondrion;nuclear part;nucleoplasm;nucleus;organelle;organelle lumen;organelle part	cell part;cytoplasm;cytoplasmic part;intracellular membrane-bounded organelle;intracellular organelle;intracellular organelle lumen;intracellular organelle part;intracellular part;membrane-bounded organelle;membrane-enclosed lumen;mitochondrial matrix;mitochondrial part;mitochondrion;nuclear part;nucleoplasm;nucleus;organelle;organelle lumen;organelle part	cell part;cytoplasm;cytoplasmic part;intracellular membrane-bounded organelle;intracellular organelle;intracellular organelle lumen;intracellular organelle part;intracellular part;membrane-bounded organelle;membrane-enclosed lumen;mitochondrial matrix;mitochondrial part;mitochondrion;nuclear part;nucleoplasm;nucleus;organelle;organelle lumen;organelle part	cell part;cytoplasm;cytoplasmic part;intracellular membrane-bounded organelle;intracellular organelle;intracellular organelle lumen;intracellular organelle part;intracellular part;membrane-bounded organelle;membrane-enclosed lumen;mitochondrial matrix;mitochondrial part;mitochondrion;nuclear part;nucleoplasm;nucleus;organelle;organelle lumen;organelle part	cell part;cytoplasm;cytoplasmic part;intracellular membrane-bounded organelle;intracellular organelle;intracellular organelle lumen;intracellular organelle part;intracellular part;membrane-bounded organelle;membrane-enclosed lumen;mitochondrial matrix;mitochondrial part;mitochondrion;nuclear part;nucleoplasm;nucleus;organelle;organelle lumen;organelle part	High	9	4.09144	-1.36207	4.73364e-05	4.32481			4.32481		-1.81625	4.84179e-06	5.31499			5.31499		-0.454182	0.221961	0.653723			0.653723		185.1	185.7	167.1	75.4	75.3	58.6	50.2	61.7	40.8	2538.7	2547.2	2292.3	1034.7	1032.6	803	689.1
Q9WTP7	Ak3	GTP:AMP phosphotransferase AK3, mitochondrial	ADP biosynthetic process;ADP metabolic process;AMP metabolic process;biosynthetic process;cellular biosynthetic process;cellular metabolic process;cellular nitrogen compound biosynthetic process;cellular nitrogen compound metabolic process;cellular process;GTP metabolic process;heterocycle biosynthetic process;heterocycle metabolic process;ITP metabolic process;metabolic process;nitrogen compound…	adenyl nucleotide binding;adenyl ribonucleotide binding;adenylate kinase activity;ATP binding;binding;catalytic activity;GTP binding;guanyl nucleotide binding;guanyl ribonucleotide binding;kinase activity;nucleobase-containing compound kinase activity;nucleoside triphosphate adenylate kinase activity;nucleotide binding;nucleotide kinase activity;phosphotransferase activity, phosphate group as acc…	cell part;cytoplasmic part;intracellular membrane-bounded organelle;intracellular organelle;intracellular organelle lumen;intracellular organelle part;intracellular part;membrane-bounded organelle;membrane-enclosed lumen;mitochondrial matrix;mitochondrial part;mitochondrion;organelle;organelle lumen;organelle part	cell part;cytoplasmic part;intracellular membrane-bounded organelle;intracellular organelle;intracellular organelle lumen;intracellular organelle part;intracellular part;membrane-bounded organelle;membrane-enclosed lumen;mitochondrial matrix;mitochondrial part;mitochondrion;organelle;organelle lumen;organelle part	cell part;cytoplasmic part;intracellular membrane-bounded organelle;intracellular organelle;intracellular organelle lumen;intracellular organelle part;intracellular part;membrane-bounded organelle;membrane-enclosed lumen;mitochondrial matrix;mitochondrial part;mitochondrion;organelle;organelle lumen;organelle part	cell part;cytoplasmic part;intracellular membrane-bounded organelle;intracellular organelle;intracellular organelle lumen;intracellular organelle part;intracellular part;membrane-bounded organelle;membrane-enclosed lumen;mitochondrial matrix;mitochondrial part;mitochondrion;organelle;organelle lumen;organelle part	cell part;cytoplasmic part;intracellular membrane-bounded organelle;intracellular organelle;intracellular organelle lumen;intracellular organelle part;intracellular part;membrane-bounded organelle;membrane-enclosed lumen;mitochondrial matrix;mitochondrial part;mitochondrion;organelle;organelle lumen;organelle part	High	21	4.85004	0.697337	0.00188877	2.72382			2.72382		0.194698	0.27513	0.560462			0.560462		-0.502638	0.125984	0.899684			0.899684		77.4	88.8	72.8	121.5	144.6	121.4	79.9	105.2	88.5	6088.5	6984.6	5726.8	9559.6	11374.7	9549.9	6282.9
Q9WUR9	Ak4	Adenylate kinase 4, mitochondrial	ADP biosynthetic process;ADP metabolic process;AMP metabolic process;anatomical structure development;ATP metabolic process;biosynthetic process;brain development;cellular biosynthetic process;cellular metabolic process;cellular nitrogen compound biosynthetic process;cellular nitrogen compound metabolic process;cellular process;developmental process;GTP metabolic process;heterocycle biosynthetic …	adenyl nucleotide binding;adenyl ribonucleotide binding;adenylate kinase activity;ATP binding;binding;catalytic activity;GTP binding;guanyl nucleotide binding;guanyl ribonucleotide binding;kinase activity;nucleobase-containing compound kinase activity;nucleoside diphosphate kinase activity;nucleoside triphosphate adenylate kinase activity;nucleotide binding;nucleotide kinase activity;phosphotrans…	cell part;cytoplasmic part;extracellular membrane-bounded organelle;extracellular organelle;extracellular region part;extracellular vesicular exosome;intracellular membrane-bounded organelle;intracellular organelle;intracellular organelle lumen;intracellular organelle part;intracellular part;membrane-bounded organelle;membrane-bounded vesicle;membrane-enclosed lumen;mitochondrial matrix;mitochond…	cell part;cytoplasmic part;extracellular membrane-bounded organelle;extracellular organelle;extracellular region part;extracellular vesicular exosome;intracellular membrane-bounded organelle;intracellular organelle;intracellular organelle lumen;intracellular organelle part;intracellular part;membrane-bounded organelle;membrane-bounded vesicle;membrane-enclosed lumen;mitochondrial matrix;mitochond…	cell part;cytoplasmic part;extracellular membrane-bounded organelle;extracellular organelle;extracellular region part;extracellular vesicular exosome;intracellular membrane-bounded organelle;intracellular organelle;intracellular organelle lumen;intracellular organelle part;intracellular part;membrane-bounded organelle;membrane-bounded vesicle;membrane-enclosed lumen;mitochondrial matrix;mitochond…	cell part;cytoplasmic part;extracellular membrane-bounded organelle;extracellular organelle;extracellular region part;extracellular vesicular exosome;intracellular membrane-bounded organelle;intracellular organelle;intracellular organelle lumen;intracellular organelle part;intracellular part;membrane-bounded organelle;membrane-bounded vesicle;membrane-enclosed lumen;mitochondrial matrix;mitochond…	cell part;cytoplasmic part;extracellular membrane-bounded organelle;extracellular organelle;extracellular region part;extracellular vesicular exosome;intracellular membrane-bounded organelle;intracellular organelle;intracellular organelle lumen;intracellular organelle part;intracellular part;membrane-bounded organelle;membrane-bounded vesicle;membrane-enclosed lumen;mitochondrial matrix;mitochond…	High	8	4.29307	1.03303	0.000105979	3.97478			3.97478		0.15152	0.404692	0.392876			0.392876		-0.881511	0.0131406	1.88139			1.88139		70.4	75	71.1	138.8	144.4	159.8	67.2	79.8	93.5	1536.3	1635.8	1551.6	3029.4	3150.7	3486.1	1467
Q8VC19	Alas1	5-aminolevulinate synthase, nonspecific, mitochondrial	biosynthetic process;cellular aromatic compound metabolic process;cellular biosynthetic process;cellular metabolic process;cellular nitrogen compound biosynthetic process;cellular nitrogen compound metabolic process;cellular process;cofactor biosynthetic process;cofactor metabolic process;heterocycle biosynthetic process;heterocycle metabolic process;metabolic process;nitrogen compound metabolic …	5-aminolevulinate synthase activity;binding;catalytic activity;cofactor binding;N-acyltransferase activity;N-succinyltransferase activity;pyridoxal phosphate binding;succinyltransferase activity;transferase activity;transferase activity, transferring acyl groups;transferase activity, transferring acyl groups other than amino-acyl groups;vitamin B6 binding;vitamin binding	cell part;cytoplasm;cytoplasmic part;intracellular membrane-bounded organelle;intracellular organelle;intracellular organelle lumen;intracellular organelle part;intracellular part;membrane-bounded organelle;membrane-enclosed lumen;mitochondrial matrix;mitochondrial part;mitochondrion;nuclear part;nucleoplasm;organelle;organelle lumen;organelle part	cell part;cytoplasm;cytoplasmic part;intracellular membrane-bounded organelle;intracellular organelle;intracellular organelle lumen;intracellular organelle part;intracellular part;membrane-bounded organelle;membrane-enclosed lumen;mitochondrial matrix;mitochondrial part;mitochondrion;nuclear part;nucleoplasm;organelle;organelle lumen;organelle part	cell part;cytoplasm;cytoplasmic part;intracellular membrane-bounded organelle;intracellular organelle;intracellular organelle lumen;intracellular organelle part;intracellular part;membrane-bounded organelle;membrane-enclosed lumen;mitochondrial matrix;mitochondrial part;mitochondrion;nuclear part;nucleoplasm;organelle;organelle lumen;organelle part	cell part;cytoplasm;cytoplasmic part;intracellular membrane-bounded organelle;intracellular organelle;intracellular organelle lumen;intracellular organelle part;intracellular part;membrane-bounded organelle;membrane-enclosed lumen;mitochondrial matrix;mitochondrial part;mitochondrion;nuclear part;nucleoplasm;organelle;organelle lumen;organelle part	cell part;cytoplasm;cytoplasmic part;intracellular membrane-bounded organelle;intracellular organelle;intracellular organelle lumen;intracellular organelle part;intracellular part;membrane-bounded organelle;membrane-enclosed lumen;mitochondrial matrix;mitochondrial part;mitochondrion;nuclear part;nucleoplasm;organelle;organelle lumen;organelle part	High	16	4.49251	-0.283044	0.396471	0.401788			0.401788		-0.766401	0.0933096	1.03007			1.03007		-0.483357	0.700533	0.154571			0.154571		109.9	102.6	161	75.9	55.7	175.3	56.7	42.4	120.5	3794.3	3543.1	5561.1	2622.5	1922.9	6055.3	1959.1
Q9CZS1	Aldh1b1	Aldehyde dehydrogenase X, mitochondrial	alcohol catabolic process;alcohol metabolic process;catabolic process;ethanol catabolic process;ethanol metabolic process;metabolic process;primary alcohol catabolic process;primary alcohol metabolic process;small molecule catabolic process;small molecule metabolic process	aldehyde dehydrogenase (NAD) activity;catalytic activity;oxidoreductase activity;oxidoreductase activity, acting on the aldehyde or oxo group of donors;oxidoreductase activity, acting on the aldehyde or oxo group of donors, NAD or NADP as acceptor	cell part;cytoplasmic part;intracellular membrane-bounded organelle;intracellular organelle;intracellular organelle lumen;intracellular organelle part;intracellular part;membrane-bounded organelle;membrane-enclosed lumen;mitochondrial matrix;mitochondrial part;mitochondrion;nuclear part;nucleoplasm;organelle;organelle lumen;organelle part	cell part;cytoplasmic part;intracellular membrane-bounded organelle;intracellular organelle;intracellular organelle lumen;intracellular organelle part;intracellular part;membrane-bounded organelle;membrane-enclosed lumen;mitochondrial matrix;mitochondrial part;mitochondrion;nuclear part;nucleoplasm;organelle;organelle lumen;organelle part	cell part;cytoplasmic part;intracellular membrane-bounded organelle;intracellular organelle;intracellular organelle lumen;intracellular organelle part;intracellular part;membrane-bounded organelle;membrane-enclosed lumen;mitochondrial matrix;mitochondrial part;mitochondrion;nuclear part;nucleoplasm;organelle;organelle lumen;organelle part	cell part;cytoplasmic part;intracellular membrane-bounded organelle;intracellular organelle;intracellular organelle lumen;intracellular organelle part;intracellular part;membrane-bounded organelle;membrane-enclosed lumen;mitochondrial matrix;mitochondrial part;mitochondrion;nuclear part;nucleoplasm;organelle;organelle lumen;organelle part	cell part;cytoplasmic part;intracellular membrane-bounded organelle;intracellular organelle;intracellular organelle lumen;intracellular organelle part;intracellular part;membrane-bounded organelle;membrane-enclosed lumen;mitochondrial matrix;mitochondrial part;mitochondrion;nuclear part;nucleoplasm;organelle;organelle lumen;organelle part	High	4	3.35015	0.48026	0.0471813	1.32623			1.32623		0.0607175	0.790158	0.102286			0.102286		-0.419543	0.332078	0.47876			0.47876		95.6	91.1	75.1	113.4	153.7	98	80.8	105.8	86.5	237.9	226.7	186.8	282.3	382.5	243.9	201.1
P47738	Aldh2	Aldehyde dehydrogenase, mitochondrial	alcohol catabolic process;alcohol metabolic process;catabolic process;ethanol catabolic process;ethanol metabolic process;metabolic process;primary alcohol catabolic process;primary alcohol metabolic process;small molecule catabolic process;small molecule metabolic process	aldehyde dehydrogenase (NAD) activity;catalytic activity;oxidoreductase activity;oxidoreductase activity, acting on the aldehyde or oxo group of donors;oxidoreductase activity, acting on the aldehyde or oxo group of donors, NAD or NADP as acceptor	cell part;cytoplasmic part;extracellular membrane-bounded organelle;extracellular organelle;extracellular region part;extracellular vesicular exosome;intracellular membrane-bounded organelle;intracellular organelle;intracellular organelle lumen;intracellular organelle part;intracellular part;membrane-bounded organelle;membrane-bounded vesicle;membrane-enclosed lumen;mitochondrial matrix;mitochond…	cell part;cytoplasmic part;extracellular membrane-bounded organelle;extracellular organelle;extracellular region part;extracellular vesicular exosome;intracellular membrane-bounded organelle;intracellular organelle;intracellular organelle lumen;intracellular organelle part;intracellular part;membrane-bounded organelle;membrane-bounded vesicle;membrane-enclosed lumen;mitochondrial matrix;mitochond…	cell part;cytoplasmic part;extracellular membrane-bounded organelle;extracellular organelle;extracellular region part;extracellular vesicular exosome;intracellular membrane-bounded organelle;intracellular organelle;intracellular organelle lumen;intracellular organelle part;intracellular part;membrane-bounded organelle;membrane-bounded vesicle;membrane-enclosed lumen;mitochondrial matrix;mitochond…	cell part;cytoplasmic part;extracellular membrane-bounded organelle;extracellular organelle;extracellular region part;extracellular vesicular exosome;intracellular membrane-bounded organelle;intracellular organelle;intracellular organelle lumen;intracellular organelle part;intracellular part;membrane-bounded organelle;membrane-bounded vesicle;membrane-enclosed lumen;mitochondrial matrix;mitochond…	cell part;cytoplasmic part;extracellular membrane-bounded organelle;extracellular organelle;extracellular region part;extracellular vesicular exosome;intracellular membrane-bounded organelle;intracellular organelle;intracellular organelle lumen;intracellular organelle part;intracellular part;membrane-bounded organelle;membrane-bounded vesicle;membrane-enclosed lumen;mitochondrial matrix;mitochond…	High	31	4.90637	1.16908	6.86043e-05	4.16365			4.16365		0.43373	0.0309056	1.50996			1.50996		-0.735353	0.0373596	1.4276			1.4276		64.6	69	62	133.2	161.9	144.9	76.3	81.2	106.8	5787.8	6180.5	5557.3	11933	14498.3	12978.3	6830.7
Q8CHT0	Aldh4a1	Delta-1-pyrroline-5-carboxylate dehydrogenase, mitochondrial	amine biosynthetic process;amine catabolic process;amine metabolic process;biosynthetic process;carboxylic acid biosynthetic process;carboxylic acid catabolic process;carboxylic acid metabolic process;catabolic process;cellular amine metabolic process;cellular amino acid biosynthetic process;cellular amino acid catabolic process;cellular amino acid metabolic process;cellular biosynthetic process;…	1-pyrroline-5-carboxylate dehydrogenase activity;aldehyde dehydrogenase (NAD) activity;binding;catalytic activity;identical protein binding;oxidoreductase activity;oxidoreductase activity, acting on the aldehyde or oxo group of donors;oxidoreductase activity, acting on the aldehyde or oxo group of donors, NAD or NADP as acceptor;oxidoreductase activity, acting on the CH-NH group of donors;oxidore…	cell part;cytoplasmic part;intracellular membrane-bounded organelle;intracellular organelle;intracellular organelle lumen;intracellular organelle part;intracellular part;membrane-bounded organelle;membrane-enclosed lumen;mitochondrial matrix;mitochondrial part;mitochondrion;organelle;organelle lumen;organelle part	cell part;cytoplasmic part;intracellular membrane-bounded organelle;intracellular organelle;intracellular organelle lumen;intracellular organelle part;intracellular part;membrane-bounded organelle;membrane-enclosed lumen;mitochondrial matrix;mitochondrial part;mitochondrion;organelle;organelle lumen;organelle part	cell part;cytoplasmic part;intracellular membrane-bounded organelle;intracellular organelle;intracellular organelle lumen;intracellular organelle part;intracellular part;membrane-bounded organelle;membrane-enclosed lumen;mitochondrial matrix;mitochondrial part;mitochondrion;organelle;organelle lumen;organelle part	cell part;cytoplasmic part;intracellular membrane-bounded organelle;intracellular organelle;intracellular organelle lumen;intracellular organelle part;intracellular part;membrane-bounded organelle;membrane-enclosed lumen;mitochondrial matrix;mitochondrial part;mitochondrion;organelle;organelle lumen;organelle part	cell part;cytoplasmic part;intracellular membrane-bounded organelle;intracellular organelle;intracellular organelle lumen;intracellular organelle part;intracellular part;membrane-bounded organelle;membrane-enclosed lumen;mitochondrial matrix;mitochondrial part;mitochondrion;organelle;organelle lumen;organelle part	High	21	4.4949	0.968793	0.000830711	3.08055			3.08055		-0.331298	0.102568	0.988987			0.988987		-1.30009	0.00738733	2.13151			2.13151		79	85.7	75.1	131.1	180.3	158	56.4	53.5	80.8	2744.5	2976.3	2609	4553.8	6262.8	5486.5	1958.5
O35658	C1qbp	Complement component 1 Q subcomponent-binding protein, mitochondrial	activation of immune response;apoptosis;biological regulation;biosynthetic process;cell death;cellular biosynthetic process;cellular component assembly;cellular component assembly at cellular level;cellular component organization;cellular component organization at cellular level;cellular component organization or biogenesis;cellular component organization or biogenesis at cellular level;cellular …	adrenergic receptor binding;binding;carbohydrate binding;complement binding;complement component C1q binding;glycosaminoglycan binding;G-protein-coupled receptor binding;hyaluronic acid binding;kininogen binding;mRNA binding;nucleic acid binding;opsonin binding;pattern binding;polysaccharide binding;protein binding;protein binding transcription factor activity;receptor binding;RNA binding;transcr…	cell part;cell surface;cytoplasm;cytoplasmic part;cytosol;extracellular region;intracellular membrane-bounded organelle;intracellular non-membrane-bounded organelle;intracellular organelle;intracellular organelle lumen;intracellular organelle part;intracellular part;membrane;membrane-bounded organelle;membrane-enclosed lumen;mitochondrial matrix;mitochondrial part;mitochondrion;non-membrane-bound…	cell part;cell surface;cytoplasm;cytoplasmic part;cytosol;extracellular region;intracellular membrane-bounded organelle;intracellular non-membrane-bounded organelle;intracellular organelle;intracellular organelle lumen;intracellular organelle part;intracellular part;membrane;membrane-bounded organelle;membrane-enclosed lumen;mitochondrial matrix;mitochondrial part;mitochondrion;non-membrane-bound…	cell part;cell surface;cytoplasm;cytoplasmic part;cytosol;extracellular region;intracellular membrane-bounded organelle;intracellular non-membrane-bounded organelle;intracellular organelle;intracellular organelle lumen;intracellular organelle part;intracellular part;membrane;membrane-bounded organelle;membrane-enclosed lumen;mitochondrial matrix;mitochondrial part;mitochondrion;non-membrane-bound…	cell part;cell surface;cytoplasm;cytoplasmic part;cytosol;extracellular region;intracellular membrane-bounded organelle;intracellular non-membrane-bounded organelle;intracellular organelle;intracellular organelle lumen;intracellular organelle part;intracellular part;membrane;membrane-bounded organelle;membrane-enclosed lumen;mitochondrial matrix;mitochondrial part;mitochondrion;non-membrane-bound…	cell part;cell surface;cytoplasm;cytoplasmic part;cytosol;extracellular region;intracellular membrane-bounded organelle;intracellular non-membrane-bounded organelle;intracellular organelle;intracellular organelle lumen;intracellular organelle part;intracellular part;membrane;membrane-bounded organelle;membrane-enclosed lumen;mitochondrial matrix;mitochondrial part;mitochondrion;non-membrane-bound…	High	8	4.50329	0.469133	0.0454977	1.34201			1.34201		0.690487	0.00650301	2.18689			2.18689		0.221353	0.627291	0.202531			0.202531		69.8	78	77.3	92.5	90.7	128.4	96.2	126.6	140.5	2470.1	2761.2	2738.2	3274	3210.8	4547.2	3406.3
Q8R5L1	C1qbp	Complement component 1 Q subcomponent-binding protein, mitochondrial	biological regulation;cellular component assembly;cellular component assembly at cellular level;cellular component organization;cellular component organization at cellular level;cellular component organization or biogenesis;cellular component organization or biogenesis at cellular level;cellular macromolecular complex assembly;cellular macromolecular complex subunit organization;cellular process;…	binding;carbohydrate binding;complement binding;complement component C1q binding;glycosaminoglycan binding;hyaluronic acid binding;kininogen binding;opsonin binding;pattern binding;polysaccharide binding;protein binding;protein binding transcription factor activity;transcription cofactor activity;transcription corepressor activity;transcription factor binding;transcription factor binding transcri…	cell part;cell surface;cytoplasmic part;cytosol;extracellular region part;extracellular space;intracellular membrane-bounded organelle;intracellular organelle;intracellular organelle lumen;intracellular organelle part;intracellular part;membrane;membrane-bounded organelle;membrane-enclosed lumen;mitochondrial matrix;mitochondrial part;mitochondrion;nucleus;organelle;organelle lumen;organelle part	cell part;cell surface;cytoplasmic part;cytosol;extracellular region part;extracellular space;intracellular membrane-bounded organelle;intracellular organelle;intracellular organelle lumen;intracellular organelle part;intracellular part;membrane;membrane-bounded organelle;membrane-enclosed lumen;mitochondrial matrix;mitochondrial part;mitochondrion;nucleus;organelle;organelle lumen;organelle part	cell part;cell surface;cytoplasmic part;cytosol;extracellular region part;extracellular space;intracellular membrane-bounded organelle;intracellular organelle;intracellular organelle lumen;intracellular organelle part;intracellular part;membrane;membrane-bounded organelle;membrane-enclosed lumen;mitochondrial matrix;mitochondrial part;mitochondrion;nucleus;organelle;organelle lumen;organelle part	cell part;cell surface;cytoplasmic part;cytosol;extracellular region part;extracellular space;intracellular membrane-bounded organelle;intracellular organelle;intracellular organelle lumen;intracellular organelle part;intracellular part;membrane;membrane-bounded organelle;membrane-enclosed lumen;mitochondrial matrix;mitochondrial part;mitochondrion;nucleus;organelle;organelle lumen;organelle part	cell part;cell surface;cytoplasmic part;cytosol;extracellular region part;extracellular space;intracellular membrane-bounded organelle;intracellular organelle;intracellular organelle lumen;intracellular organelle part;intracellular part;membrane;membrane-bounded organelle;membrane-enclosed lumen;mitochondrial matrix;mitochondrial part;mitochondrion;nucleus;organelle;organelle lumen;organelle part	High	5	2.94151	0.366506	0.0844506	1.0734			1.0734		0.694026	0.00417327	2.37952			2.37952		0.32752	0.389658	0.409317			0.409317		72.6	81.8	75.9	104.8	80.8	111.5	103.8	121.3	147.6	70.5	79.5	73.7	101.8	78.4	108.2	100.8
O09165	Casq1	Calsequestrin-1	actin cytoskeleton organization;actin filament-based process;actomyosin structure organization;anatomical structure development;biological regulation;calcium-mediated signaling;cellular component assembly;cellular component assembly at cellular level;cellular component organization;cellular component organization at cellular level;cellular component organization or biogenesis;cellular component o…	binding;calcium ion binding;cation binding;ion binding;metal ion binding	cell part;contractile fiber part;cytoplasmic part;endoplasmic reticulum;endoplasmic reticulum lumen;endoplasmic reticulum membrane;endoplasmic reticulum part;Golgi apparatus;I band;intracellular membrane-bounded organelle;intracellular organelle;intracellular organelle lumen;intracellular organelle part;intracellular part;membrane;membrane part;membrane-bounded organelle;membrane-enclosed lumen;m…	cell part;contractile fiber part;cytoplasmic part;endoplasmic reticulum;endoplasmic reticulum lumen;endoplasmic reticulum membrane;endoplasmic reticulum part;Golgi apparatus;I band;intracellular membrane-bounded organelle;intracellular organelle;intracellular organelle lumen;intracellular organelle part;intracellular part;membrane;membrane part;membrane-bounded organelle;membrane-enclosed lumen;m…	cell part;contractile fiber part;cytoplasmic part;endoplasmic reticulum;endoplasmic reticulum lumen;endoplasmic reticulum membrane;endoplasmic reticulum part;Golgi apparatus;I band;intracellular membrane-bounded organelle;intracellular organelle;intracellular organelle lumen;intracellular organelle part;intracellular part;membrane;membrane part;membrane-bounded organelle;membrane-enclosed lumen;m…	cell part;contractile fiber part;cytoplasmic part;endoplasmic reticulum;endoplasmic reticulum lumen;endoplasmic reticulum membrane;endoplasmic reticulum part;Golgi apparatus;I band;intracellular membrane-bounded organelle;intracellular organelle;intracellular organelle lumen;intracellular organelle part;intracellular part;membrane;membrane part;membrane-bounded organelle;membrane-enclosed lumen;m…	cell part;contractile fiber part;cytoplasmic part;endoplasmic reticulum;endoplasmic reticulum lumen;endoplasmic reticulum membrane;endoplasmic reticulum part;Golgi apparatus;I band;intracellular membrane-bounded organelle;intracellular organelle;intracellular organelle lumen;intracellular organelle part;intracellular part;membrane;membrane part;membrane-bounded organelle;membrane-enclosed lumen;m…	High	3	3.17181	0.123354	0.514966	0.288222			0.288222		0.532389	0.069258	1.15953			1.15953		0.409035	0.541236	0.266613			0.266613		84.4	118.4	51.8	97.3	85.2	94.8	103.3	156.2	108.6	139.3	195.3	85.5	160.5	140.7	156.4	170.5
Q91VT4	Cbr4	Carbonyl reductase family member 4	biosynthetic process;carboxylic acid biosynthetic process;carboxylic acid metabolic process;cellular biosynthetic process;cellular component assembly;cellular component organization;cellular component organization or biogenesis;cellular ketone metabolic process;cellular lipid metabolic process;cellular metabolic process;cellular process;fatty acid biosynthetic process;fatty acid metabolic process…	binding;catalytic activity;coenzyme binding;cofactor binding;NAD(P)H dehydrogenase (quinone) activity;NADP binding;NADPH binding;NADPH dehydrogenase (quinone) activity;NADPH dehydrogenase activity;nucleotide binding;oxidoreductase activity;oxidoreductase activity, acting on NADH or NADPH;oxidoreductase activity, acting on NADH or NADPH, quinone or similar compound as acceptor;quinone binding	cell part;cytoplasmic part;intracellular membrane-bounded organelle;intracellular organelle;intracellular organelle lumen;intracellular organelle part;intracellular part;membrane-bounded organelle;membrane-enclosed lumen;mitochondrial matrix;mitochondrial part;mitochondrion;organelle;organelle lumen;organelle part	cell part;cytoplasmic part;intracellular membrane-bounded organelle;intracellular organelle;intracellular organelle lumen;intracellular organelle part;intracellular part;membrane-bounded organelle;membrane-enclosed lumen;mitochondrial matrix;mitochondrial part;mitochondrion;organelle;organelle lumen;organelle part	cell part;cytoplasmic part;intracellular membrane-bounded organelle;intracellular organelle;intracellular organelle lumen;intracellular organelle part;intracellular part;membrane-bounded organelle;membrane-enclosed lumen;mitochondrial matrix;mitochondrial part;mitochondrion;organelle;organelle lumen;organelle part	cell part;cytoplasmic part;intracellular membrane-bounded organelle;intracellular organelle;intracellular organelle lumen;intracellular organelle part;intracellular part;membrane-bounded organelle;membrane-enclosed lumen;mitochondrial matrix;mitochondrial part;mitochondrion;organelle;organelle lumen;organelle part	cell part;cytoplasmic part;intracellular membrane-bounded organelle;intracellular organelle;intracellular organelle lumen;intracellular organelle part;intracellular part;membrane-bounded organelle;membrane-enclosed lumen;mitochondrial matrix;mitochondrial part;mitochondrion;organelle;organelle lumen;organelle part	High	10	4.14314	0.91485	0.00040677	3.39065			3.39065		0.383292	0.0456906	1.34017			1.34017		-0.531558	0.122439	0.91208			0.91208		69.6	72.9	72.4	116.7	163.1	125.2	83.9	92.3	103.9	1074.6	1125.9	1118.1	1803.3	2519.1	1934.4	1296.8
O88696	Clpp	ATP-dependent Clp protease proteolytic subunit, mitochondrial	cellular component assembly;cellular component organization;cellular component organization or biogenesis;macromolecular complex assembly;macromolecular complex subunit organization;macromolecule metabolic process;metabolic process;misfolded or incompletely synthesized protein catabolic process;primary metabolic process;protein complex assembly;protein complex subunit organization;protein homooli…	catalytic activity;endopeptidase activity;hydrolase activity;peptidase activity;peptidase activity, acting on L-amino acid peptides;serine hydrolase activity;serine-type endopeptidase activity;serine-type peptidase activity	cell part;cytoplasmic part;endopeptidase Clp complex;intracellular membrane-bounded organelle;intracellular organelle;intracellular organelle lumen;intracellular organelle part;intracellular part;macromolecular complex;membrane-bounded organelle;membrane-enclosed lumen;mitochondrial matrix;mitochondrial part;mitochondrion;organelle;organelle lumen;organelle part;protein complex	cell part;cytoplasmic part;endopeptidase Clp complex;intracellular membrane-bounded organelle;intracellular organelle;intracellular organelle lumen;intracellular organelle part;intracellular part;macromolecular complex;membrane-bounded organelle;membrane-enclosed lumen;mitochondrial matrix;mitochondrial part;mitochondrion;organelle;organelle lumen;organelle part;protein complex	cell part;cytoplasmic part;endopeptidase Clp complex;intracellular membrane-bounded organelle;intracellular organelle;intracellular organelle lumen;intracellular organelle part;intracellular part;macromolecular complex;membrane-bounded organelle;membrane-enclosed lumen;mitochondrial matrix;mitochondrial part;mitochondrion;organelle;organelle lumen;organelle part;protein complex	cell part;cytoplasmic part;endopeptidase Clp complex;intracellular membrane-bounded organelle;intracellular organelle;intracellular organelle lumen;intracellular organelle part;intracellular part;macromolecular complex;membrane-bounded organelle;membrane-enclosed lumen;mitochondrial matrix;mitochondrial part;mitochondrion;organelle;organelle lumen;organelle part;protein complex	cell part;cytoplasmic part;endopeptidase Clp complex;intracellular membrane-bounded organelle;intracellular organelle;intracellular organelle lumen;intracellular organelle part;intracellular part;macromolecular complex;membrane-bounded organelle;membrane-enclosed lumen;mitochondrial matrix;mitochondrial part;mitochondrion;organelle;organelle lumen;organelle part;protein complex	High	11	4.54988	0.671976	0.00277175	2.55725			2.55725		0.329574	0.0893349	1.04898			1.04898		-0.342402	0.295671	0.529191			0.529191		76.4	79.5	77.9	112.1	128.3	132.1	79	100.4	114.5	3009.5	3135.3	3068.8	4419.3	5055.7	5204.6	3112
Q9CZU6	Cs	Citrate synthase, mitochondrial	acetyl-CoA catabolic process;acetyl-CoA metabolic process;carbohydrate metabolic process;catabolic process;cellular carbohydrate metabolic process;cellular catabolic process;cellular metabolic process;cellular process;coenzyme catabolic process;coenzyme metabolic process;cofactor catabolic process;cofactor metabolic process;metabolic process;primary metabolic process;tricarboxylic acid cycle	catalytic activity;citrate (Si)-synthase activity;transferase activity;transferase activity, transferring acyl groups;transferase activity, transferring acyl groups, acyl groups converted into alkyl on transfer	cell part;cytoplasmic part;extracellular membrane-bounded organelle;extracellular organelle;extracellular region part;extracellular vesicular exosome;intracellular membrane-bounded organelle;intracellular organelle;intracellular organelle lumen;intracellular organelle part;intracellular part;membrane-bounded organelle;membrane-bounded vesicle;membrane-enclosed lumen;mitochondrial matrix;mitochond…	cell part;cytoplasmic part;extracellular membrane-bounded organelle;extracellular organelle;extracellular region part;extracellular vesicular exosome;intracellular membrane-bounded organelle;intracellular organelle;intracellular organelle lumen;intracellular organelle part;intracellular part;membrane-bounded organelle;membrane-bounded vesicle;membrane-enclosed lumen;mitochondrial matrix;mitochond…	cell part;cytoplasmic part;extracellular membrane-bounded organelle;extracellular organelle;extracellular region part;extracellular vesicular exosome;intracellular membrane-bounded organelle;intracellular organelle;intracellular organelle lumen;intracellular organelle part;intracellular part;membrane-bounded organelle;membrane-bounded vesicle;membrane-enclosed lumen;mitochondrial matrix;mitochond…	cell part;cytoplasmic part;extracellular membrane-bounded organelle;extracellular organelle;extracellular region part;extracellular vesicular exosome;intracellular membrane-bounded organelle;intracellular organelle;intracellular organelle lumen;intracellular organelle part;intracellular part;membrane-bounded organelle;membrane-bounded vesicle;membrane-enclosed lumen;mitochondrial matrix;mitochond…	cell part;cytoplasmic part;extracellular membrane-bounded organelle;extracellular organelle;extracellular region part;extracellular vesicular exosome;intracellular membrane-bounded organelle;intracellular organelle;intracellular organelle lumen;intracellular organelle part;intracellular part;membrane-bounded organelle;membrane-bounded vesicle;membrane-enclosed lumen;mitochondrial matrix;mitochond…	High	22	5.25383	0.525992	0.00522016	2.28232			2.28232		-0.178329	0.240121	0.619571			0.619571		-0.704321	0.0261765	1.58209			1.58209		88.4	95.6	86.7	126.3	122.5	141.2	76.6	72.1	90.5	17628.3	19066.6	17282.9	25170.6	24416.1	28137.2	15278.9
Q9ER88	Dap3	28S ribosomal protein S29, mitochondrial	apoptotic mitochondrial changes;cellular component organization;cellular component organization at cellular level;cellular component organization or biogenesis;cellular component organization or biogenesis at cellular level;cellular process;mitochondrion organization;organelle organization	NaN	cell part;cytoplasmic part;intracellular membrane-bounded organelle;intracellular non-membrane-bounded organelle;intracellular organelle;intracellular organelle lumen;intracellular organelle part;intracellular part;macromolecular complex;membrane-bounded organelle;membrane-enclosed lumen;mitochondrial matrix;mitochondrial part;mitochondrial ribosome;mitochondrion;non-membrane-bounded organelle;nu…	cell part;cytoplasmic part;intracellular membrane-bounded organelle;intracellular non-membrane-bounded organelle;intracellular organelle;intracellular organelle lumen;intracellular organelle part;intracellular part;macromolecular complex;membrane-bounded organelle;membrane-enclosed lumen;mitochondrial matrix;mitochondrial part;mitochondrial ribosome;mitochondrion;non-membrane-bounded organelle;nu…	cell part;cytoplasmic part;intracellular membrane-bounded organelle;intracellular non-membrane-bounded organelle;intracellular organelle;intracellular organelle lumen;intracellular organelle part;intracellular part;macromolecular complex;membrane-bounded organelle;membrane-enclosed lumen;mitochondrial matrix;mitochondrial part;mitochondrial ribosome;mitochondrion;non-membrane-bounded organelle;nu…	cell part;cytoplasmic part;intracellular membrane-bounded organelle;intracellular non-membrane-bounded organelle;intracellular organelle;intracellular organelle lumen;intracellular organelle part;intracellular part;macromolecular complex;membrane-bounded organelle;membrane-enclosed lumen;mitochondrial matrix;mitochondrial part;mitochondrial ribosome;mitochondrion;non-membrane-bounded organelle;nu…	cell part;cytoplasmic part;intracellular membrane-bounded organelle;intracellular non-membrane-bounded organelle;intracellular organelle;intracellular organelle lumen;intracellular organelle part;intracellular part;macromolecular complex;membrane-bounded organelle;membrane-enclosed lumen;mitochondrial matrix;mitochondrial part;mitochondrial ribosome;mitochondrion;non-membrane-bounded organelle;nu…	High	20	4.56272	1.06056	0.000174466	3.75829			3.75829		0.99552	0.000247032	3.60725			3.60725		-0.0650381	0.889588	0.0508112			0.0508112		56.6	58.4	62.2	120.9	110.6	138.1	102.9	105.9	144.5	2296.8	2370	2526	4909.6	4488.4	5604.3	4175.8
Q8BIP0	Dars2	Aspartate--tRNA ligase, mitochondrial	amine metabolic process;amino acid activation;carboxylic acid metabolic process;cellular amine metabolic process;cellular amino acid metabolic process;cellular ketone metabolic process;cellular macromolecule metabolic process;cellular metabolic process;cellular nitrogen compound metabolic process;cellular process;macromolecule metabolic process;metabolic process;ncRNA metabolic process;nitrogen c…	adenyl nucleotide binding;adenyl ribonucleotide binding;aminoacyl-tRNA ligase activity;aspartate-tRNA ligase activity;aspartate-tRNA(Asn) ligase activity;ATP binding;binding;catalytic activity;identical protein binding;ligase activity;ligase activity, forming aminoacyl-tRNA and related compounds;ligase activity, forming carbon-oxygen bonds;nucleic acid binding;nucleotide binding;protein binding;p…	cell part;cytoplasmic part;intracellular membrane-bounded organelle;intracellular organelle;intracellular organelle lumen;intracellular organelle part;intracellular part;membrane-bounded organelle;membrane-enclosed lumen;mitochondrial matrix;mitochondrial part;mitochondrion;nuclear part;nucleoplasm;nucleus;organelle;organelle lumen;organelle part	cell part;cytoplasmic part;intracellular membrane-bounded organelle;intracellular organelle;intracellular organelle lumen;intracellular organelle part;intracellular part;membrane-bounded organelle;membrane-enclosed lumen;mitochondrial matrix;mitochondrial part;mitochondrion;nuclear part;nucleoplasm;nucleus;organelle;organelle lumen;organelle part	cell part;cytoplasmic part;intracellular membrane-bounded organelle;intracellular organelle;intracellular organelle lumen;intracellular organelle part;intracellular part;membrane-bounded organelle;membrane-enclosed lumen;mitochondrial matrix;mitochondrial part;mitochondrion;nuclear part;nucleoplasm;nucleus;organelle;organelle lumen;organelle part	cell part;cytoplasmic part;intracellular membrane-bounded organelle;intracellular organelle;intracellular organelle lumen;intracellular organelle part;intracellular part;membrane-bounded organelle;membrane-enclosed lumen;mitochondrial matrix;mitochondrial part;mitochondrion;nuclear part;nucleoplasm;nucleus;organelle;organelle lumen;organelle part	cell part;cytoplasmic part;intracellular membrane-bounded organelle;intracellular organelle;intracellular organelle lumen;intracellular organelle part;intracellular part;membrane-bounded organelle;membrane-enclosed lumen;mitochondrial matrix;mitochondrial part;mitochondrion;nuclear part;nucleoplasm;nucleus;organelle;organelle lumen;organelle part	High	24	4.64997	0.745432	0.00196872	2.70582			2.70582		-0.320211	0.0778811	1.10857			1.10857		-1.06564	0.0100135	1.99941			1.99941		85.4	86.8	86.5	135	140.8	158.1	62.2	58.2	86.9	4239.8	4309.7	4294.7	6698.7	6985.9	7848.4	3087
O08749	Dld	Dihydrolipoyl dehydrogenase, mitochondrial	anatomical structure morphogenesis;biological regulation;cell maturation;cell redox homeostasis;cellular chemical homeostasis;cellular developmental process;cellular homeostasis;cellular ion homeostasis;cellular metabolic process;cellular process;cellular process involved in reproduction;chemical homeostasis;developmental maturation;developmental process;developmental process involved in reproduc…	binding;catalytic activity;coenzyme binding;cofactor binding;dihydrolipoyl dehydrogenase activity;flavin adenine dinucleotide binding;oxidoreductase activity;oxidoreductase activity, acting on a sulfur group of donors;oxidoreductase activity, acting on a sulfur group of donors, NAD or NADP as acceptor;oxidoreductase activity, acting on NADH or NADPH	acrosomal matrix;cell part;cell projection;cilium;cytoplasmic part;cytoplasmic vesicle part;intracellular membrane-bounded organelle;intracellular organelle;intracellular organelle lumen;intracellular organelle part;intracellular part;membrane-bounded organelle;membrane-enclosed lumen;mitochondrial matrix;mitochondrial part;mitochondrion;myelin sheath;nuclear part;nucleoplasm;organelle;organelle …	acrosomal matrix;cell part;cell projection;cilium;cytoplasmic part;cytoplasmic vesicle part;intracellular membrane-bounded organelle;intracellular organelle;intracellular organelle lumen;intracellular organelle part;intracellular part;membrane-bounded organelle;membrane-enclosed lumen;mitochondrial matrix;mitochondrial part;mitochondrion;myelin sheath;nuclear part;nucleoplasm;organelle;organelle …	acrosomal matrix;cell part;cell projection;cilium;cytoplasmic part;cytoplasmic vesicle part;intracellular membrane-bounded organelle;intracellular organelle;intracellular organelle lumen;intracellular organelle part;intracellular part;membrane-bounded organelle;membrane-enclosed lumen;mitochondrial matrix;mitochondrial part;mitochondrion;myelin sheath;nuclear part;nucleoplasm;organelle;organelle …	acrosomal matrix;cell part;cell projection;cilium;cytoplasmic part;cytoplasmic vesicle part;intracellular membrane-bounded organelle;intracellular organelle;intracellular organelle lumen;intracellular organelle part;intracellular part;membrane-bounded organelle;membrane-enclosed lumen;mitochondrial matrix;mitochondrial part;mitochondrion;myelin sheath;nuclear part;nucleoplasm;organelle;organelle …	acrosomal matrix;cell part;cell projection;cilium;cytoplasmic part;cytoplasmic vesicle part;intracellular membrane-bounded organelle;intracellular organelle;intracellular organelle lumen;intracellular organelle part;intracellular part;membrane-bounded organelle;membrane-enclosed lumen;mitochondrial matrix;mitochondrial part;mitochondrion;myelin sheath;nuclear part;nucleoplasm;organelle;organelle …	High	25	4.91979	0.646116	0.00325677	2.48721			2.48721		1.03197	0.000135131	3.86924			3.86924		0.385849	0.263571	0.579103			0.579103		62.3	71.4	61.6	93.3	104.1	108.2	108.2	148.7	142.3	5751	6591.4	5692.5	8616.5	9612.8	9994.4	9994.1
Q99M87	Dnaja3	DnaJ homolog subfamily A member 3, mitochondrial	activation of caspase activity;activation-induced cell death of T cells;aging;apoptosis;biological regulation;biosynthetic process;cell activation;cell aging;cell death;cell differentiation;cellular biosynthetic process;cellular component organization;cellular component organization at cellular level;cellular component organization or biogenesis;cellular component organization or biogenesis at ce…	adenyl nucleotide binding;adenyl ribonucleotide binding;ATP binding;binding;cation binding;chaperone binding;cytokine receptor binding;enzyme binding;enzyme regulator activity;GTPase regulator activity;interferon-gamma receptor binding;ion binding;kinase binding;metal ion binding;NF-kappaB binding;nucleoside-triphosphatase regulator activity;nucleotide binding;protein binding;protein kinase bindi…	actin filament;cell junction;cell part;cytoplasm;cytoplasmic part;cytoskeletal part;cytosol;cytosolic part;extrinsic to membrane;extrinsic to plasma membrane;IkappaB kinase complex;I-kappaB/NF-kappaB complex;intracellular membrane-bounded organelle;intracellular non-membrane-bounded organelle;intracellular organelle;intracellular organelle lumen;intracellular organelle part;intracellular part;mac…	actin filament;cell junction;cell part;cytoplasm;cytoplasmic part;cytoskeletal part;cytosol;cytosolic part;extrinsic to membrane;extrinsic to plasma membrane;IkappaB kinase complex;I-kappaB/NF-kappaB complex;intracellular membrane-bounded organelle;intracellular non-membrane-bounded organelle;intracellular organelle;intracellular organelle lumen;intracellular organelle part;intracellular part;mac…	actin filament;cell junction;cell part;cytoplasm;cytoplasmic part;cytoskeletal part;cytosol;cytosolic part;extrinsic to membrane;extrinsic to plasma membrane;IkappaB kinase complex;I-kappaB/NF-kappaB complex;intracellular membrane-bounded organelle;intracellular non-membrane-bounded organelle;intracellular organelle;intracellular organelle lumen;intracellular organelle part;intracellular part;mac…	actin filament;cell junction;cell part;cytoplasm;cytoplasmic part;cytoskeletal part;cytosol;cytosolic part;extrinsic to membrane;extrinsic to plasma membrane;IkappaB kinase complex;I-kappaB/NF-kappaB complex;intracellular membrane-bounded organelle;intracellular non-membrane-bounded organelle;intracellular organelle;intracellular organelle lumen;intracellular organelle part;intracellular part;mac…	actin filament;cell junction;cell part;cytoplasm;cytoplasmic part;cytoskeletal part;cytosol;cytosolic part;extrinsic to membrane;extrinsic to plasma membrane;IkappaB kinase complex;I-kappaB/NF-kappaB complex;intracellular membrane-bounded organelle;intracellular non-membrane-bounded organelle;intracellular organelle;intracellular organelle lumen;intracellular organelle part;intracellular part;mac…	High	18	4.31729	0.755498	0.001865	2.72932			2.72932		0.995178	0.000240555	3.61879			3.61879		0.239679	0.514497	0.288617			0.288617		60.5	69.2	62.6	101.6	93.4	129.5	116.1	119	148.1	1394.6	1595.9	1444.6	2344.6	2155.7	2987.1	2678.2
Q9CXJ1	Ears2	Probable glutamate--tRNA ligase, mitochondrial	amine metabolic process;amino acid activation;carboxylic acid metabolic process;cellular amine metabolic process;cellular amino acid metabolic process;cellular ketone metabolic process;cellular macromolecule metabolic process;cellular metabolic process;cellular nitrogen compound metabolic process;cellular process;glutamyl-tRNA aminoacylation;macromolecule metabolic process;metabolic process;ncRNA…	adenyl nucleotide binding;adenyl ribonucleotide binding;aminoacyl-tRNA ligase activity;ATP binding;binding;catalytic activity;glutamate-tRNA ligase activity;glutamate-tRNA(Gln) ligase activity;ligase activity;ligase activity, forming aminoacyl-tRNA and related compounds;ligase activity, forming carbon-oxygen bonds;nucleic acid binding;nucleotide binding;purine nucleotide binding;purine ribonucleo…	cell part;cytoplasmic part;intracellular membrane-bounded organelle;intracellular organelle;intracellular organelle lumen;intracellular organelle part;intracellular part;membrane-bounded organelle;membrane-enclosed lumen;mitochondrial matrix;mitochondrial part;mitochondrion;organelle;organelle lumen;organelle part	cell part;cytoplasmic part;intracellular membrane-bounded organelle;intracellular organelle;intracellular organelle lumen;intracellular organelle part;intracellular part;membrane-bounded organelle;membrane-enclosed lumen;mitochondrial matrix;mitochondrial part;mitochondrion;organelle;organelle lumen;organelle part	cell part;cytoplasmic part;intracellular membrane-bounded organelle;intracellular organelle;intracellular organelle lumen;intracellular organelle part;intracellular part;membrane-bounded organelle;membrane-enclosed lumen;mitochondrial matrix;mitochondrial part;mitochondrion;organelle;organelle lumen;organelle part	cell part;cytoplasmic part;intracellular membrane-bounded organelle;intracellular organelle;intracellular organelle lumen;intracellular organelle part;intracellular part;membrane-bounded organelle;membrane-enclosed lumen;mitochondrial matrix;mitochondrial part;mitochondrion;organelle;organelle lumen;organelle part	cell part;cytoplasmic part;intracellular membrane-bounded organelle;intracellular organelle;intracellular organelle lumen;intracellular organelle part;intracellular part;membrane-bounded organelle;membrane-enclosed lumen;mitochondrial matrix;mitochondrial part;mitochondrion;organelle;organelle lumen;organelle part	High	15	4.23771	0.493692	0.0473096	1.32505			1.32505		-0.229859	0.248957	0.603876			0.603876		-0.723551	0.0889155	1.05102			1.05102		100.8	81.4	93.8	121.4	127.2	140	70.4	58.6	106.3	1935.7	1564.1	1801.6	2332.2	2443.5	2688.9	1352.4
Q8BH95	Echs1	Enoyl-CoA hydratase, mitochondrial	carboxylic acid catabolic process;carboxylic acid metabolic process;catabolic process;cellular catabolic process;cellular ketone metabolic process;cellular lipid catabolic process;cellular lipid metabolic process;cellular metabolic process;cellular process;fatty acid beta-oxidation;fatty acid catabolic process;fatty acid metabolic process;fatty acid oxidation;lipid catabolic process;lipid metabol…	carbon-oxygen lyase activity;catalytic activity;enoyl-CoA hydratase activity;hydro-lyase activity;lyase activity	cell part;cytoplasmic part;extracellular membrane-bounded organelle;extracellular organelle;extracellular region part;extracellular vesicular exosome;intracellular membrane-bounded organelle;intracellular organelle;intracellular organelle lumen;intracellular organelle part;intracellular part;membrane-bounded organelle;membrane-bounded vesicle;membrane-enclosed lumen;mitochondrial matrix;mitochond…	cell part;cytoplasmic part;extracellular membrane-bounded organelle;extracellular organelle;extracellular region part;extracellular vesicular exosome;intracellular membrane-bounded organelle;intracellular organelle;intracellular organelle lumen;intracellular organelle part;intracellular part;membrane-bounded organelle;membrane-bounded vesicle;membrane-enclosed lumen;mitochondrial matrix;mitochond…	cell part;cytoplasmic part;extracellular membrane-bounded organelle;extracellular organelle;extracellular region part;extracellular vesicular exosome;intracellular membrane-bounded organelle;intracellular organelle;intracellular organelle lumen;intracellular organelle part;intracellular part;membrane-bounded organelle;membrane-bounded vesicle;membrane-enclosed lumen;mitochondrial matrix;mitochond…	cell part;cytoplasmic part;extracellular membrane-bounded organelle;extracellular organelle;extracellular region part;extracellular vesicular exosome;intracellular membrane-bounded organelle;intracellular organelle;intracellular organelle lumen;intracellular organelle part;intracellular part;membrane-bounded organelle;membrane-bounded vesicle;membrane-enclosed lumen;mitochondrial matrix;mitochond…	cell part;cytoplasmic part;extracellular membrane-bounded organelle;extracellular organelle;extracellular region part;extracellular vesicular exosome;intracellular membrane-bounded organelle;intracellular organelle;intracellular organelle lumen;intracellular organelle part;intracellular part;membrane-bounded organelle;membrane-bounded vesicle;membrane-enclosed lumen;mitochondrial matrix;mitochond…	High	17	4.87669	0.885184	0.00267841	2.57212			2.57212		0.513658	0.0484289	1.3149			1.3149		-0.371527	0.382039	0.417892			0.417892		65.6	83.8	61.1	114.2	148.6	126.1	78.2	130.2	92.2	5489.7	7006.8	5114.7	9555.2	12426.7	10546	6539.7
Q9DCM0	Ethe1	Persulfide dioxygenase ETHE1, mitochondrial	amine metabolic process;carboxylic acid metabolic process;cellular amine metabolic process;cellular amino acid metabolic process;cellular ketone metabolic process;cellular metabolic process;cellular modified amino acid metabolic process;cellular nitrogen compound metabolic process;cellular process;glutathione metabolic process;hydrogen sulfide metabolic process;metabolic process;nitrogen compound…	binding;catalytic activity;cation binding;dioxygenase activity;ion binding;iron ion binding;metal ion binding;oxidoreductase activity;oxidoreductase activity, acting on single donors with incorporation of molecular oxygen;oxidoreductase activity, acting on single donors with incorporation of molecular oxygen, incorporation of two atoms of oxygen;sulfur dioxygenase activity;transition metal ion bi…	cell part;cytoplasm;cytoplasmic part;intracellular membrane-bounded organelle;intracellular organelle;intracellular organelle lumen;intracellular organelle part;intracellular part;membrane-bounded organelle;membrane-enclosed lumen;mitochondrial matrix;mitochondrial part;mitochondrion;nuclear part;nucleoplasm;organelle;organelle lumen;organelle part	cell part;cytoplasm;cytoplasmic part;intracellular membrane-bounded organelle;intracellular organelle;intracellular organelle lumen;intracellular organelle part;intracellular part;membrane-bounded organelle;membrane-enclosed lumen;mitochondrial matrix;mitochondrial part;mitochondrion;nuclear part;nucleoplasm;organelle;organelle lumen;organelle part	cell part;cytoplasm;cytoplasmic part;intracellular membrane-bounded organelle;intracellular organelle;intracellular organelle lumen;intracellular organelle part;intracellular part;membrane-bounded organelle;membrane-enclosed lumen;mitochondrial matrix;mitochondrial part;mitochondrion;nuclear part;nucleoplasm;organelle;organelle lumen;organelle part	cell part;cytoplasm;cytoplasmic part;intracellular membrane-bounded organelle;intracellular organelle;intracellular organelle lumen;intracellular organelle part;intracellular part;membrane-bounded organelle;membrane-enclosed lumen;mitochondrial matrix;mitochondrial part;mitochondrion;nuclear part;nucleoplasm;organelle;organelle lumen;organelle part	cell part;cytoplasm;cytoplasmic part;intracellular membrane-bounded organelle;intracellular organelle;intracellular organelle lumen;intracellular organelle part;intracellular part;membrane-bounded organelle;membrane-enclosed lumen;mitochondrial matrix;mitochondrial part;mitochondrion;nuclear part;nucleoplasm;organelle;organelle lumen;organelle part	High	9	4.11909	0.466254	0.0741474	1.1299			1.1299		-0.161221	0.387492	0.411737			0.411737		-0.627476	0.151282	0.820212			0.820212		86.5	96.8	91.4	117.4	113.2	149	65.1	67	113.6	1264	1415.3	1336.5	1715.5	1654.3	2178.1	951.9
Q99M01	Fars2	Phenylalanine--tRNA ligase, mitochondrial	amine metabolic process;amino acid activation;carboxylic acid metabolic process;cellular amine metabolic process;cellular amino acid metabolic process;cellular ketone metabolic process;cellular macromolecule metabolic process;cellular metabolic process;cellular nitrogen compound metabolic process;cellular process;macromolecule metabolic process;metabolic process;ncRNA metabolic process;ncRNA proc…	adenyl nucleotide binding;adenyl ribonucleotide binding;aminoacyl-tRNA ligase activity;ATP binding;binding;catalytic activity;cation binding;ion binding;ligase activity;ligase activity, forming aminoacyl-tRNA and related compounds;ligase activity, forming carbon-oxygen bonds;magnesium ion binding;metal ion binding;nucleic acid binding;nucleotide binding;phenylalanine-tRNA ligase activity;purine n…	cell part;cytoplasmic part;intracellular membrane-bounded organelle;intracellular organelle;intracellular organelle lumen;intracellular organelle part;intracellular part;membrane-bounded organelle;membrane-enclosed lumen;mitochondrial matrix;mitochondrial part;mitochondrion;organelle;organelle lumen;organelle part	cell part;cytoplasmic part;intracellular membrane-bounded organelle;intracellular organelle;intracellular organelle lumen;intracellular organelle part;intracellular part;membrane-bounded organelle;membrane-enclosed lumen;mitochondrial matrix;mitochondrial part;mitochondrion;organelle;organelle lumen;organelle part	cell part;cytoplasmic part;intracellular membrane-bounded organelle;intracellular organelle;intracellular organelle lumen;intracellular organelle part;intracellular part;membrane-bounded organelle;membrane-enclosed lumen;mitochondrial matrix;mitochondrial part;mitochondrion;organelle;organelle lumen;organelle part	cell part;cytoplasmic part;intracellular membrane-bounded organelle;intracellular organelle;intracellular organelle lumen;intracellular organelle part;intracellular part;membrane-bounded organelle;membrane-enclosed lumen;mitochondrial matrix;mitochondrial part;mitochondrion;organelle;organelle lumen;organelle part	cell part;cytoplasmic part;intracellular membrane-bounded organelle;intracellular organelle;intracellular organelle lumen;intracellular organelle part;intracellular part;membrane-bounded organelle;membrane-enclosed lumen;mitochondrial matrix;mitochondrial part;mitochondrion;organelle;organelle lumen;organelle part	High	12	4.18482	1.11011	0.000249977	3.6021			3.6021		0.093764	0.749634	0.125151			0.125151		-1.01635	0.0151848	1.81859			1.81859		66.8	73.8	72.3	138.5	151.7	169.5	63.1	66.2	98.1	1136.2	1255.2	1230.3	2355.8	2579.3	2882.8	1072.6
P46656	Fdx1	Adrenodoxin, mitochondrial	alcohol metabolic process;biological regulation;biosynthetic process;cholesterol metabolic process;hormone biosynthetic process;hormone metabolic process;lipid biosynthetic process;lipid metabolic process;metabolic process;oxidation-reduction process;primary metabolic process;regulation of biological quality;regulation of hormone levels;small molecule metabolic process;steroid biosynthetic proces…	2 iron, 2 sulfur cluster binding;binding;cation binding;electron carrier activity;ion binding;iron-sulfur cluster binding;metal cluster binding;metal ion binding	cell part;cytoplasmic part;intracellular membrane-bounded organelle;intracellular organelle;intracellular organelle lumen;intracellular organelle part;intracellular part;membrane-bounded organelle;membrane-enclosed lumen;mitochondrial matrix;mitochondrial part;mitochondrion;organelle;organelle lumen;organelle part	cell part;cytoplasmic part;intracellular membrane-bounded organelle;intracellular organelle;intracellular organelle lumen;intracellular organelle part;intracellular part;membrane-bounded organelle;membrane-enclosed lumen;mitochondrial matrix;mitochondrial part;mitochondrion;organelle;organelle lumen;organelle part	cell part;cytoplasmic part;intracellular membrane-bounded organelle;intracellular organelle;intracellular organelle lumen;intracellular organelle part;intracellular part;membrane-bounded organelle;membrane-enclosed lumen;mitochondrial matrix;mitochondrial part;mitochondrion;organelle;organelle lumen;organelle part	cell part;cytoplasmic part;intracellular membrane-bounded organelle;intracellular organelle;intracellular organelle lumen;intracellular organelle part;intracellular part;membrane-bounded organelle;membrane-enclosed lumen;mitochondrial matrix;mitochondrial part;mitochondrion;organelle;organelle lumen;organelle part	cell part;cytoplasmic part;intracellular membrane-bounded organelle;intracellular organelle;intracellular organelle lumen;intracellular organelle part;intracellular part;membrane-bounded organelle;membrane-enclosed lumen;mitochondrial matrix;mitochondrial part;mitochondrion;organelle;organelle lumen;organelle part	High	7	4.03826	0.162316	0.52503	0.279816			0.279816		-0.711326	0.004299	2.36663			2.36663		-0.873642	0.0417386	1.37946			1.37946		117.4	106.3	106	117.6	93.9	157.4	63.3	65.1	72.9	1424.3	1289.5	1286.8	1427.1	1139.7	1910.2	768.3
Q9CPW2	Fdx2	Ferredoxin-2, mitochondrial	metabolic process;oxidation-reduction process	2 iron, 2 sulfur cluster binding;binding;cation binding;electron carrier activity;ion binding;iron-sulfur cluster binding;metal cluster binding;metal ion binding	cell part;cytoplasmic part;intracellular membrane-bounded organelle;intracellular organelle;intracellular organelle lumen;intracellular organelle part;intracellular part;membrane-bounded organelle;membrane-enclosed lumen;mitochondrial matrix;mitochondrial part;mitochondrion;organelle;organelle lumen;organelle part	cell part;cytoplasmic part;intracellular membrane-bounded organelle;intracellular organelle;intracellular organelle lumen;intracellular organelle part;intracellular part;membrane-bounded organelle;membrane-enclosed lumen;mitochondrial matrix;mitochondrial part;mitochondrion;organelle;organelle lumen;organelle part	cell part;cytoplasmic part;intracellular membrane-bounded organelle;intracellular organelle;intracellular organelle lumen;intracellular organelle part;intracellular part;membrane-bounded organelle;membrane-enclosed lumen;mitochondrial matrix;mitochondrial part;mitochondrion;organelle;organelle lumen;organelle part	cell part;cytoplasmic part;intracellular membrane-bounded organelle;intracellular organelle;intracellular organelle lumen;intracellular organelle part;intracellular part;membrane-bounded organelle;membrane-enclosed lumen;mitochondrial matrix;mitochondrial part;mitochondrion;organelle;organelle lumen;organelle part	cell part;cytoplasmic part;intracellular membrane-bounded organelle;intracellular organelle;intracellular organelle lumen;intracellular organelle part;intracellular part;membrane-bounded organelle;membrane-enclosed lumen;mitochondrial matrix;mitochondrial part;mitochondrion;organelle;organelle lumen;organelle part	High	5	3.93793	0.0900213	0.697419	0.156506			0.156506		-0.818665	0.00117418	2.93026			2.93026		-0.908687	0.0242048	1.6161			1.6161		108.4	111.5	122.1	102.8	115.8	145.4	52.7	70.8	70.4	1044.2	1073.7	1176.3	990.4	1115.1	1400.8	507.9
Q99LP6	Grpel1	GrpE protein homolog 1, mitochondrial	cellular macromolecule metabolic process;cellular metabolic process;cellular process;cellular protein metabolic process;macromolecule metabolic process;metabolic process;primary metabolic process;protein folding;protein metabolic process	adenyl nucleotide binding;adenyl-nucleotide exchange factor activity;ATPase regulator activity;binding;enzyme regulator activity;nucleoside-triphosphatase regulator activity;nucleotide binding;protein binding;purine nucleotide binding;unfolded protein binding	cell part;cytoplasmic part;intracellular membrane-bounded organelle;intracellular organelle;intracellular organelle lumen;intracellular organelle part;intracellular part;membrane-bounded organelle;membrane-enclosed lumen;mitochondrial matrix;mitochondrial part;mitochondrion;organelle;organelle lumen;organelle part	cell part;cytoplasmic part;intracellular membrane-bounded organelle;intracellular organelle;intracellular organelle lumen;intracellular organelle part;intracellular part;membrane-bounded organelle;membrane-enclosed lumen;mitochondrial matrix;mitochondrial part;mitochondrion;organelle;organelle lumen;organelle part	cell part;cytoplasmic part;intracellular membrane-bounded organelle;intracellular organelle;intracellular organelle lumen;intracellular organelle part;intracellular part;membrane-bounded organelle;membrane-enclosed lumen;mitochondrial matrix;mitochondrial part;mitochondrion;organelle;organelle lumen;organelle part	cell part;cytoplasmic part;intracellular membrane-bounded organelle;intracellular organelle;intracellular organelle lumen;intracellular organelle part;intracellular part;membrane-bounded organelle;membrane-enclosed lumen;mitochondrial matrix;mitochondrial part;mitochondrion;organelle;organelle lumen;organelle part	cell part;cytoplasmic part;intracellular membrane-bounded organelle;intracellular organelle;intracellular organelle lumen;intracellular organelle part;intracellular part;membrane-bounded organelle;membrane-enclosed lumen;mitochondrial matrix;mitochondrial part;mitochondrion;organelle;organelle lumen;organelle part	High	18	4.62383	0.446162	0.0238416	1.62266			1.62266		0.191516	0.280629	0.551868			0.551868		-0.254646	0.476011	0.322383			0.322383		86.3	90.6	79.9	111.5	101	137.3	87.3	98.2	107.9	4033.7	4231.4	3735.9	5212.6	4721.7	6416	4077.3
Q99KB8	Hagh	Hydroxyacylglutathione hydrolase, mitochondrial	amine biosynthetic process;amine metabolic process;biosynthetic process;carboxylic acid biosynthetic process;carboxylic acid metabolic process;cellular amine metabolic process;cellular amino acid biosynthetic process;cellular amino acid metabolic process;cellular biosynthetic process;cellular ketone metabolic process;cellular metabolic process;cellular modified amino acid biosynthetic process;cel…	binding;catalytic activity;cation binding;hydrolase activity;hydrolase activity, acting on ester bonds;hydroxyacylglutathione hydrolase activity;ion binding;metal ion binding;thiolester hydrolase activity;transition metal ion binding;zinc ion binding	cell part;cytoplasm;cytoplasmic part;extracellular membrane-bounded organelle;extracellular organelle;extracellular region part;extracellular vesicular exosome;intracellular membrane-bounded organelle;intracellular organelle;intracellular organelle lumen;intracellular organelle part;intracellular part;membrane-bounded organelle;membrane-bounded vesicle;membrane-enclosed lumen;mitochondrial matrix…	cell part;cytoplasm;cytoplasmic part;extracellular membrane-bounded organelle;extracellular organelle;extracellular region part;extracellular vesicular exosome;intracellular membrane-bounded organelle;intracellular organelle;intracellular organelle lumen;intracellular organelle part;intracellular part;membrane-bounded organelle;membrane-bounded vesicle;membrane-enclosed lumen;mitochondrial matrix…	cell part;cytoplasm;cytoplasmic part;extracellular membrane-bounded organelle;extracellular organelle;extracellular region part;extracellular vesicular exosome;intracellular membrane-bounded organelle;intracellular organelle;intracellular organelle lumen;intracellular organelle part;intracellular part;membrane-bounded organelle;membrane-bounded vesicle;membrane-enclosed lumen;mitochondrial matrix…	cell part;cytoplasm;cytoplasmic part;extracellular membrane-bounded organelle;extracellular organelle;extracellular region part;extracellular vesicular exosome;intracellular membrane-bounded organelle;intracellular organelle;intracellular organelle lumen;intracellular organelle part;intracellular part;membrane-bounded organelle;membrane-bounded vesicle;membrane-enclosed lumen;mitochondrial matrix…	cell part;cytoplasm;cytoplasmic part;extracellular membrane-bounded organelle;extracellular organelle;extracellular region part;extracellular vesicular exosome;intracellular membrane-bounded organelle;intracellular organelle;intracellular organelle lumen;intracellular organelle part;intracellular part;membrane-bounded organelle;membrane-bounded vesicle;membrane-enclosed lumen;mitochondrial matrix…	High	8	4.3275	-0.25436	0.130248	0.885228			0.885228		-0.610957	0.00289587	2.53822			2.53822		-0.356597	0.263538	0.579157			0.579157		126.2	112.1	122.7	87	111.4	104.2	70.3	78.1	88	2980.9	2647.1	2898.3	2055	2631	2462.1	1659.4
Q99KK9	Hars2	Probable histidine--tRNA ligase, mitochondrial	amine metabolic process;amino acid activation;carboxylic acid metabolic process;cellular amine metabolic process;cellular amino acid metabolic process;cellular ketone metabolic process;cellular macromolecule metabolic process;cellular metabolic process;cellular nitrogen compound metabolic process;cellular process;histidyl-tRNA aminoacylation;macromolecule metabolic process;metabolic process;ncRNA…	adenyl nucleotide binding;adenyl ribonucleotide binding;aminoacyl-tRNA ligase activity;ATP binding;binding;catalytic activity;histidine-tRNA ligase activity;ligase activity;ligase activity, forming aminoacyl-tRNA and related compounds;ligase activity, forming carbon-oxygen bonds;nucleotide binding;purine nucleotide binding;purine ribonucleoside triphosphate binding;purine ribonucleotide binding;r…	cell part;cytoplasmic part;intracellular membrane-bounded organelle;intracellular organelle;intracellular organelle lumen;intracellular organelle part;intracellular part;membrane-bounded organelle;membrane-enclosed lumen;mitochondrial matrix;mitochondrial part;mitochondrion;organelle;organelle lumen;organelle part	cell part;cytoplasmic part;intracellular membrane-bounded organelle;intracellular organelle;intracellular organelle lumen;intracellular organelle part;intracellular part;membrane-bounded organelle;membrane-enclosed lumen;mitochondrial matrix;mitochondrial part;mitochondrion;organelle;organelle lumen;organelle part	cell part;cytoplasmic part;intracellular membrane-bounded organelle;intracellular organelle;intracellular organelle lumen;intracellular organelle part;intracellular part;membrane-bounded organelle;membrane-enclosed lumen;mitochondrial matrix;mitochondrial part;mitochondrion;organelle;organelle lumen;organelle part	cell part;cytoplasmic part;intracellular membrane-bounded organelle;intracellular organelle;intracellular organelle lumen;intracellular organelle part;intracellular part;membrane-bounded organelle;membrane-enclosed lumen;mitochondrial matrix;mitochondrial part;mitochondrion;organelle;organelle lumen;organelle part	cell part;cytoplasmic part;intracellular membrane-bounded organelle;intracellular organelle;intracellular organelle lumen;intracellular organelle part;intracellular part;membrane-bounded organelle;membrane-enclosed lumen;mitochondrial matrix;mitochondrial part;mitochondrion;organelle;organelle lumen;organelle part	High	25	4.75406	0.794416	0.000745823	3.12736			3.12736		0.646537	0.0026832	2.57135			2.57135		-0.147878	0.694364	0.158413			0.158413		67.3	72.4	69.7	107.7	129.3	126	90.3	121.2	116.1	4243.5	4563.2	4394.6	6792.7	8157.8	7945.5	5698.3
P50171	Hsd17b8	Estradiol 17-beta-dehydrogenase 8	androgen metabolic process;biological regulation;biosynthetic process;carboxylic acid biosynthetic process;carboxylic acid metabolic process;cellular biosynthetic process;cellular hormone metabolic process;cellular ketone metabolic process;cellular lipid metabolic process;cellular metabolic process;cellular process;estrogen biosynthetic process;estrogen metabolic process;fatty acid biosynthetic p…	3-hydroxyacyl-CoA dehydrogenase activity;catalytic activity;estradiol 17-beta-dehydrogenase activity;oxidoreductase activity;oxidoreductase activity, acting on CH-OH group of donors;oxidoreductase activity, acting on the CH-OH group of donors, NAD or NADP as acceptor;steroid dehydrogenase activity;steroid dehydrogenase activity, acting on the CH-OH group of donors, NAD or NADP as acceptor;testost…	cell part;cytoplasmic part;envelope;intracellular membrane-bounded organelle;intracellular organelle;intracellular organelle lumen;intracellular organelle part;intracellular part;membrane;membrane-bounded organelle;membrane-enclosed lumen;mitochondrial envelope;mitochondrial matrix;mitochondrial part;mitochondrion;organelle;organelle envelope;organelle lumen;organelle part;plasma membrane	cell part;cytoplasmic part;envelope;intracellular membrane-bounded organelle;intracellular organelle;intracellular organelle lumen;intracellular organelle part;intracellular part;membrane;membrane-bounded organelle;membrane-enclosed lumen;mitochondrial envelope;mitochondrial matrix;mitochondrial part;mitochondrion;organelle;organelle envelope;organelle lumen;organelle part;plasma membrane	cell part;cytoplasmic part;envelope;intracellular membrane-bounded organelle;intracellular organelle;intracellular organelle lumen;intracellular organelle part;intracellular part;membrane;membrane-bounded organelle;membrane-enclosed lumen;mitochondrial envelope;mitochondrial matrix;mitochondrial part;mitochondrion;organelle;organelle envelope;organelle lumen;organelle part;plasma membrane	cell part;cytoplasmic part;envelope;intracellular membrane-bounded organelle;intracellular organelle;intracellular organelle lumen;intracellular organelle part;intracellular part;membrane;membrane-bounded organelle;membrane-enclosed lumen;mitochondrial envelope;mitochondrial matrix;mitochondrial part;mitochondrion;organelle;organelle envelope;organelle lumen;organelle part;plasma membrane	cell part;cytoplasmic part;envelope;intracellular membrane-bounded organelle;intracellular organelle;intracellular organelle lumen;intracellular organelle part;intracellular part;membrane;membrane-bounded organelle;membrane-enclosed lumen;mitochondrial envelope;mitochondrial matrix;mitochondrial part;mitochondrion;organelle;organelle envelope;organelle lumen;organelle part;plasma membrane	High	7	3.95175	0.218491	0.209339	0.679151			0.679151		-0.370527	0.0433396	1.36312			1.36312		-0.589018	0.0781351	1.10715			1.10715		97	115.3	94.1	107.9	134.2	114.5	70.6	88.2	78.2	964.8	1146.5	935.5	1072.4	1334.6	1138	702.3
Q64433	Hspe1	10 kDa heat shock protein, mitochondrial	cell differentiation;cellular developmental process;cellular macromolecule metabolic process;cellular metabolic process;cellular process;cellular protein metabolic process;developmental process;macromolecule metabolic process;metabolic process;osteoblast differentiation;primary metabolic process;protein folding;protein metabolic process	adenyl nucleotide binding;adenyl ribonucleotide binding;ATP binding;binding;chaperone binding;nucleotide binding;protein binding;purine nucleotide binding;purine ribonucleoside triphosphate binding;purine ribonucleotide binding;ribonucleotide binding	cell part;cytoplasmic part;extracellular membrane-bounded organelle;extracellular organelle;extracellular region part;extracellular vesicular exosome;intracellular membrane-bounded organelle;intracellular organelle;intracellular organelle lumen;intracellular organelle part;intracellular part;membrane;membrane-bounded organelle;membrane-bounded vesicle;membrane-enclosed lumen;mitochondrial matrix;…	cell part;cytoplasmic part;extracellular membrane-bounded organelle;extracellular organelle;extracellular region part;extracellular vesicular exosome;intracellular membrane-bounded organelle;intracellular organelle;intracellular organelle lumen;intracellular organelle part;intracellular part;membrane;membrane-bounded organelle;membrane-bounded vesicle;membrane-enclosed lumen;mitochondrial matrix;…	cell part;cytoplasmic part;extracellular membrane-bounded organelle;extracellular organelle;extracellular region part;extracellular vesicular exosome;intracellular membrane-bounded organelle;intracellular organelle;intracellular organelle lumen;intracellular organelle part;intracellular part;membrane;membrane-bounded organelle;membrane-bounded vesicle;membrane-enclosed lumen;mitochondrial matrix;…	cell part;cytoplasmic part;extracellular membrane-bounded organelle;extracellular organelle;extracellular region part;extracellular vesicular exosome;intracellular membrane-bounded organelle;intracellular organelle;intracellular organelle lumen;intracellular organelle part;intracellular part;membrane;membrane-bounded organelle;membrane-bounded vesicle;membrane-enclosed lumen;mitochondrial matrix;…	cell part;cytoplasmic part;extracellular membrane-bounded organelle;extracellular organelle;extracellular region part;extracellular vesicular exosome;intracellular membrane-bounded organelle;intracellular organelle;intracellular organelle lumen;intracellular organelle part;intracellular part;membrane;membrane-bounded organelle;membrane-bounded vesicle;membrane-enclosed lumen;mitochondrial matrix;…	High	16	5.13263	0.201824	0.213641	0.670315			0.670315		-0.559736	0.00415436	2.3815			2.3815		-0.761559	0.0219755	1.65806			1.65806		100.9	119.4	97.9	128.9	107.3	129.7	67.3	74.4	74.2	15213.2	18011.6	14755.5	19443.8	16181.3	19559.5	10146.7
Q8BIJ6	Iars2	Isoleucine--tRNA ligase, mitochondrial	amine metabolic process;amino acid activation;biosynthetic process;carboxylic acid metabolic process;cellular amine metabolic process;cellular amino acid metabolic process;cellular biosynthetic process;cellular component organization;cellular component organization at cellular level;cellular component organization or biogenesis;cellular component organization or biogenesis at cellular level;cellu…	adenyl nucleotide binding;adenyl ribonucleotide binding;aminoacyl-tRNA editing activity;aminoacyl-tRNA ligase activity;ATP binding;binding;carboxylic ester hydrolase activity;catalytic activity;hydrolase activity;hydrolase activity, acting on ester bonds;isoleucine-tRNA ligase activity;ligase activity;ligase activity, forming aminoacyl-tRNA and related compounds;ligase activity, forming carbon-ox…	cell part;cytoplasm;cytoplasmic part;cytosol;intracellular membrane-bounded organelle;intracellular organelle;intracellular organelle lumen;intracellular organelle part;intracellular part;membrane-bounded organelle;membrane-enclosed lumen;mitochondrial matrix;mitochondrial part;mitochondrion;organelle;organelle lumen;organelle part	cell part;cytoplasm;cytoplasmic part;cytosol;intracellular membrane-bounded organelle;intracellular organelle;intracellular organelle lumen;intracellular organelle part;intracellular part;membrane-bounded organelle;membrane-enclosed lumen;mitochondrial matrix;mitochondrial part;mitochondrion;organelle;organelle lumen;organelle part	cell part;cytoplasm;cytoplasmic part;cytosol;intracellular membrane-bounded organelle;intracellular organelle;intracellular organelle lumen;intracellular organelle part;intracellular part;membrane-bounded organelle;membrane-enclosed lumen;mitochondrial matrix;mitochondrial part;mitochondrion;organelle;organelle lumen;organelle part	cell part;cytoplasm;cytoplasmic part;cytosol;intracellular membrane-bounded organelle;intracellular organelle;intracellular organelle lumen;intracellular organelle part;intracellular part;membrane-bounded organelle;membrane-enclosed lumen;mitochondrial matrix;mitochondrial part;mitochondrion;organelle;organelle lumen;organelle part	cell part;cytoplasm;cytoplasmic part;cytosol;intracellular membrane-bounded organelle;intracellular organelle;intracellular organelle lumen;intracellular organelle part;intracellular part;membrane-bounded organelle;membrane-enclosed lumen;mitochondrial matrix;mitochondrial part;mitochondrion;organelle;organelle lumen;organelle part	High	44	4.97049	0.608987	0.00200361	2.69819			2.69819		0.275694	0.0875026	1.05798			1.05798		-0.333293	0.24935	0.60319			0.60319		79.1	82.5	79.3	110	129.2	128.2	90.7	91.9	109.1	8208.7	8567.7	8233.5	11424	13412.1	13308.7	9413.7
Q8CAK1	Iba57	Putative transferase CAF17 homolog, mitochondrial	biosynthetic process;cellular biosynthetic process;cellular metabolic process;cellular nitrogen compound biosynthetic process;cellular nitrogen compound metabolic process;cellular process;cofactor biosynthetic process;cofactor metabolic process;heme biosynthetic process;heme metabolic process;heterocycle biosynthetic process;heterocycle metabolic process;iron-sulfur cluster assembly;metabolic pro…	catalytic activity;transferase activity	cell part;cytoplasmic part;intracellular membrane-bounded organelle;intracellular organelle;intracellular organelle lumen;intracellular organelle part;intracellular part;membrane-bounded organelle;membrane-enclosed lumen;mitochondrial matrix;mitochondrial part;mitochondrion;organelle;organelle lumen;organelle part	cell part;cytoplasmic part;intracellular membrane-bounded organelle;intracellular organelle;intracellular organelle lumen;intracellular organelle part;intracellular part;membrane-bounded organelle;membrane-enclosed lumen;mitochondrial matrix;mitochondrial part;mitochondrion;organelle;organelle lumen;organelle part	cell part;cytoplasmic part;intracellular membrane-bounded organelle;intracellular organelle;intracellular organelle lumen;intracellular organelle part;intracellular part;membrane-bounded organelle;membrane-enclosed lumen;mitochondrial matrix;mitochondrial part;mitochondrion;organelle;organelle lumen;organelle part	cell part;cytoplasmic part;intracellular membrane-bounded organelle;intracellular organelle;intracellular organelle lumen;intracellular organelle part;intracellular part;membrane-bounded organelle;membrane-enclosed lumen;mitochondrial matrix;mitochondrial part;mitochondrion;organelle;organelle lumen;organelle part	cell part;cytoplasmic part;intracellular membrane-bounded organelle;intracellular organelle;intracellular organelle lumen;intracellular organelle part;intracellular part;membrane-bounded organelle;membrane-enclosed lumen;mitochondrial matrix;mitochondrial part;mitochondrion;organelle;organelle lumen;organelle part	High	8	3.8781	0.373306	0.0723086	1.14081			1.14081		0.174068	0.416689	0.380188			0.380188		-0.199238	0.616514	0.210057			0.210057		87.6	80.6	94.6	97.7	124.1	118.7	86.8	87.1	122.7	735.2	676.7	794.2	819.7	1041.5	996.4	728.3
Q9D7P6	Iscu	Iron-sulfur cluster assembly enzyme ISCU, mitochondrial	biological regulation;cation homeostasis;cellular cation homeostasis;cellular chemical homeostasis;cellular homeostasis;cellular ion homeostasis;cellular iron ion homeostasis;cellular metal ion homeostasis;cellular process;chemical homeostasis;homeostatic process;ion homeostasis;iron ion homeostasis;metal ion homeostasis;regulation of biological quality	2 iron, 2 sulfur cluster binding;4 iron, 4 sulfur cluster binding;binding;cation binding;ferrous iron binding;ion binding;iron ion binding;iron-sulfur cluster binding;metal cluster binding;metal ion binding;protein binding;protein complex scaffold;structural molecule activity;transition metal ion binding	cell part;cytoplasm;cytoplasmic part;cytosol;intracellular membrane-bounded organelle;intracellular organelle;intracellular organelle lumen;intracellular organelle part;intracellular part;membrane-bounded organelle;membrane-enclosed lumen;mitochondrial matrix;mitochondrial part;mitochondrion;organelle;organelle lumen;organelle part	cell part;cytoplasm;cytoplasmic part;cytosol;intracellular membrane-bounded organelle;intracellular organelle;intracellular organelle lumen;intracellular organelle part;intracellular part;membrane-bounded organelle;membrane-enclosed lumen;mitochondrial matrix;mitochondrial part;mitochondrion;organelle;organelle lumen;organelle part	cell part;cytoplasm;cytoplasmic part;cytosol;intracellular membrane-bounded organelle;intracellular organelle;intracellular organelle lumen;intracellular organelle part;intracellular part;membrane-bounded organelle;membrane-enclosed lumen;mitochondrial matrix;mitochondrial part;mitochondrion;organelle;organelle lumen;organelle part	cell part;cytoplasm;cytoplasmic part;cytosol;intracellular membrane-bounded organelle;intracellular organelle;intracellular organelle lumen;intracellular organelle part;intracellular part;membrane-bounded organelle;membrane-enclosed lumen;mitochondrial matrix;mitochondrial part;mitochondrion;organelle;organelle lumen;organelle part	cell part;cytoplasm;cytoplasmic part;cytosol;intracellular membrane-bounded organelle;intracellular organelle;intracellular organelle lumen;intracellular organelle part;intracellular part;membrane-bounded organelle;membrane-enclosed lumen;mitochondrial matrix;mitochondrial part;mitochondrion;organelle;organelle lumen;organelle part	High	10	4.50271	-0.0521946	0.799615	0.0971191			0.0971191		-0.570219	0.0402789	1.39492			1.39492		-0.518025	0.310241	0.508301			0.508301		108.3	139.3	93.5	103.7	83.7	141.6	61.6	86.9	81.3	3829.9	4926.5	3306	3667.6	2960.3	5005.9	2177.5
Q9JHI5	Ivd	Isovaleryl-CoA dehydrogenase, mitochondrial	amine catabolic process;amine metabolic process;branched chain family amino acid catabolic process;branched chain family amino acid metabolic process;carboxylic acid catabolic process;carboxylic acid metabolic process;catabolic process;cellular amine metabolic process;cellular amino acid catabolic process;cellular amino acid metabolic process;cellular catabolic process;cellular ketone metabolic p…	acyl-CoA dehydrogenase activity;binding;catalytic activity;coenzyme binding;cofactor binding;flavin adenine dinucleotide binding;isovaleryl-CoA dehydrogenase activity;oxidoreductase activity;oxidoreductase activity, acting on the CH-CH group of donors	cell part;cytoplasmic part;intracellular membrane-bounded organelle;intracellular organelle;intracellular organelle lumen;intracellular organelle part;intracellular part;membrane;membrane-bounded organelle;membrane-enclosed lumen;mitochondrial matrix;mitochondrial membrane;mitochondrial part;mitochondrion;nuclear part;nucleoplasm;organelle;organelle lumen;organelle membrane;organelle part	cell part;cytoplasmic part;intracellular membrane-bounded organelle;intracellular organelle;intracellular organelle lumen;intracellular organelle part;intracellular part;membrane;membrane-bounded organelle;membrane-enclosed lumen;mitochondrial matrix;mitochondrial membrane;mitochondrial part;mitochondrion;nuclear part;nucleoplasm;organelle;organelle lumen;organelle membrane;organelle part	cell part;cytoplasmic part;intracellular membrane-bounded organelle;intracellular organelle;intracellular organelle lumen;intracellular organelle part;intracellular part;membrane;membrane-bounded organelle;membrane-enclosed lumen;mitochondrial matrix;mitochondrial membrane;mitochondrial part;mitochondrion;nuclear part;nucleoplasm;organelle;organelle lumen;organelle membrane;organelle part	cell part;cytoplasmic part;intracellular membrane-bounded organelle;intracellular organelle;intracellular organelle lumen;intracellular organelle part;intracellular part;membrane;membrane-bounded organelle;membrane-enclosed lumen;mitochondrial matrix;mitochondrial membrane;mitochondrial part;mitochondrion;nuclear part;nucleoplasm;organelle;organelle lumen;organelle membrane;organelle part	cell part;cytoplasmic part;intracellular membrane-bounded organelle;intracellular organelle;intracellular organelle lumen;intracellular organelle part;intracellular part;membrane;membrane-bounded organelle;membrane-enclosed lumen;mitochondrial matrix;mitochondrial membrane;mitochondrial part;mitochondrion;nuclear part;nucleoplasm;organelle;organelle lumen;organelle membrane;organelle part	High	19	4.78326	0.618634	0.00982123	2.00783			2.00783		0.232789	0.275023	0.560631			0.560631		-0.385846	0.318667	0.496662			0.496662		80.1	87.6	74.9	105.2	149.2	118	77.8	110.9	96.3	5402.3	5909.2	5050.2	7095.3	10065.4	7961.4	5245.3
Q8VDC0	Lars2	Probable leucine--tRNA ligase, mitochondrial	amine metabolic process;amino acid activation;carboxylic acid metabolic process;cellular amine metabolic process;cellular amino acid metabolic process;cellular ketone metabolic process;cellular macromolecule metabolic process;cellular metabolic process;cellular nitrogen compound metabolic process;cellular process;leucyl-tRNA aminoacylation;macromolecule metabolic process;metabolic process;ncRNA m…	adenyl nucleotide binding;adenyl ribonucleotide binding;aminoacyl-tRNA editing activity;aminoacyl-tRNA ligase activity;ATP binding;binding;carboxylic ester hydrolase activity;catalytic activity;hydrolase activity;hydrolase activity, acting on ester bonds;leucine-tRNA ligase activity;ligase activity;ligase activity, forming aminoacyl-tRNA and related compounds;ligase activity, forming carbon-oxyge…	cell part;cytoplasmic part;intracellular membrane-bounded organelle;intracellular organelle;intracellular organelle lumen;intracellular organelle part;intracellular part;membrane-bounded organelle;membrane-enclosed lumen;mitochondrial matrix;mitochondrial part;mitochondrion;organelle;organelle lumen;organelle part	cell part;cytoplasmic part;intracellular membrane-bounded organelle;intracellular organelle;intracellular organelle lumen;intracellular organelle part;intracellular part;membrane-bounded organelle;membrane-enclosed lumen;mitochondrial matrix;mitochondrial part;mitochondrion;organelle;organelle lumen;organelle part	cell part;cytoplasmic part;intracellular membrane-bounded organelle;intracellular organelle;intracellular organelle lumen;intracellular organelle part;intracellular part;membrane-bounded organelle;membrane-enclosed lumen;mitochondrial matrix;mitochondrial part;mitochondrion;organelle;organelle lumen;organelle part	cell part;cytoplasmic part;intracellular membrane-bounded organelle;intracellular organelle;intracellular organelle lumen;intracellular organelle part;intracellular part;membrane-bounded organelle;membrane-enclosed lumen;mitochondrial matrix;mitochondrial part;mitochondrion;organelle;organelle lumen;organelle part	cell part;cytoplasmic part;intracellular membrane-bounded organelle;intracellular organelle;intracellular organelle lumen;intracellular organelle part;intracellular part;membrane-bounded organelle;membrane-enclosed lumen;mitochondrial matrix;mitochondrial part;mitochondrion;organelle;organelle lumen;organelle part	High	30	4.59812	0.863762	0.00118555	2.92608			2.92608		-0.0340727	0.749003	0.125516			0.125516		-0.897835	0.0239705	1.62032			1.62032		76.8	80.4	79.8	132.9	146.1	152.4	66.7	64.2	100.6	3382.7	3541.7	3516.6	5851.7	6434.8	6713.8	2937.9
Q8CGK3	Lonp1	Lon protease homolog, mitochondrial	aging;biological regulation;catabolic process;cellular catabolic process;cellular component assembly;cellular component assembly at cellular level;cellular component organization;cellular component organization at cellular level;cellular component organization or biogenesis;cellular component organization or biogenesis at cellular level;cellular macromolecular complex assembly;cellular macromolec…	adenyl nucleotide binding;adenyl ribonucleotide binding;ADP binding;ATP binding;ATPase activity;ATPase activity, coupled;ATP-dependent peptidase activity;binding;catalytic activity;DNA binding;DNA polymerase binding;endopeptidase activity;enzyme binding;G-quadruplex DNA binding;hydrolase activity;hydrolase activity, acting on acid anhydrides;hydrolase activity, acting on acid anhydrides, in phosp…	cell part;cytoplasm;cytoplasmic part;intracellular membrane-bounded organelle;intracellular non-membrane-bounded organelle;intracellular organelle;intracellular organelle lumen;intracellular organelle part;intracellular part;membrane;membrane-bounded organelle;membrane-enclosed lumen;mitochondrial matrix;mitochondrial nucleoid;mitochondrial part;mitochondrion;non-membrane-bounded organelle;nucleo…	cell part;cytoplasm;cytoplasmic part;intracellular membrane-bounded organelle;intracellular non-membrane-bounded organelle;intracellular organelle;intracellular organelle lumen;intracellular organelle part;intracellular part;membrane;membrane-bounded organelle;membrane-enclosed lumen;mitochondrial matrix;mitochondrial nucleoid;mitochondrial part;mitochondrion;non-membrane-bounded organelle;nucleo…	cell part;cytoplasm;cytoplasmic part;intracellular membrane-bounded organelle;intracellular non-membrane-bounded organelle;intracellular organelle;intracellular organelle lumen;intracellular organelle part;intracellular part;membrane;membrane-bounded organelle;membrane-enclosed lumen;mitochondrial matrix;mitochondrial nucleoid;mitochondrial part;mitochondrion;non-membrane-bounded organelle;nucleo…	cell part;cytoplasm;cytoplasmic part;intracellular membrane-bounded organelle;intracellular non-membrane-bounded organelle;intracellular organelle;intracellular organelle lumen;intracellular organelle part;intracellular part;membrane;membrane-bounded organelle;membrane-enclosed lumen;mitochondrial matrix;mitochondrial nucleoid;mitochondrial part;mitochondrion;non-membrane-bounded organelle;nucleo…	cell part;cytoplasm;cytoplasmic part;intracellular membrane-bounded organelle;intracellular non-membrane-bounded organelle;intracellular organelle;intracellular organelle lumen;intracellular organelle part;intracellular part;membrane;membrane-bounded organelle;membrane-enclosed lumen;mitochondrial matrix;mitochondrial nucleoid;mitochondrial part;mitochondrion;non-membrane-bounded organelle;nucleo…	High	37	4.942	0.810616	0.00128667	2.89053			2.89053		0.130109	0.576433	0.239251			0.239251		-0.680507	0.0606798	1.21696			1.21696		76.8	81.6	75.5	127	139.7	143.5	69.3	79.1	107.6	7465.4	7930.5	7340.7	12344.5	13584.9	13949.7	6737
Q9DA03	Lyrm7	Complex III assembly factor LYRM7	NaN	NaN	cell part;cytoplasmic part;intracellular membrane-bounded organelle;intracellular organelle;intracellular organelle lumen;intracellular organelle part;intracellular part;membrane-bounded organelle;membrane-enclosed lumen;mitochondrial matrix;mitochondrial part;mitochondrion;organelle;organelle lumen;organelle part	cell part;cytoplasmic part;intracellular membrane-bounded organelle;intracellular organelle;intracellular organelle lumen;intracellular organelle part;intracellular part;membrane-bounded organelle;membrane-enclosed lumen;mitochondrial matrix;mitochondrial part;mitochondrion;organelle;organelle lumen;organelle part	cell part;cytoplasmic part;intracellular membrane-bounded organelle;intracellular organelle;intracellular organelle lumen;intracellular organelle part;intracellular part;membrane-bounded organelle;membrane-enclosed lumen;mitochondrial matrix;mitochondrial part;mitochondrion;organelle;organelle lumen;organelle part	cell part;cytoplasmic part;intracellular membrane-bounded organelle;intracellular organelle;intracellular organelle lumen;intracellular organelle part;intracellular part;membrane-bounded organelle;membrane-enclosed lumen;mitochondrial matrix;mitochondrial part;mitochondrion;organelle;organelle lumen;organelle part	cell part;cytoplasmic part;intracellular membrane-bounded organelle;intracellular organelle;intracellular organelle lumen;intracellular organelle part;intracellular part;membrane-bounded organelle;membrane-enclosed lumen;mitochondrial matrix;mitochondrial part;mitochondrion;organelle;organelle lumen;organelle part	High	5	3.83438	0.332555	0.07225	1.14116			1.14116		0.105062	0.570262	0.243926			0.243926		-0.227492	0.513172	0.289737			0.289737		90	91.5	88.4	101.4	106.9	131.5	85.3	110.8	94.2	682.7	694.5	670.7	769.8	810.9	998.1	647.2
Q9CWV0	Malsu1	Mitochondrial assembly of ribosomal large subunit protein 1	biological regulation;cellular component biogenesis;cellular component biogenesis at cellular level;cellular component organization or biogenesis;cellular component organization or biogenesis at cellular level;cellular process;negative regulation of biological process;negative regulation of biosynthetic process;negative regulation of cellular biosynthetic process;negative regulation of cellular c…	binding;ribonucleoprotein binding;ribosomal large subunit binding	cell part;cytoplasm;cytoplasmic part;intracellular membrane-bounded organelle;intracellular organelle;intracellular organelle lumen;intracellular organelle part;intracellular part;membrane-bounded organelle;membrane-enclosed lumen;mitochondrial matrix;mitochondrial part;mitochondrion;organelle;organelle lumen;organelle part	cell part;cytoplasm;cytoplasmic part;intracellular membrane-bounded organelle;intracellular organelle;intracellular organelle lumen;intracellular organelle part;intracellular part;membrane-bounded organelle;membrane-enclosed lumen;mitochondrial matrix;mitochondrial part;mitochondrion;organelle;organelle lumen;organelle part	cell part;cytoplasm;cytoplasmic part;intracellular membrane-bounded organelle;intracellular organelle;intracellular organelle lumen;intracellular organelle part;intracellular part;membrane-bounded organelle;membrane-enclosed lumen;mitochondrial matrix;mitochondrial part;mitochondrion;organelle;organelle lumen;organelle part	cell part;cytoplasm;cytoplasmic part;intracellular membrane-bounded organelle;intracellular organelle;intracellular organelle lumen;intracellular organelle part;intracellular part;membrane-bounded organelle;membrane-enclosed lumen;mitochondrial matrix;mitochondrial part;mitochondrion;organelle;organelle lumen;organelle part	cell part;cytoplasm;cytoplasmic part;intracellular membrane-bounded organelle;intracellular organelle;intracellular organelle lumen;intracellular organelle part;intracellular part;membrane-bounded organelle;membrane-enclosed lumen;mitochondrial matrix;mitochondrial part;mitochondrion;organelle;organelle lumen;organelle part	High	3	3.67499	0.470487	0.0834759	1.07844			1.07844		0.782804	0.0124088	1.90627			1.90627		0.312318	0.641103	0.193072			0.193072		73.9	64.8	80.5	97.3	88.9	117.4	110	91.6	175.5	388.4	340.7	423.2	511.6	467.6	617.4	578.3
Q499X9	Mars2	Methionine--tRNA ligase, mitochondrial	amine metabolic process;amino acid activation;carboxylic acid metabolic process;cellular amine metabolic process;cellular amino acid metabolic process;cellular ketone metabolic process;cellular macromolecule metabolic process;cellular metabolic process;cellular nitrogen compound metabolic process;cellular process;macromolecule metabolic process;metabolic process;methionyl-tRNA aminoacylation;ncRN…	adenyl nucleotide binding;adenyl ribonucleotide binding;aminoacyl-tRNA ligase activity;ATP binding;binding;catalytic activity;ligase activity;ligase activity, forming aminoacyl-tRNA and related compounds;ligase activity, forming carbon-oxygen bonds;methionine-tRNA ligase activity;nucleotide binding;purine nucleotide binding;purine ribonucleoside triphosphate binding;purine ribonucleotide binding;…	cell part;cytoplasmic part;intracellular membrane-bounded organelle;intracellular organelle;intracellular organelle lumen;intracellular organelle part;intracellular part;membrane-bounded organelle;membrane-enclosed lumen;mitochondrial matrix;mitochondrial part;mitochondrion;organelle;organelle lumen;organelle part	cell part;cytoplasmic part;intracellular membrane-bounded organelle;intracellular organelle;intracellular organelle lumen;intracellular organelle part;intracellular part;membrane-bounded organelle;membrane-enclosed lumen;mitochondrial matrix;mitochondrial part;mitochondrion;organelle;organelle lumen;organelle part	cell part;cytoplasmic part;intracellular membrane-bounded organelle;intracellular organelle;intracellular organelle lumen;intracellular organelle part;intracellular part;membrane-bounded organelle;membrane-enclosed lumen;mitochondrial matrix;mitochondrial part;mitochondrion;organelle;organelle lumen;organelle part	cell part;cytoplasmic part;intracellular membrane-bounded organelle;intracellular organelle;intracellular organelle lumen;intracellular organelle part;intracellular part;membrane-bounded organelle;membrane-enclosed lumen;mitochondrial matrix;mitochondrial part;mitochondrion;organelle;organelle lumen;organelle part	cell part;cytoplasmic part;intracellular membrane-bounded organelle;intracellular organelle;intracellular organelle lumen;intracellular organelle part;intracellular part;membrane-bounded organelle;membrane-enclosed lumen;mitochondrial matrix;mitochondrial part;mitochondrion;organelle;organelle lumen;organelle part	High	14	4.0997	0.412595	0.0909413	1.04124			1.04124		-0.283241	0.158184	0.800838			0.800838		-0.695836	0.0969372	1.01351			1.01351		95.7	95.5	94.3	118	125.1	136.9	71.7	56.3	106.5	1337.6	1334.9	1317.8	1649.4	1748.9	1913.1	1002.9
Q3ULD5	Mccc2	Methylcrotonoyl-CoA carboxylase beta chain, mitochondrial	amine catabolic process;amine metabolic process;branched chain family amino acid catabolic process;branched chain family amino acid metabolic process;carboxylic acid catabolic process;carboxylic acid metabolic process;catabolic process;cellular amine metabolic process;cellular amino acid catabolic process;cellular amino acid metabolic process;cellular catabolic process;cellular ketone metabolic p…	adenyl nucleotide binding;adenyl ribonucleotide binding;ATP binding;binding;catalytic activity;CoA carboxylase activity;ligase activity;ligase activity, forming carbon-carbon bonds;methylcrotonoyl-CoA carboxylase activity;nucleotide binding;purine nucleotide binding;purine ribonucleoside triphosphate binding;purine ribonucleotide binding;ribonucleotide binding	cell part;cytoplasmic part;intracellular membrane-bounded organelle;intracellular organelle;intracellular organelle lumen;intracellular organelle part;intracellular part;membrane-bounded organelle;membrane-enclosed lumen;mitochondrial matrix;mitochondrial part;mitochondrion;organelle;organelle lumen;organelle part	cell part;cytoplasmic part;intracellular membrane-bounded organelle;intracellular organelle;intracellular organelle lumen;intracellular organelle part;intracellular part;membrane-bounded organelle;membrane-enclosed lumen;mitochondrial matrix;mitochondrial part;mitochondrion;organelle;organelle lumen;organelle part	cell part;cytoplasmic part;intracellular membrane-bounded organelle;intracellular organelle;intracellular organelle lumen;intracellular organelle part;intracellular part;membrane-bounded organelle;membrane-enclosed lumen;mitochondrial matrix;mitochondrial part;mitochondrion;organelle;organelle lumen;organelle part	cell part;cytoplasmic part;intracellular membrane-bounded organelle;intracellular organelle;intracellular organelle lumen;intracellular organelle part;intracellular part;membrane-bounded organelle;membrane-enclosed lumen;mitochondrial matrix;mitochondrial part;mitochondrion;organelle;organelle lumen;organelle part	cell part;cytoplasmic part;intracellular membrane-bounded organelle;intracellular organelle;intracellular organelle lumen;intracellular organelle part;intracellular part;membrane-bounded organelle;membrane-enclosed lumen;mitochondrial matrix;mitochondrial part;mitochondrion;organelle;organelle lumen;organelle part	High	26	4.66007	0.794811	0.000863395	3.06379			3.06379		1.16234	5.13442e-05	4.28951			4.28951		0.367525	0.275606	0.559711			0.559711		56.4	64.9	59.7	91.6	109.6	112.8	112.7	143.9	148.5	2865	3294.9	3033	4653.9	5566.7	5727.7	5726.8
Q99KE1	Me2	NAD-dependent malic enzyme, mitochondrial	carboxylic acid metabolic process;cellular ketone metabolic process;cellular metabolic process;cellular process;dicarboxylic acid metabolic process;malate metabolic process;metabolic process;organic acid metabolic process;oxoacid metabolic process;small molecule metabolic process	binding;carbon-carbon lyase activity;carboxy-lyase activity;catalytic activity;cation binding;coenzyme binding;cofactor binding;ion binding;lyase activity;malate dehydrogenase (decarboxylating) activity;malate dehydrogenase activity;malic enzyme activity;metal ion binding;NAD binding;nucleotide binding;oxaloacetate decarboxylase activity;oxidoreductase activity;oxidoreductase activity, acting on …	cell part;cytoplasmic part;intracellular membrane-bounded organelle;intracellular organelle;intracellular organelle lumen;intracellular organelle part;intracellular part;membrane-bounded organelle;membrane-enclosed lumen;mitochondrial matrix;mitochondrial part;mitochondrion;organelle;organelle lumen;organelle part	cell part;cytoplasmic part;intracellular membrane-bounded organelle;intracellular organelle;intracellular organelle lumen;intracellular organelle part;intracellular part;membrane-bounded organelle;membrane-enclosed lumen;mitochondrial matrix;mitochondrial part;mitochondrion;organelle;organelle lumen;organelle part	cell part;cytoplasmic part;intracellular membrane-bounded organelle;intracellular organelle;intracellular organelle lumen;intracellular organelle part;intracellular part;membrane-bounded organelle;membrane-enclosed lumen;mitochondrial matrix;mitochondrial part;mitochondrion;organelle;organelle lumen;organelle part	cell part;cytoplasmic part;intracellular membrane-bounded organelle;intracellular organelle;intracellular organelle lumen;intracellular organelle part;intracellular part;membrane-bounded organelle;membrane-enclosed lumen;mitochondrial matrix;mitochondrial part;mitochondrion;organelle;organelle lumen;organelle part	cell part;cytoplasmic part;intracellular membrane-bounded organelle;intracellular organelle;intracellular organelle lumen;intracellular organelle part;intracellular part;membrane-bounded organelle;membrane-enclosed lumen;mitochondrial matrix;mitochondrial part;mitochondrion;organelle;organelle lumen;organelle part	High	23	4.54119	0.545208	0.00722769	2.141			2.141		0.329829	0.0720477	1.14238			1.14238		-0.215379	0.522169	0.282189			0.282189		81.2	74.7	86.2	106.9	117.4	129.2	93.8	91.1	119.6	3138.7	2886.2	3331.4	4128.7	4533.6	4990.7	3622.2
Q8BMF3	Me3	NADP-dependent malic enzyme, mitochondrial	carboxylic acid metabolic process;cellular ketone metabolic process;cellular metabolic process;cellular process;dicarboxylic acid metabolic process;malate metabolic process;metabolic process;monocarboxylic acid metabolic process;organic acid metabolic process;oxidation-reduction process;oxoacid metabolic process;pyruvate metabolic process;small molecule metabolic process	binding;carbon-carbon lyase activity;carboxy-lyase activity;catalytic activity;cation binding;coenzyme binding;cofactor binding;ion binding;lyase activity;malate dehydrogenase (decarboxylating) activity;malate dehydrogenase (oxaloacetate-decarboxylating) (NADP+) activity;malate dehydrogenase activity;malic enzyme activity;metal ion binding;NAD binding;nucleotide binding;oxaloacetate decarboxylase…	cell part;cytoplasmic part;intracellular membrane-bounded organelle;intracellular organelle;intracellular organelle lumen;intracellular organelle part;intracellular part;membrane-bounded organelle;membrane-enclosed lumen;mitochondrial matrix;mitochondrial part;mitochondrion;organelle;organelle lumen;organelle part	cell part;cytoplasmic part;intracellular membrane-bounded organelle;intracellular organelle;intracellular organelle lumen;intracellular organelle part;intracellular part;membrane-bounded organelle;membrane-enclosed lumen;mitochondrial matrix;mitochondrial part;mitochondrion;organelle;organelle lumen;organelle part	cell part;cytoplasmic part;intracellular membrane-bounded organelle;intracellular organelle;intracellular organelle lumen;intracellular organelle part;intracellular part;membrane-bounded organelle;membrane-enclosed lumen;mitochondrial matrix;mitochondrial part;mitochondrion;organelle;organelle lumen;organelle part	cell part;cytoplasmic part;intracellular membrane-bounded organelle;intracellular organelle;intracellular organelle lumen;intracellular organelle part;intracellular part;membrane-bounded organelle;membrane-enclosed lumen;mitochondrial matrix;mitochondrial part;mitochondrion;organelle;organelle lumen;organelle part	cell part;cytoplasmic part;intracellular membrane-bounded organelle;intracellular organelle;intracellular organelle lumen;intracellular organelle part;intracellular part;membrane-bounded organelle;membrane-enclosed lumen;mitochondrial matrix;mitochondrial part;mitochondrion;organelle;organelle lumen;organelle part	High	6	3.6154	0.609233	0.0255391	1.5928			1.5928		0.514158	0.0440439	1.35611			1.35611		-0.0950748	0.921781	0.0353723			0.0353723		67.7	98.8	61.2	101.1	147.3	98.8	93.7	108.4	123	310.1	452.7	280.5	463.2	675.3	453	429.4
A6H611	Mipep	Mitochondrial intermediate peptidase	NaN	binding;catalytic activity;cation binding;endopeptidase activity;hydrolase activity;ion binding;metal ion binding;metalloendopeptidase activity;metallopeptidase activity;peptidase activity;peptidase activity, acting on L-amino acid peptides	cell part;cytoplasmic part;intracellular membrane-bounded organelle;intracellular organelle;intracellular organelle lumen;intracellular organelle part;intracellular part;membrane-bounded organelle;membrane-enclosed lumen;mitochondrial matrix;mitochondrial part;mitochondrion;organelle;organelle lumen;organelle part	cell part;cytoplasmic part;intracellular membrane-bounded organelle;intracellular organelle;intracellular organelle lumen;intracellular organelle part;intracellular part;membrane-bounded organelle;membrane-enclosed lumen;mitochondrial matrix;mitochondrial part;mitochondrion;organelle;organelle lumen;organelle part	cell part;cytoplasmic part;intracellular membrane-bounded organelle;intracellular organelle;intracellular organelle lumen;intracellular organelle part;intracellular part;membrane-bounded organelle;membrane-enclosed lumen;mitochondrial matrix;mitochondrial part;mitochondrion;organelle;organelle lumen;organelle part	cell part;cytoplasmic part;intracellular membrane-bounded organelle;intracellular organelle;intracellular organelle lumen;intracellular organelle part;intracellular part;membrane-bounded organelle;membrane-enclosed lumen;mitochondrial matrix;mitochondrial part;mitochondrion;organelle;organelle lumen;organelle part	cell part;cytoplasmic part;intracellular membrane-bounded organelle;intracellular organelle;intracellular organelle lumen;intracellular organelle part;intracellular part;membrane-bounded organelle;membrane-enclosed lumen;mitochondrial matrix;mitochondrial part;mitochondrion;organelle;organelle lumen;organelle part	High	18	4.43711	0.775699	0.00171619	2.76543			2.76543		0.304087	0.142568	0.845978			0.845978		-0.471611	0.175473	0.755789			0.755789		74.7	76.8	76.6	115.9	129.9	144.6	77.1	88.4	116.1	2271.2	2333.3	2327.9	3523.7	3947.5	4397.2	2344.3
Q99J39	Mlycd	Malonyl-CoA decarboxylase, mitochondrial	acetyl-CoA biosynthetic process;acetyl-CoA metabolic process;biological regulation;biosynthetic process;carboxylic acid biosynthetic process;carboxylic acid metabolic process;cellular biosynthetic process;cellular ketone metabolic process;cellular lipid metabolic process;cellular metabolic process;cellular process;coenzyme biosynthetic process;coenzyme metabolic process;cofactor biosynthetic proc…	binding;carbon-carbon lyase activity;carboxy-lyase activity;catalytic activity;lyase activity;malonyl-CoA decarboxylase activity;protein binding;receptor binding	cell part;cytoplasm;cytoplasmic part;cytosol;intracellular membrane-bounded organelle;intracellular organelle;intracellular organelle lumen;intracellular organelle part;intracellular part;membrane-bounded organelle;membrane-enclosed lumen;microbody;microbody lumen;microbody part;mitochondrial matrix;mitochondrial part;mitochondrion;organelle;organelle lumen;organelle part;peroxisomal matrix;perox…	cell part;cytoplasm;cytoplasmic part;cytosol;intracellular membrane-bounded organelle;intracellular organelle;intracellular organelle lumen;intracellular organelle part;intracellular part;membrane-bounded organelle;membrane-enclosed lumen;microbody;microbody lumen;microbody part;mitochondrial matrix;mitochondrial part;mitochondrion;organelle;organelle lumen;organelle part;peroxisomal matrix;perox…	cell part;cytoplasm;cytoplasmic part;cytosol;intracellular membrane-bounded organelle;intracellular organelle;intracellular organelle lumen;intracellular organelle part;intracellular part;membrane-bounded organelle;membrane-enclosed lumen;microbody;microbody lumen;microbody part;mitochondrial matrix;mitochondrial part;mitochondrion;organelle;organelle lumen;organelle part;peroxisomal matrix;perox…	cell part;cytoplasm;cytoplasmic part;cytosol;intracellular membrane-bounded organelle;intracellular organelle;intracellular organelle lumen;intracellular organelle part;intracellular part;membrane-bounded organelle;membrane-enclosed lumen;microbody;microbody lumen;microbody part;mitochondrial matrix;mitochondrial part;mitochondrion;organelle;organelle lumen;organelle part;peroxisomal matrix;perox…	cell part;cytoplasm;cytoplasmic part;cytosol;intracellular membrane-bounded organelle;intracellular organelle;intracellular organelle lumen;intracellular organelle part;intracellular part;membrane-bounded organelle;membrane-enclosed lumen;microbody;microbody lumen;microbody part;mitochondrial matrix;mitochondrial part;mitochondrion;organelle;organelle lumen;organelle part;peroxisomal matrix;perox…	High	12	3.91562	0.744237	0.00177781	2.75011			2.75011		0.182597	0.321674	0.492584			0.492584		-0.56164	0.11034	0.957266			0.957266		72.2	89.9	74.1	113.7	149.8	132.2	83.4	81.8	102.9	660.6	822.6	678	1040.5	1370.3	1209.4	763.3
Q8BKY8	Mterf2	Transcription termination factor 2, mitochondrial	biological regulation;biosynthetic process;cellular biosynthetic process;cellular macromolecule biosynthetic process;cellular macromolecule metabolic process;cellular metabolic process;cellular nitrogen compound metabolic process;cellular process;macromolecule biosynthetic process;macromolecule metabolic process;metabolic process;nitrogen compound metabolic process;nucleic acid metabolic process;…	binding;DNA binding;double-stranded DNA binding;identical protein binding;nucleic acid binding;protein binding;protein dimerization activity;protein homodimerization activity;regulatory region DNA binding;regulatory region nucleic acid binding;structure-specific DNA binding;transcription regulatory region DNA binding	cell part;cytoplasmic part;intracellular membrane-bounded organelle;intracellular non-membrane-bounded organelle;intracellular organelle;intracellular organelle lumen;intracellular organelle part;intracellular part;membrane-bounded organelle;membrane-enclosed lumen;mitochondrial matrix;mitochondrial nucleoid;mitochondrial part;mitochondrion;non-membrane-bounded organelle;nucleoid;organelle;organe…	cell part;cytoplasmic part;intracellular membrane-bounded organelle;intracellular non-membrane-bounded organelle;intracellular organelle;intracellular organelle lumen;intracellular organelle part;intracellular part;membrane-bounded organelle;membrane-enclosed lumen;mitochondrial matrix;mitochondrial nucleoid;mitochondrial part;mitochondrion;non-membrane-bounded organelle;nucleoid;organelle;organe…	cell part;cytoplasmic part;intracellular membrane-bounded organelle;intracellular non-membrane-bounded organelle;intracellular organelle;intracellular organelle lumen;intracellular organelle part;intracellular part;membrane-bounded organelle;membrane-enclosed lumen;mitochondrial matrix;mitochondrial nucleoid;mitochondrial part;mitochondrion;non-membrane-bounded organelle;nucleoid;organelle;organe…	cell part;cytoplasmic part;intracellular membrane-bounded organelle;intracellular non-membrane-bounded organelle;intracellular organelle;intracellular organelle lumen;intracellular organelle part;intracellular part;membrane-bounded organelle;membrane-enclosed lumen;mitochondrial matrix;mitochondrial nucleoid;mitochondrial part;mitochondrion;non-membrane-bounded organelle;nucleoid;organelle;organe…	cell part;cytoplasmic part;intracellular membrane-bounded organelle;intracellular non-membrane-bounded organelle;intracellular organelle;intracellular organelle lumen;intracellular organelle part;intracellular part;membrane-bounded organelle;membrane-enclosed lumen;mitochondrial matrix;mitochondrial nucleoid;mitochondrial part;mitochondrion;non-membrane-bounded organelle;nucleoid;organelle;organe…	High	9	3.91013	0.691773	0.00997236	2.0012			2.0012		-0.456105	0.0429604	1.36693			1.36693		-1.14788	0.0146063	1.83546			1.83546		87.6	87.1	94.4	119.5	154.9	160.2	54	54.9	87.2	791.3	786.8	853.2	1079.8	1399.7	1447.7	488.2
P16332	Mut	Methylmalonyl-CoA mutase, mitochondrial	amine metabolic process;carboxylic acid metabolic process;cellular amine metabolic process;cellular amino acid metabolic process;cellular ketone metabolic process;cellular metabolic process;cellular nitrogen compound metabolic process;cellular process;developmental process;homocysteine metabolic process;metabolic process;nitrogen compound metabolic process;organic acid metabolic process;oxoacid m…	amine binding;amino acid binding;binding;carboxylic acid binding;catalytic activity;cation binding;cobalamin binding;intramolecular transferase activity;ion binding;isomerase activity;metal ion binding;methylmalonyl-CoA mutase activity;modified amino acid binding;tetrapyrrole binding;vitamin binding	cell part;cytoplasmic part;intracellular membrane-bounded organelle;intracellular organelle;intracellular organelle lumen;intracellular organelle part;intracellular part;membrane-bounded organelle;membrane-enclosed lumen;mitochondrial matrix;mitochondrial part;mitochondrion;organelle;organelle lumen;organelle part	cell part;cytoplasmic part;intracellular membrane-bounded organelle;intracellular organelle;intracellular organelle lumen;intracellular organelle part;intracellular part;membrane-bounded organelle;membrane-enclosed lumen;mitochondrial matrix;mitochondrial part;mitochondrion;organelle;organelle lumen;organelle part	cell part;cytoplasmic part;intracellular membrane-bounded organelle;intracellular organelle;intracellular organelle lumen;intracellular organelle part;intracellular part;membrane-bounded organelle;membrane-enclosed lumen;mitochondrial matrix;mitochondrial part;mitochondrion;organelle;organelle lumen;organelle part	cell part;cytoplasmic part;intracellular membrane-bounded organelle;intracellular organelle;intracellular organelle lumen;intracellular organelle part;intracellular part;membrane-bounded organelle;membrane-enclosed lumen;mitochondrial matrix;mitochondrial part;mitochondrion;organelle;organelle lumen;organelle part	cell part;cytoplasmic part;intracellular membrane-bounded organelle;intracellular organelle;intracellular organelle lumen;intracellular organelle part;intracellular part;membrane-bounded organelle;membrane-enclosed lumen;mitochondrial matrix;mitochondrial part;mitochondrion;organelle;organelle lumen;organelle part	High	28	4.78239	0.805912	0.000874497	3.05824			3.05824		0.428111	0.0305351	1.5152			1.5152		-0.377801	0.254147	0.594915			0.594915		70.4	75.6	73.8	111	138.8	134.6	81.5	102.5	111.8	4741	5089.2	4970.2	7471.8	9343.2	9059.8	5488.9
Q8BGV0	Nars2	Probable asparagine--tRNA ligase, mitochondrial	amine metabolic process;amino acid activation;asparaginyl-tRNA aminoacylation;carboxylic acid metabolic process;cellular amine metabolic process;cellular amino acid metabolic process;cellular ketone metabolic process;cellular macromolecule metabolic process;cellular metabolic process;cellular nitrogen compound metabolic process;cellular process;macromolecule metabolic process;metabolic process;nc…	adenyl nucleotide binding;adenyl ribonucleotide binding;aminoacyl-tRNA ligase activity;asparagine-tRNA ligase activity;ATP binding;binding;catalytic activity;ligase activity;ligase activity, forming aminoacyl-tRNA and related compounds;ligase activity, forming carbon-oxygen bonds;nucleic acid binding;nucleotide binding;purine nucleotide binding;purine ribonucleoside triphosphate binding;purine ri…	cell part;cytoplasmic part;intracellular membrane-bounded organelle;intracellular organelle;intracellular organelle lumen;intracellular organelle part;intracellular part;membrane-bounded organelle;membrane-enclosed lumen;mitochondrial matrix;mitochondrial part;mitochondrion;organelle;organelle lumen;organelle part	cell part;cytoplasmic part;intracellular membrane-bounded organelle;intracellular organelle;intracellular organelle lumen;intracellular organelle part;intracellular part;membrane-bounded organelle;membrane-enclosed lumen;mitochondrial matrix;mitochondrial part;mitochondrion;organelle;organelle lumen;organelle part	cell part;cytoplasmic part;intracellular membrane-bounded organelle;intracellular organelle;intracellular organelle lumen;intracellular organelle part;intracellular part;membrane-bounded organelle;membrane-enclosed lumen;mitochondrial matrix;mitochondrial part;mitochondrion;organelle;organelle lumen;organelle part	cell part;cytoplasmic part;intracellular membrane-bounded organelle;intracellular organelle;intracellular organelle lumen;intracellular organelle part;intracellular part;membrane-bounded organelle;membrane-enclosed lumen;mitochondrial matrix;mitochondrial part;mitochondrion;organelle;organelle lumen;organelle part	cell part;cytoplasmic part;intracellular membrane-bounded organelle;intracellular organelle;intracellular organelle lumen;intracellular organelle part;intracellular part;membrane-bounded organelle;membrane-enclosed lumen;mitochondrial matrix;mitochondrial part;mitochondrion;organelle;organelle lumen;organelle part	High	10	4.1136	0.582848	0.0374615	1.42642			1.42642		-0.186577	0.336045	0.473602			0.473602		-0.769426	0.0958445	1.01843			1.01843		90.5	85	91	117.9	156.4	124.9	65.8	58.2	110.3	1306.2	1227	1313.9	1701	2258	1803.2	949
Q99LC3	Ndufa10	NADH dehydrogenase [ubiquinone] 1 alpha subcomplex subunit 10, mitochondrial	metabolic process;oxidation-reduction process;response to chemical stimulus;response to drug;response to stimulus	adenyl nucleotide binding;adenyl ribonucleotide binding;ATP binding;binding;catalytic activity;kinase activity;nucleobase-containing compound kinase activity;nucleoside kinase activity;nucleotide binding;purine nucleotide binding;purine ribonucleoside triphosphate binding;purine ribonucleotide binding;ribonucleotide binding;transferase activity;transferase activity, transferring phosphorus-contai…	cell part;cytoplasmic part;intracellular membrane-bounded organelle;intracellular organelle;intracellular organelle lumen;intracellular organelle part;intracellular part;macromolecular complex;membrane part;membrane-bounded organelle;membrane-enclosed lumen;mitochondrial matrix;mitochondrial membrane part;mitochondrial part;mitochondrial respiratory chain complex I;mitochondrion;myelin sheath;NAD…	cell part;cytoplasmic part;intracellular membrane-bounded organelle;intracellular organelle;intracellular organelle lumen;intracellular organelle part;intracellular part;macromolecular complex;membrane part;membrane-bounded organelle;membrane-enclosed lumen;mitochondrial matrix;mitochondrial membrane part;mitochondrial part;mitochondrial respiratory chain complex I;mitochondrion;myelin sheath;NAD…	cell part;cytoplasmic part;intracellular membrane-bounded organelle;intracellular organelle;intracellular organelle lumen;intracellular organelle part;intracellular part;macromolecular complex;membrane part;membrane-bounded organelle;membrane-enclosed lumen;mitochondrial matrix;mitochondrial membrane part;mitochondrial part;mitochondrial respiratory chain complex I;mitochondrion;myelin sheath;NAD…	cell part;cytoplasmic part;intracellular membrane-bounded organelle;intracellular organelle;intracellular organelle lumen;intracellular organelle part;intracellular part;macromolecular complex;membrane part;membrane-bounded organelle;membrane-enclosed lumen;mitochondrial matrix;mitochondrial membrane part;mitochondrial part;mitochondrial respiratory chain complex I;mitochondrion;myelin sheath;NAD…	cell part;cytoplasmic part;intracellular membrane-bounded organelle;intracellular organelle;intracellular organelle lumen;intracellular organelle part;intracellular part;macromolecular complex;membrane part;membrane-bounded organelle;membrane-enclosed lumen;mitochondrial matrix;mitochondrial membrane part;mitochondrial part;mitochondrial respiratory chain complex I;mitochondrion;myelin sheath;NAD…	High	18	4.7065	0.516296	0.0311591	1.50642			1.50642		0.724973	0.00646841	2.1892			2.1892		0.208677	0.714505	0.145995			0.145995		67.1	83.5	69.8	91.4	115.9	107.9	91.1	149.4	123.9	3794.8	4721.5	3943.3	5167	6554.1	6099.6	5148.2
Q9Z1J3	Nfs1	Cysteine desulfurase, mitochondrial	amine metabolic process;aromatic compound biosynthetic process;biosynthetic process;carboxylic acid metabolic process;cellular amine metabolic process;cellular amino acid metabolic process;cellular aromatic compound metabolic process;cellular biosynthetic process;cellular ketone metabolic process;cellular macromolecule metabolic process;cellular metabolic process;cellular nitrogen compound biosyn…	binding;catalytic activity;cation binding;cofactor binding;cysteine desulfurase activity;identical protein binding;ion binding;iron-sulfur cluster binding;metal cluster binding;metal ion binding;protein binding;protein dimerization activity;protein homodimerization activity;pyridoxal phosphate binding;sulfurtransferase activity;transferase activity;transferase activity, transferring sulfur-contai…	cell part;cytoplasm;cytoplasmic part;cytosol;intracellular membrane-bounded organelle;intracellular non-membrane-bounded organelle;intracellular organelle;intracellular organelle lumen;intracellular organelle part;intracellular part;membrane-bounded organelle;membrane-enclosed lumen;mitochondrial matrix;mitochondrial part;mitochondrion;non-membrane-bounded organelle;nuclear part;nucleolus;nucleop…	cell part;cytoplasm;cytoplasmic part;cytosol;intracellular membrane-bounded organelle;intracellular non-membrane-bounded organelle;intracellular organelle;intracellular organelle lumen;intracellular organelle part;intracellular part;membrane-bounded organelle;membrane-enclosed lumen;mitochondrial matrix;mitochondrial part;mitochondrion;non-membrane-bounded organelle;nuclear part;nucleolus;nucleop…	cell part;cytoplasm;cytoplasmic part;cytosol;intracellular membrane-bounded organelle;intracellular non-membrane-bounded organelle;intracellular organelle;intracellular organelle lumen;intracellular organelle part;intracellular part;membrane-bounded organelle;membrane-enclosed lumen;mitochondrial matrix;mitochondrial part;mitochondrion;non-membrane-bounded organelle;nuclear part;nucleolus;nucleop…	cell part;cytoplasm;cytoplasmic part;cytosol;intracellular membrane-bounded organelle;intracellular non-membrane-bounded organelle;intracellular organelle;intracellular organelle lumen;intracellular organelle part;intracellular part;membrane-bounded organelle;membrane-enclosed lumen;mitochondrial matrix;mitochondrial part;mitochondrion;non-membrane-bounded organelle;nuclear part;nucleolus;nucleop…	cell part;cytoplasm;cytoplasmic part;cytosol;intracellular membrane-bounded organelle;intracellular non-membrane-bounded organelle;intracellular organelle;intracellular organelle lumen;intracellular organelle part;intracellular part;membrane-bounded organelle;membrane-enclosed lumen;mitochondrial matrix;mitochondrial part;mitochondrion;non-membrane-bounded organelle;nuclear part;nucleolus;nucleop…	High	20	4.36357	0.73794	0.000513632	3.28935			3.28935		0.0939024	0.547315	0.261763			0.261763		-0.644038	0.0330376	1.48099			1.48099		81.8	82.5	76.7	122	139.6	140.2	78.9	83.1	95.2	2098.8	2117.1	1968.2	3131.8	3583.3	3598.7	2025.6
P53368	Nudt1	7,8-dihydro-8-oxoguanine triphosphatase	2'-deoxyribonucleotide metabolic process;catabolic process;cell communication;cellular catabolic process;cellular macromolecule metabolic process;cellular metabolic process;cellular nitrogen compound catabolic process;cellular nitrogen compound metabolic process;cellular process;cellular response to external stimulus;cellular response to extracellular stimulus;cellular response to stimulus;cellul…	8-oxo-7,8-dihydrodeoxyguanosine triphosphate pyrophosphatase activity;8-oxo-7,8-dihydroguanosine triphosphate pyrophosphatase activity;ATP diphosphatase activity;binding;catalytic activity;cation binding;hydrolase activity;hydrolase activity, acting on acid anhydrides;hydrolase activity, acting on acid anhydrides, in phosphorus-containing anhydrides;ion binding;metal ion binding;nucleic acid bind…	acrosomal vesicle;cell part;cytoplasm;cytoplasmic membrane-bounded vesicle;cytoplasmic part;cytoplasmic vesicle;extracellular membrane-bounded organelle;extracellular organelle;extracellular region part;extracellular vesicular exosome;intracellular membrane-bounded organelle;intracellular organelle;intracellular organelle lumen;intracellular organelle part;intracellular part;membrane;membrane-bou…	acrosomal vesicle;cell part;cytoplasm;cytoplasmic membrane-bounded vesicle;cytoplasmic part;cytoplasmic vesicle;extracellular membrane-bounded organelle;extracellular organelle;extracellular region part;extracellular vesicular exosome;intracellular membrane-bounded organelle;intracellular organelle;intracellular organelle lumen;intracellular organelle part;intracellular part;membrane;membrane-bou…	acrosomal vesicle;cell part;cytoplasm;cytoplasmic membrane-bounded vesicle;cytoplasmic part;cytoplasmic vesicle;extracellular membrane-bounded organelle;extracellular organelle;extracellular region part;extracellular vesicular exosome;intracellular membrane-bounded organelle;intracellular organelle;intracellular organelle lumen;intracellular organelle part;intracellular part;membrane;membrane-bou…	acrosomal vesicle;cell part;cytoplasm;cytoplasmic membrane-bounded vesicle;cytoplasmic part;cytoplasmic vesicle;extracellular membrane-bounded organelle;extracellular organelle;extracellular region part;extracellular vesicular exosome;intracellular membrane-bounded organelle;intracellular organelle;intracellular organelle lumen;intracellular organelle part;intracellular part;membrane;membrane-bou…	acrosomal vesicle;cell part;cytoplasm;cytoplasmic membrane-bounded vesicle;cytoplasmic part;cytoplasmic vesicle;extracellular membrane-bounded organelle;extracellular organelle;extracellular region part;extracellular vesicular exosome;intracellular membrane-bounded organelle;intracellular organelle;intracellular organelle lumen;intracellular organelle part;intracellular part;membrane;membrane-bou…	High	3	3.40909	0.122603	0.446839	0.349849			0.349849		0.278949	0.124058	0.906374			0.906374		0.156347	0.728978	0.137286			0.137286		93	72.4	107.2	101.5	96.5	98.8	107.9	99.6	123.2	265	206.4	305.4	289.3	274.9	281.5	307.6
P29758	Oat	Ornithine aminotransferase, mitochondrial	amine biosynthetic process;amine metabolic process;biosynthetic process;carboxylic acid biosynthetic process;carboxylic acid metabolic process;cellular amine metabolic process;cellular amino acid biosynthetic process;cellular amino acid metabolic process;cellular biosynthetic process;cellular component assembly;cellular component organization;cellular component organization or biogenesis;cellular…	binding;catalytic activity;cofactor binding;ornithine-oxo-acid transaminase activity;pyridoxal phosphate binding;transaminase activity;transferase activity;transferase activity, transferring nitrogenous groups;vitamin B6 binding;vitamin binding	cell part;cytoplasmic part;intracellular membrane-bounded organelle;intracellular organelle;intracellular organelle lumen;intracellular organelle part;intracellular part;membrane-bounded organelle;membrane-enclosed lumen;mitochondrial matrix;mitochondrial part;mitochondrion;organelle;organelle lumen;organelle part	cell part;cytoplasmic part;intracellular membrane-bounded organelle;intracellular organelle;intracellular organelle lumen;intracellular organelle part;intracellular part;membrane-bounded organelle;membrane-enclosed lumen;mitochondrial matrix;mitochondrial part;mitochondrion;organelle;organelle lumen;organelle part	cell part;cytoplasmic part;intracellular membrane-bounded organelle;intracellular organelle;intracellular organelle lumen;intracellular organelle part;intracellular part;membrane-bounded organelle;membrane-enclosed lumen;mitochondrial matrix;mitochondrial part;mitochondrion;organelle;organelle lumen;organelle part	cell part;cytoplasmic part;intracellular membrane-bounded organelle;intracellular organelle;intracellular organelle lumen;intracellular organelle part;intracellular part;membrane-bounded organelle;membrane-enclosed lumen;mitochondrial matrix;mitochondrial part;mitochondrion;organelle;organelle lumen;organelle part	cell part;cytoplasmic part;intracellular membrane-bounded organelle;intracellular organelle;intracellular organelle lumen;intracellular organelle part;intracellular part;membrane-bounded organelle;membrane-enclosed lumen;mitochondrial matrix;mitochondrial part;mitochondrion;organelle;organelle lumen;organelle part	High	24	4.60512	0.762001	0.00217995	2.66155			2.66155		0.237615	0.24029	0.619264			0.619264		-0.524387	0.151282	0.820212			0.820212		74.4	74	83.8	108.2	145.1	140.6	74.5	98.7	100.6	3330.2	3313	3752.7	4844.3	6492.3	6293.2	3335.1
Q60597	Ogdh	2-oxoglutarate dehydrogenase, mitochondrial	2-oxoglutarate metabolic process;acetyl-CoA catabolic process;acetyl-CoA metabolic process;alcohol catabolic process;alcohol metabolic process;anatomical structure development;carbohydrate catabolic process;carbohydrate metabolic process;carboxylic acid metabolic process;catabolic process;cell development;cell migration;cell motility;cellular carbohydrate catabolic process;cellular carbohydrate m…	binding;catalytic activity;cation binding;coenzyme binding;cofactor binding;ion binding;metal ion binding;oxidoreductase activity;oxidoreductase activity, acting on the aldehyde or oxo group of donors;oxidoreductase activity, acting on the aldehyde or oxo group of donors, disulfide as acceptor;oxidoreductase activity, acting on the aldehyde or oxo group of donors, NAD or NADP as acceptor;oxogluta…	cell part;cytoplasmic part;intracellular membrane-bounded organelle;intracellular organelle;intracellular organelle lumen;intracellular organelle part;intracellular part;macromolecular complex;membrane;membrane-bounded organelle;membrane-enclosed lumen;mitochondrial matrix;mitochondrial membrane;mitochondrial part;mitochondrion;organelle;organelle lumen;organelle membrane;organelle part;oxoglutar…	cell part;cytoplasmic part;intracellular membrane-bounded organelle;intracellular organelle;intracellular organelle lumen;intracellular organelle part;intracellular part;macromolecular complex;membrane;membrane-bounded organelle;membrane-enclosed lumen;mitochondrial matrix;mitochondrial membrane;mitochondrial part;mitochondrion;organelle;organelle lumen;organelle membrane;organelle part;oxoglutar…	cell part;cytoplasmic part;intracellular membrane-bounded organelle;intracellular organelle;intracellular organelle lumen;intracellular organelle part;intracellular part;macromolecular complex;membrane;membrane-bounded organelle;membrane-enclosed lumen;mitochondrial matrix;mitochondrial membrane;mitochondrial part;mitochondrion;organelle;organelle lumen;organelle membrane;organelle part;oxoglutar…	cell part;cytoplasmic part;intracellular membrane-bounded organelle;intracellular organelle;intracellular organelle lumen;intracellular organelle part;intracellular part;macromolecular complex;membrane;membrane-bounded organelle;membrane-enclosed lumen;mitochondrial matrix;mitochondrial membrane;mitochondrial part;mitochondrion;organelle;organelle lumen;organelle membrane;organelle part;oxoglutar…	cell part;cytoplasmic part;intracellular membrane-bounded organelle;intracellular organelle;intracellular organelle lumen;intracellular organelle part;intracellular part;macromolecular complex;membrane;membrane-bounded organelle;membrane-enclosed lumen;mitochondrial matrix;mitochondrial membrane;mitochondrial part;mitochondrion;organelle;organelle lumen;organelle membrane;organelle part;oxoglutar…	High	56	5.03267	0.954415	0.00103653	2.98442			2.98442		1.29273	0.000105907	3.97507			3.97507		0.338318	0.416653	0.380225			0.380225		53.8	55.6	57.6	90.4	101	132.3	111.6	129.2	168.4	6448.5	6656.7	6905.6	10833.6	12094.1	15849.1	13365.8
[truncated: 9,829 more rows]
[truncated: 2 more columns]

## Sheet: Fig 1d
Data of Fig 1d are available via the "Gene search and plots" sheet of Data S1

## Sheet: Fig 3b
Accession	Gene ID	Description	GOBP name	GOMF name	GOCC name	Protein FDR Confidence	# Unique Peptides	Log10(intensity)	log2(Ves/WCL)	q:Ves/WCL	log2(Exo/WCL)	q:Exo/WCL	log2(Exo/Ves)	q:Exo/Ves	-log10(q)	-log10(q)	WCL_1-scaled	WCL_2-scaled	WCL_3-scaled	Ves_1-scaled	Ves_2-scaled	Ves_3-scaled	Exo_1-scaled	Exo_2-scaled	Exo_3-scaled	WCL_1	WCL_2	WCL_3	Ves_1	Ves_2	Ves_3	Exo_1	Exo_2	Exo_3
[truncated: 9,971 more rows]

[truncated: 22 more sheets: Fig 4a, Fig 4b, Fig 4e, Fig 4f, Fig 4g, Fig 5b, Fig 5c, Fig 6b, Fig 6d, Fig 6e, Fig 6f, Fig 7c, Fig 8a, Fig 8c, Fig 8d, Fig 8e, Fig 9b, Fig 9c, Fig S1a, Fig S2 …]
